# Supplementary material for: Common binding by redundant group B Sox proteins is evolutionarily conserved in Drosophila
Source: BMC Genomics. 2015 Apr 13;16(1):292. doi: 10.1186/s12864-015-1495-3 (PMC4419465; doi:10.1186/s12864-015-1495-3)
Supplement: Additional file 2: — Genes annotated to Sox DamID binding intervals. List of target genes annotated to Dichaete and SoxN DamID binding intervals in all species. For non-melanogaster species, the annotation was performed on binding intervals called from sequence data that had been translated to the D. melanogaster genome. The CG numbers from NCBI, gene symbols and Flybase identifiers for each gene are listed. [file 12864_2015_1495_MOESM2_ESM.xls]

## Sheet: Dmel_DDam_all_genes
Gene > Secondary Identifier	Gene > Symbol	Gene > DB identifier
CG10000	CG10000	FBgn0039596
CG10002	fkh	FBgn0000659
CG10005	CG10005	FBgn0037972
CG10006	Zip71B	FBgn0036461
CG10011	CG10011	FBgn0039590
CG10013	CG10013	FBgn0038012
CG10014	CG10014	FBgn0038000
CG10016	drm	FBgn0024244
CG10018	Snm1	FBgn0037338
CG10019	CG10019	FBgn0031568
CG10021	bowl	FBgn0004893
CG10023	Fak	FBgn0020440
CG10026	CG10026	FBgn0032785
CG10033	for	FBgn0000721
CG10034	tj	FBgn0000964
CG10035	CG10035	FBgn0038028
CG10036	otp	FBgn0015524
CG10037	vvl	FBgn0086680
CG1004	rho	FBgn0004635
CG10043	RtGEF	FBgn0015803
CG10045	GstD1	FBgn0001149
CG10050	CG10050	FBgn0037492
CG10051	CG10051	FBgn0034437
CG10052	Rx	FBgn0020617
CG10060	Galphai	FBgn0001104
CG10061	Sas-4	FBgn0011020
CG10064	CG10064	FBgn0035724
CG10067	Act57B	FBgn0000044
CG10069	MFS16	FBgn0034611
CG1007	emc	FBgn0000575
CG10071	RpL29	FBgn0016726
CG10072	sgl	FBgn0261445
CG10073	CG10073	FBgn0034440
CG10075	CG10075	FBgn0035722
CG10076	spir	FBgn0003475
CG10077	CG10077	FBgn0035720
CG10078	Prat2	FBgn0041194
CG10079	Egfr	FBgn0003731
CG10080	mahj	FBgn0034641
CG10081	CG10081	FBgn0034441
CG10082	CG10082	FBgn0034644
CG10083	Abp1	FBgn0036372
CG10084	swm	FBgn0002044
CG1009	Psa	FBgn0261243
CG10091	GstD9	FBgn0038020
CG10092	CG10092	FBgn0037526
CG10093	Cyp313a3	FBgn0038007
CG10094	Cyp313a2	FBgn0038006
CG10095	dpr15	FBgn0037993
CG10104	CG10104	FBgn0033933
CG10106	Tsp42Ee	FBgn0029506
CG10107	velo	FBgn0035713
CG10108	phyl	FBgn0013725
CG10109	L	FBgn0001332
CG10110	Cpsf160	FBgn0024698
CG10112	Cpr51A	FBgn0033942
CG10116	CG10116	FBgn0036367
CG10117	ttv	FBgn0265974
CG10118	ple	FBgn0005626
CG10119	LamC	FBgn0010397
CG10120	Men	FBgn0002719
CG10121	SP1173	FBgn0035710
CG10123	Top3alpha	FBgn0040268
CG10128	tra2	FBgn0003742
CG10130	Sec61beta	FBgn0010638
CG10137	CG10137	FBgn0032800
CG10139	CG10139	FBgn0033951
CG1014	robl62A	FBgn0028567
CG10140	CG10140	FBgn0036363
CG10143	Adgf-E	FBgn0033952
CG10144	CG10144	FBgn0035704
CG10145	mspo	FBgn0020269
CG10155	Spred	FBgn0020767
CG10157	CG10157	FBgn0039099
CG10160	ImpL3	FBgn0001258
CG10165	CG10165	FBgn0032801
CG1017	Mfap1	FBgn0035294
CG10170	CG10170	FBgn0039085
CG10173	Best2	FBgn0035696
CG10174	Ntf-2r	FBgn0032680
CG10175	CG10175	FBgn0039084
CG10176	CG10176	FBgn0032682
CG10177	CG10177	FBgn0039083
CG10178	CG10178	FBgn0032684
CG10181	Mdr65	FBgn0004513
CG10184	CG10184	FBgn0039094
CG10185	CG10185	FBgn0038397
CG10186	CG10186	FBgn0032797
CG1019	Mlp84B	FBgn0014863
CG10191	Poc1	FBgn0036354
CG10192	eIF4G2	FBgn0260634
CG10197	kn	FBgn0001319
CG10200	hui	FBgn0033968
CG10203	x16	FBgn0028554
CG10205	CG10205	FBgn0033970
CG10207	NaPi-T	FBgn0016684
CG10208	CG10208	FBgn0039118
CG1021	Dmtn	FBgn0037443
CG10210	tst	FBgn0039117
CG10211	CG10211	FBgn0032685
CG10212	SMC2	FBgn0027783
CG10214	CG10214	FBgn0039115
CG10222	CG10222	FBgn0036356
CG10225	RanBP3	FBgn0039110
CG10226	CG10226	FBgn0035695
CG10229	Kat60	FBgn0040208
CG10230	Rpn9	FBgn0028691
CG10232	CG10232	FBgn0039108
CG10234	Hs2st	FBgn0024230
CG10236	LanA	FBgn0002526
CG10237	CG10237	FBgn0032783
CG10238	Mocs2	FBgn0039280
CG10241	Cyp6a17	FBgn0015714
CG10242	Cyp6a23	FBgn0033978
CG10244	Cad96Ca	FBgn0022800
CG10245	Cyp6a20	FBgn0033980
CG10246	Cyp6a9	FBgn0013771
CG10248	Cyp6a8	FBgn0013772
CG10249	CG10249	FBgn0027596
CG10250	nau	FBgn0002922
CG10253	CG10253	FBgn0033983
CG10257	CG10257	FBgn0033985
CG10267	Zif	FBgn0037446
CG10270	D19B	FBgn0022699
CG10275	kon	FBgn0032683
CG10277	godzilla	FBgn0037442
CG10278	GATAe	FBgn0038391
CG10279	Rm62	FBgn0003261
CG1028	Antp	FBgn0260642
CG10280	CG10280	FBgn0037395
CG10283	CG10283	FBgn0032681
CG10286	CG10286	FBgn0037439
CG10287	Gasp	FBgn0026077
CG10289	CG10289	FBgn0035688
CG10293	how	FBgn0264491
CG10295	Pak	FBgn0014001
CG1030	Scr	FBgn0003339
CG10300	CG10300	FBgn0039107
CG10301	CG10301	FBgn0039106
CG10306	CG10306	FBgn0034654
CG10308	CycJ	FBgn0010317
CG10309	pad	FBgn0038418
CG1031	alpha-Est1	FBgn0015568
CG10311	CG10311	FBgn0038420
CG10315	eIF2B-delta	FBgn0034858
CG10320	CG10320	FBgn0034645
CG10321	CG10321	FBgn0034643
CG10325	abd-A	FBgn0000014
CG10327	TBPH	FBgn0025790
CG10328	nonA-l	FBgn0015520
CG10332	CG10332	FBgn0260455
CG10334	spi	FBgn0005672
CG10335	Pbgs	FBgn0036271
CG10337	CG10337	FBgn0032805
CG10338	CG10338	FBgn0032700
CG10339	CG10339	FBgn0034972
CG10340	CG10340	FBgn0022344
CG10343	CG10343	FBgn0032703
CG10344	CG10344	FBgn0034729
CG10345	CG10345	FBgn0027562
CG10346	Grip71	FBgn0032705
CG10348	CG10348	FBgn0032707
CG10352	CG10352	FBgn0030348
CG10353	CG10353	FBgn0030349
CG10359	CG10359	FBgn0035452
CG10360	ref(2)P	FBgn0003231
CG10362	CG10362	FBgn0030358
CG10363	Tep4	FBgn0041180
CG10364	msb1l	FBgn0027949
CG10365	CG10365	FBgn0039109
CG10366	CG10366	FBgn0032814
CG10367	Hmgcr	FBgn0263782
CG10369	Irk3	FBgn0032706
CG10370	Rpt5	FBgn0028684
CG10372	Faf	FBgn0025608
CG10374	Lsd-1	FBgn0039114
CG10375	CG10375	FBgn0039116
CG10377	Hrb27C	FBgn0004838
CG10379	mbc	FBgn0015513
CG10382	wrapper	FBgn0025878
CG10383	CG10383	FBgn0032699
CG10384	CG10384	FBgn0034731
CG10387	tos	FBgn0015553
CG10388	Ubx	FBgn0003944
CG10391	Cyp310a1	FBgn0032693
CG10392	sxc	FBgn0261403
CG10393	amos	FBgn0003270
CG10395	CG10395	FBgn0033019
CG10396	CG10396	FBgn0033020
CG10399	CG10399	FBgn0031877
CG1041	CG1041	FBgn0037440
CG10413	CG10413	FBgn0032689
CG10417	CG10417	FBgn0033021
CG10423	RpS27	FBgn0039300
CG10424	CG10424	FBgn0036848
CG10426	CG10426	FBgn0036273
CG10431	CG10431	FBgn0032730
CG10433	CG10433	FBgn0034638
CG10435	CG10435	FBgn0037539
CG10436	Obp69a	FBgn0011279
CG1044	dos	FBgn0016794
CG10443	Lar	FBgn0000464
CG10445	CG10445	FBgn0037531
CG10447	Nf-YB	FBgn0032816
CG10459	CG10459	FBgn0033440
CG1046	zen	FBgn0004053
CG10460	cer	FBgn0034443
CG10462	CG10462	FBgn0032815
CG10465	CG10465	FBgn0033017
CG10466	CG10466	FBgn0032822
CG10470	CG10470	FBgn0032746
CG10477	CG10477	FBgn0035661
CG10478	alphaKap4	FBgn0035657
CG10479	CG10479	FBgn0035656
CG1048	zen2	FBgn0004054
CG10480	Rcc1	FBgn0002638
CG10481	CG10481	FBgn0032827
CG10488	eyg	FBgn0000625
CG10489	Pole2	FBgn0035644
CG1049	Cct1	FBgn0041342
CG10491	vn	FBgn0003984
CG10492	CG10492	FBgn0032748
CG10493	Phlpp	FBgn0032749
CG10494	CG10494	FBgn0034634
CG10497	Sdc	FBgn0010415
CG10498	cdc2c	FBgn0004107
CG10501	amd	FBgn0000075
CG10505	CG10505	FBgn0034612
CG10512	CG10512	FBgn0037057
CG10520	tub	FBgn0003882
CG10521	NetB	FBgn0015774
CG10522	sti	FBgn0002466
CG10523	park	FBgn0041100
CG10527	CG10527	FBgn0034583
CG10528	fs(2)ltoPP43	FBgn0004811
CG10530	Lcp65Ag1	FBgn0020638
CG10534	Lcp65Ag2	FBgn0020637
CG10535	Elp1	FBgn0037926
CG10536	cbx	FBgn0011241
CG10537	Rdl	FBgn0004244
CG10538	CdGAPr	FBgn0032821
CG10539	S6k	FBgn0015806
CG10540	cpa	FBgn0034577
CG10542	Bre1	FBgn0086694
CG10543	CG10543	FBgn0034570
CG10545	Gbeta13F	FBgn0001105
CG10546	Cralbp	FBgn0035636
CG10550	CG10550	FBgn0039321
CG10555	CG10555	FBgn0030034
CG1056	5-HT2A	FBgn0087012
CG10562	CG10562	FBgn0039326
CG10564	Ac78C	FBgn0024150
CG10565	CG10565	FBgn0037051
CG10566	CG10566	FBgn0037050
CG10570	CG10570	FBgn0040992
CG10571	ara	FBgn0015904
CG10573	ko	FBgn0020294
CG10576	CG10576	FBgn0035630
CG10578	DnaJ-1	FBgn0263106
CG10579	Eip63E	FBgn0005640
CG1058	rpk	FBgn0022981
CG10580	fng	FBgn0011591
CG10581	CG10581	FBgn0037046
CG10582	Sin	FBgn0028402
CG10583	Sse	FBgn0035627
CG10586	Sems	FBgn0037036
CG10587	CG10587	FBgn0037039
CG10588	CG10588	FBgn0037037
CG10589	CG10589	FBgn0037035
CG1059	Karybeta3	FBgn0087013
CG10590	CG10590	FBgn0035622
CG10591	CG10591	FBgn0035621
CG10592	CG10592	FBgn0035619
CG10593	Acer	FBgn0016122
CG10594	spo	FBgn0003486
CG10596	Msr-110	FBgn0015766
CG10597	CG10597	FBgn0030832
CG10598	CG10598	FBgn0003057
CG10600	CG10600	FBgn0032717
CG10601	mirr	FBgn0014343
CG10604	bsh	FBgn0000529
CG10605	caup	FBgn0015919
CG10609	Orco	FBgn0037324
CG10616	CG10616	FBgn0036286
CG10617	Syt12	FBgn0261085
CG10618	CHKov1	FBgn0045761
CG10619	tup	FBgn0003896
CG10620	Tsf2	FBgn0036299
CG10621	CG10621	FBgn0032726
CG10623	CG10623	FBgn0032727
CG10624	sinu	FBgn0010894
CG10625	CG10625	FBgn0035612
CG10627	nst	FBgn0036298
CG1063	Itp-r83A	FBgn0010051
CG10632	sowah	FBgn0036302
CG10633	Ir64a	FBgn0035604
CG10637	Nak	FBgn0015772
CG10638	CG10638	FBgn0036290
CG10639	CG10639	FBgn0032729
CG10640	Uev1A	FBgn0035601
CG10641	Swip-1	FBgn0032731
CG10645	lama	FBgn0016031
CG10646	CG10646	FBgn0036292
CG10648	Rbm13	FBgn0030067
CG1065	Scsalpha	FBgn0004888
CG10650	CG10650	FBgn0046302
CG10651	CG10651	FBgn0032853
CG10652	RpL30	FBgn0086710
CG10654	CG10654	FBgn0036294
CG10655	l(2)37Bb	FBgn0002021
CG10657	CG10657	FBgn0036289
CG10658	Hf	FBgn0014000
CG10659	CG10659	FBgn0032839
CG10660	CG10660	FBgn0036288
CG10663	CG10663	FBgn0036287
CG10669	CG10669	FBgn0039329
CG10672	CG10672	FBgn0035588
CG10675	CHKov2	FBgn0039328
CG10679	Nedd8	FBgn0032725
CG10682	vih	FBgn0264848
CG10683	rhi	FBgn0004400
CG10686	tral	FBgn0041775
CG10692	Mt2	FBgn0028707
CG10693	slo	FBgn0003429
CG10694	CG10694	FBgn0039147
CG10695	Pat1	FBgn0029878
CG10699	Lim3	FBgn0002023
CG1070	Alh	FBgn0261238
CG10700	CG10700	FBgn0032754
CG10701	Moe	FBgn0011661
CG10702	CG10702	FBgn0032752
CG10704	toe	FBgn0036285
CG10706	SK	FBgn0029761
CG1071	E2f2	FBgn0024371
CG10713	CG10713	FBgn0036360
CG10717	ImpL1	FBgn0001256
CG10718	neb	FBgn0004374
CG10719	brat	FBgn0010300
CG1072	Awh	FBgn0013751
CG10723	Kua	FBgn0032850
CG10724	flr	FBgn0260049
CG10725	CG10725	FBgn0036362
CG10726	barr	FBgn0014127
CG10733	loj	FBgn0061492
CG10734	CG10734	FBgn0034082
CG10737	CG10737	FBgn0034420
CG10738	CG10738	FBgn0036368
CG1074	CG1074	FBgn0037250
CG10741	Tgi	FBgn0036373
CG10742	Tsp3A	FBgn0040334
CG10747	CG10747	FBgn0032845
CG10750	CG10750	FBgn0032769
CG10753	SmD1	FBgn0261933
CG10754	CG10754	FBgn0036314
CG10755	Cyp4ae1	FBgn0015036
CG10764	CG10764	FBgn0034221
CG10772	Fur1	FBgn0004509
CG10776	wit	FBgn0024179
CG10777	CG10777	FBgn0029979
CG1078	Fip1	FBgn0037255
CG10790	Pig1	FBgn0003086
CG10794	DptB	FBgn0034407
CG10798	dm	FBgn0262656
CG10800	Rca1	FBgn0017551
CG10801	CG10801	FBgn0029660
CG10803	CG10803	FBgn0029666
CG10805	l(2)k09022	FBgn0086451
CG10806	Nha1	FBgn0031865
CG10809	CG10809	FBgn0036052
CG1081	Rheb	FBgn0041191
CG10811	eIF4G	FBgn0023213
CG10812	Drsl5	FBgn0035434
CG1082	alpha-Est4	FBgn0015572
CG10823	SIFaR	FBgn0038880
CG10824	CG10824	FBgn0038865
CG10825	Ice2	FBgn0038860
CG10830	CG10830	FBgn0038839
CG10833	Cyp28d1	FBgn0031689
CG10834	CG10834	FBgn0032972
CG10838	robl22E	FBgn0028570
CG1084	Cont	FBgn0037240
CG10840	eIF5B	FBgn0026259
CG10842	Cyp4p1	FBgn0015037
CG10843	Cyp4p3	FBgn0033397
CG10844	RyR	FBgn0011286
CG10846	dyn-p25	FBgn0040228
CG10847	enc	FBgn0004875
CG10849	Sc2	FBgn0035471
CG10851	B52	FBgn0004587
CG10852	Acp63F	FBgn0015585
CG10855	ntc	FBgn0035461
CG10858	ppk27	FBgn0035458
CG10859	CG10859	FBgn0032520
CG10861	Atg12	FBgn0036255
CG10862	CG10862	FBgn0035455
CG10863	CG10863	FBgn0027552
CG10868	orb	FBgn0004882
CG10874	CG10874	FBgn0031395
CG10877	CG10877	FBgn0038804
CG1088	Vha26	FBgn0015324
CG10881	CG10881	FBgn0038796
CG1089	alpha-Est5	FBgn0261393
CG10890	mus201	FBgn0002887
CG10895	lok	FBgn0019686
CG10897	tou	FBgn0033636
CG10898	CG10898	FBgn0037911
CG1090	CG1090	FBgn0037238
CG10903	CG10903	FBgn0037543
CG10904	CG10904	FBgn0034945
CG10907	CG10907	FBgn0036207
CG10908	Der-1	FBgn0031376
CG10913	Spn55B	FBgn0028983
CG10916	CG10916	FBgn0034312
CG10917	fj	FBgn0000658
CG10918	CG10918	FBgn0031178
CG1092	CG1092	FBgn0037228
CG10922	La	FBgn0011638
CG10923	Klp67A	FBgn0004379
CG10924	CG10924	FBgn0034356
CG10927	CG10927	FBgn0034360
CG10933	CG10933	FBgn0034264
CG10934	CG10934	FBgn0034263
CG10936	CG10936	FBgn0034253
CG10939	Sip1	FBgn0010620
CG10946	dpr14	FBgn0029974
CG10947	CG10947	FBgn0032857
CG10948	CG10948	FBgn0036317
CG10952	eag	FBgn0000535
CG10954	Arpc2	FBgn0032859
CG10955	Rtf1	FBgn0034722
CG10960	CG10960	FBgn0036316
CG10961	Traf6	FBgn0265464
CG10964	sni	FBgn0030026
CG10965	Corp	FBgn0030028
CG10967	Atg1	FBgn0260945
CG10969	CG10969	FBgn0036310
CG10970	CG10970	FBgn0030078
CG10971	Hip1	FBgn0036309
CG10972	ppk12	FBgn0034730
CG10973	CG10973	FBgn0036306
CG10975	Ptp69D	FBgn0014007
CG10978	jagn	FBgn0037374
CG10979	CG10979	FBgn0037379
CG10981	dgrn	FBgn0037384
CG10984	CG10984	FBgn0036305
CG10986	g	FBgn0001087
CG10988	Grip91	FBgn0001612
CG1099	Dap160	FBgn0023388
CG10990	Pdcd4	FBgn0030520
CG10992	CtsB1	FBgn0030521
CG10993	CG10993	FBgn0030524
CG10997	Clic	FBgn0030529
CG10998	r-cup	FBgn0031142
CG11000	CG11000	FBgn0263353
CG11006	Sap130	FBgn0262714
CG11007	CG11007	FBgn0034455
CG1101	Ref1	FBgn0010774
CG11010	Ent3	FBgn0036319
CG11012	Ugt37a1	FBgn0026756
CG11015	CoVb	FBgn0031830
CG11018	CG11018	FBgn0034464
CG1102	MP1	FBgn0027930
CG11020	nompC	FBgn0016920
CG11023	CG11023	FBgn0031208
CG11029	CG11029	FBgn0031735
CG1103	CG1103	FBgn0037235
CG11030	CG11030	FBgn0031736
CG11033	Kdm2	FBgn0037659
CG11034	CG11034	FBgn0031741
CG11035	CG11035	FBgn0037544
CG11041	CG11041	FBgn0034481
CG11043	CG11043	FBgn0031831
CG11044	CG11044	FBgn0034484
CG11048	Efhc1.2	FBgn0034487
CG11049	sv	FBgn0005561
CG1105	CG1105	FBgn0037465
CG11050	CG11050	FBgn0031836
CG11059	Cals	FBgn0039928
CG1106	Gel	FBgn0010225
CG11060	CG11060	FBgn0033149
CG11062	Actbeta	FBgn0024913
CG11063	jub	FBgn0030530
CG11064	Rfabg	FBgn0087002
CG11066	scaf	FBgn0033033
CG11068	CG11068	FBgn0030536
CG11069	CG11069	FBgn0039244
CG1107	aux	FBgn0037218
CG11073	CG11073	FBgn0034693
CG11076	CG11076	FBgn0039929
CG11081	PlexA	FBgn0025741
CG11084	pk	FBgn0003090
CG11086	Gadd45	FBgn0033153
CG11089	CG11089	FBgn0039241
CG1109	CG1109	FBgn0046222
CG11092	Nup93-1	FBgn0027537
CG11093	fuss	FBgn0039932
CG11094	dsx	FBgn0000504
CG11100	Mes2	FBgn0037207
CG11101	pwn	FBgn0003174
CG11106	CG11106	FBgn0030280
CG11110	CG11110	FBgn0034535
CG11111	rdgB	FBgn0003218
CG11112	CG11112	FBgn0033164
CG11113	CG11113	FBgn0033165
CG1112	alpha-Est7	FBgn0015575
CG11121	so	FBgn0003460
CG11123	CG11123	FBgn0033169
CG11124	sPLA2	FBgn0033170
CG11125	CG11125	FBgn0033174
CG11128	slif	FBgn0037203
CG11132	DMAP1	FBgn0034537
CG11136	Lrt	FBgn0034540
CG11137	CG11137	FBgn0037199
CG11138	CG11138	FBgn0030400
CG11140	Aldh-III	FBgn0010548
CG11141	CG11141	FBgn0033177
CG11143	Inos	FBgn0025885
CG11144	mGluR	FBgn0019985
CG11145	CG11145	FBgn0033168
CG11147	CG11147	FBgn0031734
CG11148	CG11148	FBgn0039936
CG1115	Vps37B	FBgn0037299
CG11152	fd102C	FBgn0039937
CG11153	Sox102F	FBgn0039938
CG11154	ATPsyn-beta	FBgn0010217
CG11155	CG11155	FBgn0039927
CG11158	CG11158	FBgn0030511
CG11162	CG11162	FBgn0030509
CG11163	ZnT41F	FBgn0025693
CG11165	CG11165	FBgn0033238
CG11166	Eaf	FBgn0033166
CG11168	CG11168	FBgn0039249
CG11170	CG11170	FBgn0034705
CG11172	NFAT	FBgn0030505
CG11175	Rcd6	FBgn0034530
CG11176	Tango2	FBgn0030503
CG11177	BthD	FBgn0030501
CG11180	CG11180	FBgn0034528
CG11181	cup	FBgn0000392
CG11182	PHDP	FBgn0025334
CG11186	toy	FBgn0019650
CG1119	Gnf1	FBgn0004913
CG11192	CG11192	FBgn0034507
CG11198	ACC	FBgn0033246
CG11199	Liprin-alpha	FBgn0046704
CG1120	IntS10	FBgn0035462
CG11200	CG11200	FBgn0034500
CG11202	org-1	FBgn0021767
CG11206	Liprin-gamma	FBgn0034720
CG11207	feo	FBgn0030241
CG11208	CG11208	FBgn0034488
CG1121	alpha-Est8	FBgn0015576
CG11212	Ptr	FBgn0262867
CG11218	Obp56d	FBgn0034470
CG11219	PIP82	FBgn0024943
CG11221	CG11221	FBgn0031855
CG11227	CG11227	FBgn0031139
CG11228	hpo	FBgn0261456
CG11236	CG11236	FBgn0031860
CG11238	l(3)04053	FBgn0010830
CG1124	CG1124	FBgn0037290
CG11241	CG11241	FBgn0037186
CG11242	TBCB	FBgn0034451
CG11247	CG11247	FBgn0037120
CG11249	CG11249	FBgn0037115
CG11251	CG11251	FBgn0036346
CG11254	mael	FBgn0016034
CG11255	AdenoK	FBgn0036337
CG11259	MICAL-like	FBgn0036333
CG11261	CG11261	FBgn0036332
CG11265	Trf4-1	FBgn0030049
CG11266	CG11266	FBgn0031883
CG11267	CG11267	FBgn0036334
CG11268	ste14	FBgn0036336
CG11269	CG11269	FBgn0034700
CG11275	CG11275	FBgn0034706
CG11279	CG11279	FBgn0036342
CG1128	alpha-Est9	FBgn0015577
CG11280	trn	FBgn0010452
CG11281	snky	FBgn0086916
CG11282	caps	FBgn0023095
CG11284	CG11284	FBgn0030056
CG11286	CG11286	FBgn0037516
CG1129	CG1129	FBgn0037279
CG11290	enok	FBgn0034975
CG11298	CG11298	FBgn0034721
CG11299	Sesn	FBgn0034897
CG1130	scrt	FBgn0004880
CG11301	Mes4	FBgn0034726
CG11306	CG11306	FBgn0037108
CG11307	CG11307	FBgn0037106
CG11308	sa	FBgn0002842
CG11309	CG11309	FBgn0037070
CG1131	alpha-Est10	FBgn0015569
CG11312	insc	FBgn0011674
CG11313	CG11313	FBgn0039798
CG11314	Npc2g	FBgn0039800
CG11315	Npc2h	FBgn0039801
CG11318	CG11318	FBgn0039818
CG11319	CG11319	FBgn0031835
CG1132	fd64A	FBgn0004895
CG11321	CG11321	FBgn0031857
CG11323	TTLL3A	FBgn0031854
CG11325	AkhR	FBgn0025595
CG11326	Tsp	FBgn0031850
CG11328	Nhe3	FBgn0028703
CG1133	opa	FBgn0003002
CG11330	cort	FBgn0000351
CG11331	Spn27A	FBgn0028990
CG11334	CG11334	FBgn0039849
CG11337	CG11337	FBgn0039846
CG11340	CG11340	FBgn0039840
CG11347	DOR	FBgn0035542
CG11352	jim	FBgn0027339
CG11353	CG11353	FBgn0035557
CG11354	Lim1	FBgn0026411
CG11356	CG11356	FBgn0030375
CG11357	CG11357	FBgn0035558
CG1136	CG1136	FBgn0035490
CG11360	CG11360	FBgn0039920
CG11367	CG11367	FBgn0037185
CG11369	CG11369	FBgn0029951
CG11370	CG11370	FBgn0037181
CG11371	dbr	FBgn0067779
CG11372	galectin	FBgn0031213
CG11376	Zir	FBgn0031216
CG11377	CG11377	FBgn0031217
CG11378	CG11378	FBgn0040364
CG11380	CG11380	FBgn0040359
CG11381	CG11381	FBgn0029568
CG11382	CG11382	FBgn0040367
CG11387	ct	FBgn0004198
CG11388	CG11388	FBgn0034959
CG1139	CG1139	FBgn0035300
CG11391	CG11391	FBgn0038732
CG11395	CG11395	FBgn0034200
CG11396	CG11396	FBgn0037022
CG11397	glu	FBgn0015391
CG11398	CG11398	FBgn0040366
CG11399	CG11399	FBgn0037021
CG1140	SCOT	FBgn0035298
CG11400	CG11400	FBgn0034198
CG11401	Trxr-2	FBgn0037170
CG11403	CG11403	FBgn0026876
CG11405	Atf3	FBgn0028550
CG11407	CG11407	FBgn0038733
CG11409	CG11409	FBgn0024366
CG11412	CG11412	FBgn0024362
CG11414	CG11414	FBgn0035024
CG11418	CG11418	FBgn0024360
CG1142	CG1142	FBgn0037504
CG11420	png	FBgn0000826
CG11422	Obp83b	FBgn0010403
CG11423	CG11423	FBgn0034251
CG11425	CG11425	FBgn0037167
CG11426	CG11426	FBgn0037166
CG11427	rb	FBgn0003210
CG11430	olf186-F	FBgn0041585
CG11438	CG11438	FBgn0037164
CG11440	laza	FBgn0037163
CG11447	CG11447	FBgn0038737
CG11448	CG11448	FBgn0024985
CG11449	CG11449	FBgn0037162
CG11450	net	FBgn0002931
CG11451	Spc105R	FBgn0037025
CG11453	CG11453	FBgn0038734
CG11454	CG11454	FBgn0031224
CG11455	CG11455	FBgn0031228
CG11456	CG11456	FBgn0037031
CG1146	CG1146	FBgn0035346
CG11466	Cyp9f2	FBgn0038037
CG1147	NPFR	FBgn0037408
CG11471	Aats-ile	FBgn0027086
CG11474	CG11474	FBgn0034688
CG11475	CG11475	FBgn0034687
CG11486	CG11486	FBgn0035397
CG11488	mRpL10	FBgn0031231
CG11489	srpk79D	FBgn0025702
CG1149	MstProx	FBgn0015770
CG11490	Tbc1d15-17	FBgn0031233
CG11491	br	FBgn0000210
CG1150	Osi3	FBgn0037411
CG11502	svp	FBgn0003651
CG11505	CG11505	FBgn0035424
CG11509	CG11509	FBgn0029584
CG1151	Osi6	FBgn0027527
CG11516	Ptp99A	FBgn0004369
CG11522	RpL6	FBgn0039857
CG11525	CycG	FBgn0039858
CG11526	CG11526	FBgn0035437
CG11527	Tig	FBgn0011722
CG11529	CG11529	FBgn0036264
CG11533	Asator	FBgn0039908
CG11537	CG11537	FBgn0035400
CG11539	CG11539	FBgn0039859
CG1154	Osi12	FBgn0037419
CG11546	kermit	FBgn0010504
CG11550	CG11550	FBgn0039864
CG11551	ind	FBgn0025776
CG11552	Rpn12R	FBgn0036465
CG11555	CG11555	FBgn0086856
CG11561	smo	FBgn0003444
CG11562	CG11562	FBgn0031247
CG11566	CG11566	FBgn0031159
CG11567	Cpr	FBgn0015623
CG11576	CG11576	FBgn0039882
CG11579	arm	FBgn0000117
CG1158	Tim17b1	FBgn0037310
CG11581	CG11581	FBgn0030540
CG11583	CG11583	FBgn0035524
CG11586	CG11586	FBgn0035520
CG11589	VhaM9.7-c	FBgn0028664
CG11591	Dpy-30L2	FBgn0035491
CG11592	Amnionless	FBgn0025686
CG11594	CG11594	FBgn0035484
CG11597	CG11597	FBgn0036212
CG11604	mbm	FBgn0086912
CG11607	H2.0	FBgn0001170
CG1161	CG1161	FBgn0037313
CG11611	Tim13	FBgn0036204
CG11614	nkd	FBgn0002945
CG11617	CG11617	FBgn0031232
CG11619	CG11619	FBgn0036836
CG11621	Pi3K68D	FBgn0015278
CG11622	Rlip	FBgn0026056
CG11628	step	FBgn0086779
CG11629	CG11629	FBgn0032965
CG11630	CG11630	FBgn0032964
CG11634	CG11634	FBgn0032968
CG11635	CG11635	FBgn0033283
CG11637	NijB	FBgn0036822
CG11648	Abd-B	FBgn0000015
CG1165	LysS	FBgn0004430
CG11652	CG11652	FBgn0036194
CG11655	CG11655	FBgn0030638
CG11656	CG11656	FBgn0038109
CG11658	CG11658	FBgn0036196
CG11661	Nc73EF	FBgn0010352
CG11663	CG11663	FBgn0029539
CG11664	CG11664	FBgn0040341
CG11665	CG11665	FBgn0033028
CG1167	Ras64B	FBgn0003206
CG11670	CG11670	FBgn0038114
CG11671	CG11671	FBgn0037562
CG11672	CG11672	FBgn0037563
CG11674	CG11674	FBgn0030551
CG11678	Arp6	FBgn0011741
CG11679	CG11679	FBgn0030678
CG11680	mle	FBgn0002774
CG11686	CG11686	FBgn0040551
CG1169	Osi18	FBgn0037428
CG11693	CG11693	FBgn0037570
CG11697	CG11697	FBgn0030313
CG11699	CG11699	FBgn0030311
CG11700	CG11700	FBgn0029856
CG11709	PGRP-SA	FBgn0030310
CG1171	Akh	FBgn0004552
CG11711	Mob2	FBgn0259481
CG11714	CG11714	FBgn0036170
CG11715	Cyp4g15	FBgn0030304
CG1172	CG1172	FBgn0264712
CG11723	CG11723	FBgn0031391
CG11726	CG11726	FBgn0036156
CG11727	Evi5	FBgn0262740
CG11732	Obp85a	FBgn0037589
CG11734	HERC2	FBgn0031107
CG11737	CG11737	FBgn0037592
CG11739	CG11739	FBgn0037239
CG11750	Pa1	FBgn0030294
CG11753	CG11753	FBgn0037603
CG11756	CG11756	FBgn0030290
CG11759	Kap3	FBgn0028421
CG1176	Obp84a	FBgn0011282
CG11762	CG11762	FBgn0037618
CG11765	Prx2540-2	FBgn0033518
CG11768	CG11768	FBgn0037625
CG11771	CG11771	FBgn0039252
CG11775	Ir85a	FBgn0037630
CG11777	CG11777	FBgn0033527
CG11778	CNT1	FBgn0033371
CG11784	GstE13	FBgn0033381
CG11785	bai	FBgn0045866
CG11786	CG11786	FBgn0039264
CG11790	CG11790	FBgn0039265
CG11791	CG11791	FBgn0039266
CG11797	Obp56a	FBgn0034468
CG11798	chn	FBgn0015371
CG11799	fd68A	FBgn0036134
CG11802	CG11802	FBgn0030346
CG11804	ced-6	FBgn0029092
CG11807	CG11807	FBgn0033996
CG11808	CG11808	FBgn0034000
CG11816	CG11816	FBgn0030495
CG11820	PQBP1	FBgn0039270
CG11822	nAChRbeta3	FBgn0031261
CG11825	CG11825	FBgn0033519
CG11833	Ssl2	FBgn0041780
CG11836	CG11836	FBgn0039272
CG11838	rempA	FBgn0260933
CG11839	CG11839	FBgn0039271
CG11844	vig2	FBgn0046214
CG11848	Bili	FBgn0039282
CG11849	dan	FBgn0039286
CG11852	CG11852	FBgn0039297
CG11853	to	FBgn0039298
CG11854	CG11854	FBgn0039299
CG11856	Nup358	FBgn0039302
CG11866	dmpd	FBgn0033486
CG11873	CG11873	FBgn0039633
CG11874	alpha-Man-Ib	FBgn0039634
CG11877	Atg14	FBgn0039636
CG11880	CG11880	FBgn0039637
CG11881	dgt6	FBgn0039638
CG11883	CG11883	FBgn0033538
CG11886	Slbp	FBgn0041186
CG11888	Rpn2	FBgn0028692
CG11889	CG11889	FBgn0039308
CG11891	CG11891	FBgn0039309
CG11895	stan	FBgn0024836
CG11896	m-cup	FBgn0038488
CG11897	CG11897	FBgn0039644
CG11898	CG11898	FBgn0039645
CG11899	CG11899	FBgn0014427
CG11905	CG11905	FBgn0036678
CG11906	CG11906	FBgn0034425
CG11907	Ent1	FBgn0031250
CG11908	rha	FBgn0027376
CG11909	tobi	FBgn0261575
CG11910	alrm	FBgn0039332
CG11911	CG11911	FBgn0031249
CG11920	CG11920	FBgn0039274
CG11921	fd96Ca	FBgn0004897
CG11922	fd96Cb	FBgn0004898
CG11937	amn	FBgn0086782
CG11940	pico	FBgn0261811
CG11942	skpE	FBgn0031074
CG11949	cora	FBgn0010434
CG11958	Cnx99A	FBgn0015622
CG11961	CG11961	FBgn0034436
CG11963	skap	FBgn0037643
CG11964	CG11964	FBgn0037644
CG11966	CG11966	FBgn0037645
CG11967	CAHbeta	FBgn0037646
CG11968	RagA-B	FBgn0037647
CG11977	CG11977	FBgn0037650
CG11980	CG11980	FBgn0037652
CG11981	Prosbeta3	FBgn0026380
CG11987	tgo	FBgn0264075
CG11988	neur	FBgn0002932
CG11990	hyx	FBgn0037657
CG11992	Rel	FBgn0014018
CG11993	Mst85C	FBgn0028708
CG11994	Ada	FBgn0037661
CG11997	CG11997	FBgn0037662
CG12001	spartin	FBgn0037265
CG12003	CG12003	FBgn0035234
CG12004	CG12004	FBgn0035236
CG12005	Mms19	FBgn0037301
CG12006	CG12006	FBgn0035464
CG12007	CG12007	FBgn0037293
CG12008	kst	FBgn0004167
CG12011	CG12011	FBgn0035257
CG12012	CG12012	FBgn0035444
CG12013	PHGPx	FBgn0035438
CG12014	CG12014	FBgn0035445
CG12017	CG12017	FBgn0035429
CG12023	GV1	FBgn0027790
CG12024	CG12024	FBgn0035283
CG12025	CG12025	FBgn0035285
CG12026	Tmhs	FBgn0262624
CG12028	dib	FBgn0000449
CG12029	dar1	FBgn0263239
CG12030	Gale	FBgn0035147
CG12031	MED14	FBgn0035145
CG12034	CG12034	FBgn0035421
CG12035	CG12035	FBgn0035263
CG12045	Cpr100A	FBgn0039805
CG12047	mud	FBgn0002873
CG12048	ppk21	FBgn0039675
CG12050	CG12050	FBgn0032915
CG12051	Act42A	FBgn0000043
CG12052	lola	FBgn0005630
CG12054	CG12054	FBgn0039831
CG12057	CG12057	FBgn0030098
CG12063	mey	FBgn0039851
CG12065	CG12065	FBgn0030052
CG12068	sro	FBgn0262112
CG12070	Sap-r	FBgn0000416
CG12071	CG12071	FBgn0039808
CG12072	wts	FBgn0011739
CG12075	CG12075	FBgn0030065
CG12076	YT521-B	FBgn0027616
CG12079	NDUFS3	FBgn0266582
CG1208	CG1208	FBgn0037386
CG12081	CG12081	FBgn0030053
CG12085	pUf68	FBgn0028577
CG12086	cue	FBgn0011204
CG12090	CG12090	FBgn0035227
CG12091	CG12091	FBgn0035228
CG12092	Npc1b	FBgn0261675
CG12093	CG12093	FBgn0035372
CG12096	CG12096	FBgn0030457
CG1210	Pdk1	FBgn0020386
CG12104	CG12104	FBgn0035238
CG12105	CG12105	FBgn0035241
CG12107	CG12107	FBgn0033209
CG12108	Ppt1	FBgn0030057
CG12109	Caf1-180	FBgn0030054
CG12110	Pld	FBgn0033075
CG12111	CG12111	FBgn0030050
CG12112	CG12112	FBgn0030048
CG12113	IntS4	FBgn0026679
CG12115	CG12115	FBgn0030097
CG12119	CG12119	FBgn0030102
CG1212	p130CAS	FBgn0035101
CG12120	t	FBgn0086367
CG12123	CG12123	FBgn0030039
CG12125	CG12125	FBgn0030037
CG12128	CG12128	FBgn0033473
CG1213	CG1213	FBgn0037387
CG12130	Pal1	FBgn0033466
CG12131	Adam	FBgn0027619
CG12133	CG12133	FBgn0033469
CG12134	CG12134	FBgn0033471
CG1214	ru	FBgn0003295
CG12140	Etf-QO	FBgn0033465
CG12142	Tsp42Eg	FBgn0033128
CG12143	Tsp42Ej	FBgn0033132
CG12147	CG12147	FBgn0037325
CG12151	Pdp	FBgn0029958
CG12154	oc	FBgn0004102
CG12157	Tom40	FBgn0016041
CG12158	CG12158	FBgn0040775
CG12159	CG12159	FBgn0033232
CG12163	CG12163	FBgn0260462
CG12164	CG12164	FBgn0033158
CG12165	Incenp	FBgn0260991
CG12169	Ppm1	FBgn0035143
CG12170	CG12170	FBgn0037356
CG12171	CG12171	FBgn0037354
CG12172	Spn43Aa	FBgn0024294
CG12173	CG12173	FBgn0037305
CG12175	tth	FBgn0030502
CG12176	Lig4	FBgn0030506
CG12177	CG12177	FBgn0030510
CG12178	Nhe1	FBgn0026787
CG12179	CG12179	FBgn0025388
CG12182	CG12182	FBgn0028504
CG12184	CG12184	FBgn0025387
CG12189	Rev1	FBgn0035150
CG12190	RYBP	FBgn0034763
CG12194	CG12194	FBgn0031636
CG12199	kek5	FBgn0031016
CG1220	Kaz1-ORFB	FBgn0063923
CG12206	CG12206	FBgn0029662
CG12207	CG12207	FBgn0038220
CG1221	miple	FBgn0027111
CG12210	Syb	FBgn0003660
CG12212	peb	FBgn0003053
CG12214	mlt	FBgn0265512
CG12217	PpV	FBgn0003139
CG12218	mei-P26	FBgn0026206
CG12223	Dsp1	FBgn0011764
CG12224	CG12224	FBgn0037974
CG12227	skpF	FBgn0034863
CG12229	CG12229	FBgn0036723
CG12230	car	FBgn0000257
CG12232	Galphaf	FBgn0010223
CG12233	l(1)G0156	FBgn0027291
CG12234	Ranbp21	FBgn0031051
CG12236	CG12236	FBgn0029822
CG12238	e(y)3	FBgn0087008
CG12242	GstD5	FBgn0010041
CG12244	lic	FBgn0261524
CG12245	gcm	FBgn0014179
CG12249	mira	FBgn0021776
CG12250	ymp	FBgn0261287
CG12251	AQP	FBgn0033807
CG12262	CG12262	FBgn0035811
CG12263	CG12263	FBgn0034346
CG12267	CG12267	FBgn0038057
CG12268	CG12268	FBgn0039131
CG1227	CG1227	FBgn0037491
CG12275	RpS10a	FBgn0027494
CG12278	CG12278	FBgn0038847
CG1228	Ptpmeg	FBgn0261985
CG12284	th	FBgn0260635
CG12286	kar	FBgn0001296
CG12287	pdm2	FBgn0004394
CG12290	CG12290	FBgn0039419
CG12292	spict	FBgn0032451
CG12295	stj	FBgn0261041
CG12296	klu	FBgn0013469
CG12297	Fadd	FBgn0038928
CG12299	CG12299	FBgn0032295
CG12303	Ir67b	FBgn0036083
CG12306	polo	FBgn0003124
CG12313	ttm2	FBgn0035124
CG12314	zuc	FBgn0261266
CG12317	JhI-21	FBgn0028425
CG12323	Prosbeta5	FBgn0029134
CG12325	CG12325	FBgn0033557
CG12327	Best3	FBgn0036492
CG1233	CG1233	FBgn0035137
CG12330	Cpr65Az	FBgn0035686
CG12333	CG12333	FBgn0038617
CG12340	wde	FBgn0027499
CG12342	dgo	FBgn0086898
CG12344	CG12344	FBgn0033558
CG12345	Cha	FBgn0000303
CG12346	cag	FBgn0017414
CG12348	Sh	FBgn0003380
CG12352	san	FBgn0024188
CG12358	Paip2	FBgn0038100
CG1236	CG1236	FBgn0037370
CG12362	CG12362	FBgn0036082
CG12363	Dlc90F	FBgn0024432
CG12367	Hen1	FBgn0033686
CG12369	Lac	FBgn0010238
CG12370	Dh44-R2	FBgn0033744
CG12374	CG12374	FBgn0033774
CG12385	thetaTry	FBgn0011555
CG12387	zetaTry	FBgn0011556
CG1239	CG1239	FBgn0037368
CG12393	CG12393	FBgn0031768
CG12395	CG12395	FBgn0030722
CG12398	CG12398	FBgn0030596
CG12399	Mad	FBgn0011648
CG1240	CG1240	FBgn0035370
CG12400	CG12400	FBgn0031505
CG12402	CG12402	FBgn0038202
CG12404	CG12404	FBgn0032465
CG12405	Prx2540-1	FBgn0033520
CG12408	TpnC4	FBgn0033027
CG12410	cv	FBgn0000394
CG12413	CG12413	FBgn0039588
CG12414	nAChRalpha4	FBgn0266347
CG12420	CG12420	FBgn0037797
CG12424	ckn	FBgn0033987
CG12426	CG12426	FBgn0039552
CG12428	CG12428	FBgn0039543
CG12437	raw	FBgn0003209
CG12438	CG12438	FBgn0032065
CG1244	MEP-1	FBgn0035357
CG12442	wuc	FBgn0033770
CG12443	ths	FBgn0033652
CG12444	Ir48c	FBgn0033651
CG12446	CG12446	FBgn0031201
CG12464	CG12464	FBgn0033861
CG12470	CG12470	FBgn0040371
CG12473	stnB	FBgn0016975
CG12477	CG12477	FBgn0036809
CG12479	CG12479	FBgn0040871
CG12480	CG12480	FBgn0030537
CG12481	CG12481	FBgn0030542
CG12483	CG12483	FBgn0040688
CG12484	CG12484	FBgn0086604
CG12487	BobA	FBgn0040487
CG12489	dnr1	FBgn0260866
CG12490	CG12490	FBgn0034782
CG12496	CG12496	FBgn0040385
CG12498	CG12498	FBgn0040356
CG12499	CG12499	FBgn0038968
CG12500	stnA	FBgn0016976
CG12502	CG12502	FBgn0035171
CG12507	CG12507	FBgn0030729
CG12512	CG12512	FBgn0031703
CG12517	CG12517	FBgn0032311
CG1252	Ccp84Ab	FBgn0004782
CG12525	Ir67a	FBgn0036010
CG12526	Or67a	FBgn0036009
CG12529	Zw	FBgn0004057
CG12530	Cdc42	FBgn0010341
CG12531	CG12531	FBgn0031064
CG12532	AP-1-2beta	FBgn0010380
CG12534	Alr	FBgn0031068
CG12535	CG12535	FBgn0029657
CG12537	rdx	FBgn0264493
CG12538	CG12538	FBgn0038157
CG12540	CG12540	FBgn0030570
CG12541	CG12541	FBgn0029930
CG12547	CG12547	FBgn0250830
CG12548	nompB	FBgn0016919
CG12558	intr	FBgn0039599
CG12560	CG12560	FBgn0031974
CG1257	alpha-Est3	FBgn0015571
CG12576	CG12576	FBgn0031190
CG1258	pav	FBgn0011692
CG12581	CG12581	FBgn0037213
CG12582	CG12582	FBgn0037215
CG12586	Mur82C	FBgn0037260
CG12590	CG12590	FBgn0037294
CG12591	dpr16	FBgn0037295
CG12598	Adar	FBgn0026086
CG12602	Vha100-5	FBgn0032373
CG12607	CG12607	FBgn0035545
CG12617	CG12617	FBgn0040996
CG1262	Acp62F	FBgn0020509
CG12621	beat-IIIa	FBgn0265607
CG12622	Gr10b	FBgn0030297
CG1263	RpL8	FBgn0261602
CG12637	CG12637	FBgn0030224
CG1264	lab	FBgn0002522
CG12643	CG12643	FBgn0040942
CG12653	btd	FBgn0000233
CG12655	CG12655	FBgn0031080
CG12659	CG12659	FBgn0040929
CG12662	CG12662	FBgn0030074
CG12664	fend	FBgn0030090
CG12673	olf413	FBgn0037153
CG12676	ed	FBgn0000547
CG12679	CG12679	FBgn0031103
CG12680	CG12680	FBgn0029740
CG12681	CG12681	FBgn0029730
CG12684	CG12684	FBgn0029717
CG12688	CG12688	FBgn0029707
CG12689	CG12689	FBgn0029952
CG12690	CHES-1-like	FBgn0029504
CG12692	CG12692	FBgn0029703
CG12693	CG12693	FBgn0029705
CG12701	vfl	FBgn0259789
CG12702	CG12702	FBgn0031070
CG12703	Pmp70	FBgn0031069
CG12708	CG12708	FBgn0030666
CG1271	CG1271	FBgn0035392
CG12717	CG12717	FBgn0030420
CG12721	CG12721	FBgn0030373
CG12725	CG12725	FBgn0030483
CG12728	CG12728	FBgn0029825
CG1273	CG1273	FBgn0035522
CG12730	CG12730	FBgn0029771
CG12734	Girdin	FBgn0035411
CG12736	CG12736	FBgn0033184
CG12737	Crag	FBgn0025864
CG1274	Jafrac2	FBgn0040308
CG12740	RpL28	FBgn0035422
CG12744	CG12744	FBgn0033459
CG12749	Hrb87F	FBgn0004237
CG1275	CG1275	FBgn0035321
CG12755	l(3)mbn	FBgn0002440
CG12756	Eaf6	FBgn0035624
CG12758	sano	FBgn0034408
CG12759	Dbp45A	FBgn0010220
CG12766	CG12766	FBgn0035476
CG12768	CG12768	FBgn0037206
CG12769	CG12769	FBgn0033252
CG12770	Vps28	FBgn0021814
CG12772	CG12772	FBgn0030055
CG12773	CG12773	FBgn0024365
CG12775	RpL21	FBgn0032987
CG12781	nahoda	FBgn0034797
CG12783	CG12783	FBgn0038448
CG12787	hoe1	FBgn0041150
CG12788	CG12788	FBgn0031041
CG12789	santa-maria	FBgn0025697
CG12792	l(2)09851	FBgn0022288
CG12797	Ciao1	FBgn0033972
CG12806	Teh1	FBgn0037766
CG12811	CG12811	FBgn0037779
CG12813	Npc2d	FBgn0037782
CG12814	CG12814	FBgn0037796
CG12819	sle	FBgn0037810
CG12824	CG12824	FBgn0033222
CG12825	CG12825	FBgn0033221
CG12837	Tsp42Er	FBgn0033139
CG12841	Tsp42Ek	FBgn0033133
CG12843	Tsp42Ei	FBgn0033130
CG12845	Tsp42Ef	FBgn0033127
CG12846	Tsp42Ed	FBgn0029507
CG12847	Tsp42Ec	FBgn0033124
CG12849	CG12849	FBgn0035068
CG12851	CG12851	FBgn0035086
CG12855	HPS1	FBgn0033973
CG12857	CG12857	FBgn0033963
CG12863	CG12863	FBgn0033948
CG12868	CG12868	FBgn0033945
CG12869	CG12869	FBgn0033943
CG1287	CG1287	FBgn0037506
CG12878	btz	FBgn0045862
CG12885	CG12885	FBgn0039523
CG12891	whd	FBgn0261862
CG12895	CG12895	FBgn0033523
CG12896	CG12896	FBgn0033521
CG12900	Ir47a	FBgn0033515
CG12905	Obp46a	FBgn0033508
CG12908	Ndg	FBgn0026403
CG12910	CG12910	FBgn0033502
CG12911	CG12911	FBgn0033501
CG12912	CG12912	FBgn0033497
CG12913	CG12913	FBgn0033500
CG12914	CG12914	FBgn0033499
CG12917	CG12917	FBgn0033490
CG12918	sel	FBgn0263260
CG12919	egr	FBgn0033483
CG12920	CG12920	FBgn0033481
CG12926	CG12926	FBgn0033437
CG12931	Or45b	FBgn0033422
CG12936	mms4	FBgn0033549
CG12938	Lsm10	FBgn0033554
CG12944	Obp47a	FBgn0033573
CG12945	CG12945	FBgn0037755
CG12946	Whamy	FBgn0037750
CG12947	CG12947	FBgn0037753
CG12948	CG12948	FBgn0037739
CG12950	CG12950	FBgn0037736
CG12954	mRpL41	FBgn0034001
CG12963	CG12963	FBgn0034031
CG12964	CG12964	FBgn0034022
CG12970	CG12970	FBgn0034047
CG12972	ebd2	FBgn0037076
CG12974	CG12974	FBgn0037065
CG1298	kune	FBgn0033032
CG12983	CG12983	FBgn0037040
CG12984	CG12984	FBgn0037042
CG12985	CG12985	FBgn0030881
CG12986	CG12986	FBgn0030868
CG1299	CG1299	FBgn0035501
CG12990	CG12990	FBgn0030859
CG12991	CG12991	FBgn0030847
CG12992	CG12992	FBgn0030846
CG13000	CG13000	FBgn0030807
CG13001	CG13001	FBgn0030806
CG13002	CG13002	FBgn0030804
CG13003	CG13003	FBgn0030798
CG13004	CG13004	FBgn0030797
CG13005	CG13005	FBgn0030794
CG13010	CG13010	FBgn0030770
CG13011	sing	FBgn0261245
CG13012	CG13012	FBgn0030769
CG13018	CG13018	FBgn0040751
CG13021	CG13021	FBgn0029669
CG13024	CG13024	FBgn0036665
CG13025	CG13025	FBgn0036660
CG13027	Obp73a	FBgn0036681
CG13029	CG13029	FBgn0036670
CG13030	sinah	FBgn0259794
CG13033	CG13033	FBgn0036638
CG13050	CG13050	FBgn0036591
CG13061	Nplp3	FBgn0042201
CG1307	CG1307	FBgn0026566
CG13073	CG13073	FBgn0036577
CG13074	CG13074	FBgn0036567
CG13075	CG13075	FBgn0036563
CG13076	Notum	FBgn0044028
CG13077	CG13077	FBgn0032810
CG13078	CG13078	FBgn0032809
CG13079	Tep5	FBgn0264845
CG13082	CG13082	FBgn0032803
CG13085	CG13085	FBgn0032780
CG13086	CG13086	FBgn0032770
CG13089	PIG-U	FBgn0032052
CG1309	CG1309	FBgn0035519
CG13091	CG13091	FBgn0032055
CG13096	CG13096	FBgn0032050
CG13098	mRpL51	FBgn0032053
CG13106	Or30a	FBgn0032096
CG13109	tai	FBgn0041092
CG1311	CG1311	FBgn0035523
CG13116	CG13116	FBgn0032139
CG13117	CG13117	FBgn0032140
CG13124	CG13124	FBgn0032156
CG13126	CG13126	FBgn0032168
CG13139	lft	FBgn0032230
CG13140	dpr19	FBgn0032233
CG13142	CG13142	FBgn0032251
CG13144	CG13144	FBgn0032260
CG1315	CG1315	FBgn0026565
CG13155	CG13155	FBgn0033723
CG13158	Or49a	FBgn0033727
CG13162	ana3	FBgn0266111
CG13163	CG13163	FBgn0033712
CG13168	CG13168	FBgn0033705
CG1317	CG1317	FBgn0035333
CG13170	CG13170	FBgn0033703
CG13178	CG13178	FBgn0033685
CG13183	CG13183	FBgn0033667
CG13185	CG13185	FBgn0033661
CG13188	CG13188	FBgn0033668
CG13189	Zip48C	FBgn0033665
CG1319	CG1319	FBgn0035529
CG13192	CG13192	FBgn0033653
CG13193	CG13193	FBgn0033650
CG13194	pyr	FBgn0033649
CG13195	Ir48b	FBgn0033648
CG13197	CG13197	FBgn0062449
CG13198	CG13198	FBgn0033640
CG13203	CG13203	FBgn0033628
CG13207	nompA	FBgn0016047
CG13209	sha	FBgn0003382
CG13213	fbl6	FBgn0033609
CG1322	zfh1	FBgn0004606
CG13220	CG13220	FBgn0033608
CG13225	Or47a	FBgn0026386
CG13226	CG13226	FBgn0033594
CG13227	CG13227	FBgn0033589
CG13229	CG13229	FBgn0033579
CG13232	BBS4	FBgn0033578
CG13239	CG13239	FBgn0037197
CG1324	CG1324	FBgn0031129
CG13244	CG13244	FBgn0032577
CG13247	CG13247	FBgn0036979
CG13248	CG13248	FBgn0036984
CG13251	CG13251	FBgn0037014
CG13252	CG13252	FBgn0037016
CG13253	cmpy	FBgn0037015
CG13255	CG13255	FBgn0040636
CG13263	Cyt-c-d	FBgn0086907
CG13270	Ugt36Ba	FBgn0040262
CG13271	Ugt36Bb	FBgn0040261
CG13272	CG13272	FBgn0086673
CG13279	Cyt-b5-r	FBgn0000406
CG13280	CG13280	FBgn0032609
CG13281	Cas	FBgn0022213
CG13282	CG13282	FBgn0032612
CG13283	CG13283	FBgn0032613
CG13284	CG13284	FBgn0032614
CG13287	CG13287	FBgn0035643
CG13295	CG13295	FBgn0035674
CG13299	CG13299	FBgn0035694
CG13300	CG13300	FBgn0035699
CG13306	CG13306	FBgn0040828
CG13309	CG13309	FBgn0035933
CG13315	CG13315	FBgn0040827
CG13316	Mnt	FBgn0023215
CG13319	CG13319	FBgn0033781
CG13320	Sans	FBgn0033785
CG13321	CG13321	FBgn0033787
CG13322	CG13322	FBgn0033784
CG13323	CG13323	FBgn0033788
CG13325	CG13325	FBgn0033792
CG1333	Ero1L	FBgn0261274
CG13330	CG13330	FBgn0033848
CG13331	CG13331	FBgn0033850
CG13334	CG13334	FBgn0033856
CG13337	CG13337	FBgn0033863
CG13338	Cpr50Ca	FBgn0033867
CG13339	CG13339	FBgn0033871
CG13343	Uba3	FBgn0263697
CG13344	CG13344	FBgn0033884
CG13345	tum	FBgn0086356
CG13350	Ctf4	FBgn0033890
CG13361	CG13361	FBgn0029532
CG13362	CG13362	FBgn0029531
CG13363	Hmt4-20	FBgn0025639
CG13364	CG13364	FBgn0026879
CG13366	CG13366	FBgn0025633
CG13367	CG13367	FBgn0025634
CG13369	CG13369	FBgn0025640
CG13374	pcl	FBgn0011822
CG13375	CG13375	FBgn0040370
CG13377	CG13377	FBgn0261446
CG13379	Sgf11	FBgn0036804
CG1338	hydra	FBgn0031128
CG13380	CG13380	FBgn0036799
CG13384	CG13384	FBgn0032036
CG13387	emb	FBgn0020497
CG13388	Akap200	FBgn0027932
CG13389	RpS13	FBgn0010265
CG1339	CG1339	FBgn0033202
CG13391	Aats-ala	FBgn0027094
CG13392	CG13392	FBgn0032033
CG13393	l(2)k12914	FBgn0263852
CG13396	fy	FBgn0001084
CG13397	CG13397	FBgn0014417
CG13398	CG13398	FBgn0032042
CG13399	Chrac-14	FBgn0043002
CG1340	CG1340	FBgn0039797
CG13400	D12	FBgn0027490
CG13405	CG13405	FBgn0035097
CG13410	mRpL35	FBgn0038923
CG13415	Cby	FBgn0067317
CG13417	Gr93a	FBgn0041229
CG1342	Spn100A	FBgn0039795
CG13423	CG13423	FBgn0034513
CG13424	lms	FBgn0034520
CG13425	bl	FBgn0015907
CG13427	CG13427	FBgn0034514
CG13428	CG13428	FBgn0034515
CG1343	Sp1	FBgn0020378
CG13430	CG13430	FBgn0034518
CG13431	Mgat1	FBgn0034521
CG13432	qsm	FBgn0028622
CG13436	CG13436	FBgn0034532
CG13439	dpr	FBgn0040726
CG1344	CG1344	FBgn0027507
CG13454	CG13454	FBgn0036503
CG13457	CG13457	FBgn0036482
CG13460	CG13460	FBgn0036471
CG13465	CG13465	FBgn0040809
CG1347	Atg17	FBgn0037363
CG13473	CG13473	FBgn0036442
CG13475	HGTX	FBgn0040318
CG13476	CG13476	FBgn0036441
CG13478	shd	FBgn0003388
CG13482	CG13482	FBgn0036419
CG13484	CG13484	FBgn0036406
CG13492	CG13492	FBgn0034662
CG13493	comr	FBgn0034667
CG13502	CG13502	FBgn0034692
CG13503	Vrp1	FBgn0243516
CG13506	CG13506	FBgn0034723
CG13516	CG13516	FBgn0040658
CG13521	robo	FBgn0005631
CG13526	CG13526	FBgn0034774
CG13532	CG13532	FBgn0034788
CG13538	CG13538	FBgn0034820
CG13539	CG13539	FBgn0034833
CG1354	CG1354	FBgn0030151
CG13541	CG13541	FBgn0034841
CG13549	yip3	FBgn0040063
CG13551	CG13551	FBgn0040660
CG13566	CG13566	FBgn0034942
CG13570	spag	FBgn0015544
CG13575	CG13575	FBgn0034996
CG13576	Ir60a	FBgn0034994
CG13577	CG13577	FBgn0034998
CG13578	CG13578	FBgn0035000
CG13579	CG13579	FBgn0035010
CG1358	CG1358	FBgn0033196
CG13585	CG13585	FBgn0035020
CG13586	ITP	FBgn0035023
CG13589	CG13589	FBgn0035011
CG13598	sba	FBgn0016754
CG13603	CG13603	FBgn0039135
CG13604	CG13604	FBgn0039137
CG13605	CG13605	FBgn0039150
CG13606	CG13606	FBgn0039161
CG13607	CG13607	FBgn0039151
CG13609	CG13609	FBgn0039170
CG13610	Orct2	FBgn0086365
CG13618	CG13618	FBgn0039203
CG13622	CG13622	FBgn0039202
CG13623	CG13623	FBgn0039205
CG13624	CG13624	FBgn0039209
CG13626	Syx18	FBgn0039212
CG13627	CG13627	FBgn0039217
CG1363	blow	FBgn0004133
CG13631	CG13631	FBgn0040600
CG13633	AstA	FBgn0015591
CG13634	CG13634	FBgn0039224
CG13636	sosie	FBgn0039232
CG13641	CG13641	FBgn0039239
CG13643	CG13643	FBgn0040601
CG13646	CG13646	FBgn0039255
CG13648	tnc	FBgn0039257
CG13651	danr	FBgn0039283
CG13653	CG13653	FBgn0039288
CG13654	CG13654	FBgn0039290
CG13658	CG13658	FBgn0039315
CG13659	CG13659	FBgn0039319
CG13663	CG13663	FBgn0039291
CG13676	CG13676	FBgn0035844
CG13678	CG13678	FBgn0035859
CG1368	CG1368	FBgn0030539
CG13686	lectin-21Cb	FBgn0040106
CG13688	Ipk2	FBgn0031267
CG13689	CG13689	FBgn0031270
CG13693	CG13693	FBgn0031235
CG13694	CG13694	FBgn0031219
CG13695	gk	FBgn0020300
CG13698	CG13698	FBgn0036773
CG13700	CG13700	FBgn0036785
CG13702	AstC-R2	FBgn0036789
CG13704	CG13704	FBgn0035583
CG1371	CG1371	FBgn0033482
CG13712	CG13712	FBgn0035570
CG13713	CG13713	FBgn0042199
CG13721	CG13721	FBgn0035554
CG13722	CG13722	FBgn0035553
CG13725	CG13725	FBgn0036708
CG13728	CG13728	FBgn0036716
CG1373	CecC	FBgn0000279
CG13731	CG13731	FBgn0036717
CG13732	qjt	FBgn0036730
CG13733	CG13733	FBgn0036729
CG13737	CG13737	FBgn0036382
CG13738	CG13738	FBgn0036390
CG13739	CG13739	FBgn0033403
CG1374	tsh	FBgn0003866
CG13741	CG13741	FBgn0033374
CG13742	CG13742	FBgn0033372
CG13743	CG13743	FBgn0033368
CG13746	MrgBP	FBgn0033341
CG13751	CG13751	FBgn0033340
CG13758	Pdfr	FBgn0260753
CG13766	CG13766	FBgn0031834
CG13771	CG13771	FBgn0031844
CG13772	Nlg2	FBgn0031866
CG13773	CG13773	FBgn0042092
CG13775	CG13775	FBgn0031874
CG13778	Mnn1	FBgn0031885
CG13779	Sem1	FBgn0266666
CG1378	tll	FBgn0003720
CG13780	Pvf2	FBgn0031888
CG13784	CG13784	FBgn0031897
CG13786	CG13786	FBgn0031900
CG13788	Gr28b	FBgn0045495
CG13794	CG13794	FBgn0031936
CG13795	CG13795	FBgn0031937
CG13796	CG13796	FBgn0031939
CG13807	CG13807	FBgn0035323
CG13822	CG13822	FBgn0039098
CG13829	CG13829	FBgn0039059
CG13830	CG13830	FBgn0039054
CG13833	CG13833	FBgn0039040
CG13837	CG13837	FBgn0039042
CG13838	CG13838	FBgn0039041
CG13841	CG13841	FBgn0040588
CG13847	CG13847	FBgn0038967
CG13848	pinta	FBgn0038966
CG13849	Nop56	FBgn0038964
CG13856	CG13856	FBgn0038959
CG13857	CG13857	FBgn0038958
CG13865	CG13865	FBgn0039965
CG13867	MED8	FBgn0034503
CG13868	CG13868	FBgn0034501
CG13872	CG13872	FBgn0034477
CG13873	Obp56g	FBgn0034474
CG13874	Obp56h	FBgn0034475
CG13875	CG13875	FBgn0035104
CG13876	CG13876	FBgn0035109
CG13877	CG13877	FBgn0035112
CG13879	wac	FBgn0035120
CG13880	mRpL17	FBgn0035122
CG13884	CG13884	FBgn0035138
CG1389	tor	FBgn0003733
CG13893	CG13893	FBgn0035146
CG13894	CG13894	FBgn0035157
CG13895	CG13895	FBgn0035158
CG13896	CG13896	FBgn0035159
CG13897	hng3	FBgn0035160
CG13898	CG13898	FBgn0035161
CG13901	CG13901	FBgn0035164
CG13906	nerfin-1	FBgn0028999
CG13912	CG13912	FBgn0035186
CG13916	SA-2	FBgn0043865
CG13917	CG13917	FBgn0035237
CG13920	CG13920	FBgn0025712
CG13921	CG13921	FBgn0035267
CG13933	CG13933	FBgn0035270
CG13934	Cpr62Ba	FBgn0035279
CG13936	CG13936	FBgn0035282
CG13937	CG13937	FBgn0035287
CG13949	CG13949	FBgn0031288
CG1395	stg	FBgn0003525
CG13950	CG13950	FBgn0031289
CG13951	l(2)k10201	FBgn0016970
CG13954	CG13954	FBgn0033405
CG13956	kat80	FBgn0040207
CG13957	CG13957	FBgn0030739
CG13962	CG13962	FBgn0032824
CG13968	sNPF	FBgn0032840
CG13969	bwa	FBgn0045064
CG13970	CG13970	FBgn0032851
CG13976	Gr98a	FBgn0039520
CG13978	CG13978	FBgn0039518
CG13989	CG13989	FBgn0031786
CG1399	CG1399	FBgn0033212
CG13992	CG13992	FBgn0031756
CG13994	CG13994	FBgn0031772
CG13996	CG13996	FBgn0031763
CG14001	bchs	FBgn0043362
CG14005	CG14005	FBgn0031739
CG14007	CG14007	FBgn0031731
CG1401	Cul5	FBgn0039632
CG14011	CG14011	FBgn0031722
CG14014	CG14014	FBgn0031718
CG14020	CG14020	FBgn0031707
CG14021	fusl	FBgn0031702
CG14025	Bsg25D	FBgn0000228
CG14026	tkv	FBgn0003716
CG14029	vri	FBgn0016076
CG1403	Sep1	FBgn0011710
CG14030	Bub1	FBgn0031696
CG14031	Cyp4ac3	FBgn0031695
CG1404	Ran	FBgn0020255
CG14040	CG14040	FBgn0031676
CG14048	mRpL14	FBgn0040389
CG14049	Ilp6	FBgn0044047
CG14050	CG14050	FBgn0040392
CG14053	CG14053	FBgn0029603
CG14059	Ilp8	FBgn0036690
CG1406	U2A	FBgn0033210
CG14061	aqrs	FBgn0039598
CG14064	beat-VI	FBgn0039584
CG1407	CG1407	FBgn0033474
CG14073	CG14073	FBgn0036814
CG14074	CG14074	FBgn0036818
CG14080	Mkp3	FBgn0036844
CG14082	CG14082	FBgn0036851
CG14084	Bet1	FBgn0260857
CG14085	CG14085	FBgn0036859
CG14088	CG14088	FBgn0036858
CG1409	CG1409	FBgn0029964
CG14095	CG14095	FBgn0036870
CG14098	Rcd7	FBgn0260461
CG1410	waw	FBgn0024182
CG14101	ms(3)76Ca	FBgn0036905
CG14102	CG14102	FBgn0036906
CG14107	CG14107	FBgn0036351
CG1411	CRMP	FBgn0023023
CG14111	CG14111	FBgn0036350
CG14112	SNCF	FBgn0036349
CG14115	CG14115	FBgn0036343
CG14117	CG14117	FBgn0036331
CG14118	CG14118	FBgn0036323
CG1412	RhoGAP19D	FBgn0031118
CG14120	CG14120	FBgn0036321
CG14125	CG14125	FBgn0036232
CG14131	CG14131	FBgn0036205
CG14133	Pallidin	FBgn0036192
CG14135	CG14135	FBgn0036193
CG1414	bbx	FBgn0024251
CG14141	CG14141	FBgn0036146
CG14147	CG14147	FBgn0036112
CG14153	CG14153	FBgn0036094
CG14156	Or67c	FBgn0036078
CG14157	Or67d	FBgn0036080
CG1416	CG1416	FBgn0032961
CG14162	dpr6	FBgn0040823
CG14168	Zasp67	FBgn0036044
CG1417	slgA	FBgn0003423
CG14174	CG14174	FBgn0036036
CG14176	Or67b	FBgn0036019
CG14181	Use1	FBgn0035965
CG14182	CG14182	FBgn0036922
CG14183	CG14183	FBgn0036931
CG14184	CG14184	FBgn0036932
CG14186	CG14186	FBgn0036935
CG14187	CG14187	FBgn0036938
CG14190	CG14190	FBgn0030979
CG14191	CG14191	FBgn0030981
CG14193	HP1D3csd	FBgn0030994
CG14194	CG14194	FBgn0030996
CG14196	CG14196	FBgn0031002
CG14200	CG14200	FBgn0031023
CG14205	CG14205	FBgn0031034
CG14207	CG14207	FBgn0031037
CG14208	Tyler	FBgn0031038
CG14209	Shawn	FBgn0031039
CG1421	CG1421	FBgn0032966
CG14210	CG14210	FBgn0031040
CG14211	MKP-4	FBgn0031044
CG14212	CG14212	FBgn0031045
CG14213	Rcd-1	FBgn0031047
CG14216	Ssu72	FBgn0031054
CG1422	p115	FBgn0040087
CG14220	CG14220	FBgn0031036
CG14222	NAA20	FBgn0031043
CG14223	CG14223	FBgn0031053
CG14225	et	FBgn0031055
CG14226	dome	FBgn0043903
CG14227	CG14227	FBgn0031058
CG14229	CG14229	FBgn0031059
CG14231	CG14231	FBgn0031060
CG14233	meso18E	FBgn0040089
CG14234	CG14234	FBgn0031065
CG14235	CoVIb	FBgn0031066
CG14246	CG14246	FBgn0040608
CG14250	TwdlQ	FBgn0039448
CG14251	ms(3)K81	FBgn0002838
CG14252	CG14252	FBgn0039462
CG14253	CG14253	FBgn0039467
CG14262	CG14262	FBgn0039503
CG14269	CG14269	FBgn0029658
CG14271	Gas8	FBgn0029667
CG14275	CG14275	FBgn0032022
CG1428	CG1428	FBgn0032967
CG14282	CG14282	FBgn0038685
CG14283	mRpL55	FBgn0038678
CG1429	Mef2	FBgn0011656
CG14296	EndoA	FBgn0038659
CG14299	CG14299	FBgn0038651
CG14301	CG14301	FBgn0038632
CG14304	CG14304	FBgn0038629
CG14307	fru	FBgn0004652
CG14312	CG14312	FBgn0038596
CG14316	CG14316	FBgn0038567
CG14317	CG14317	FBgn0038566
CG14321	CG14321	FBgn0038540
CG14322	CG14322	FBgn0038532
CG14324	CG14324	FBgn0038527
CG14326	CG14326	FBgn0038528
CG14327	CG14327	FBgn0038526
CG14329	CG14329	FBgn0038525
CG14332	CG14332	FBgn0038509
CG14334	beat-IIa	FBgn0038498
CG14341	CG14341	FBgn0031315
CG14342	CG14342	FBgn0031324
CG1435	CBP	FBgn0026144
CG14351	haf	FBgn0261509
CG14353	CG14353	FBgn0036771
CG14362	CG14362	FBgn0038186
CG14369	CG14369	FBgn0038159
CG14372	CG14372	FBgn0038156
CG14374	CG14374	FBgn0040553
CG14379	CheA87a	FBgn0038142
CG1438	Cyp4c3	FBgn0015032
CG14391	CG14391	FBgn0038078
CG14394	NijC	FBgn0038079
CG14395	CG14395	FBgn0038073
CG14396	Ret	FBgn0011829
CG14397	CG14397	FBgn0032914
CG1440	CG1440	FBgn0030038
CG14401	CG14401	FBgn0032900
CG14405	CheB38c	FBgn0032888
CG14408	CG14408	FBgn0030581
CG14411	CG14411	FBgn0030582
CG14413	mRpS25	FBgn0030572
CG14416	CG14416	FBgn0040352
CG1442	eIF4E-6	FBgn0039622
CG14427	CG14427	FBgn0029931
CG1443	wat	FBgn0039620
CG14430	bou	FBgn0261284
CG14431	CG14431	FBgn0029922
CG14434	CG14434	FBgn0029915
CG14435	CG14435	FBgn0029911
CG14437	COQ7	FBgn0029502
CG14438	CG14438	FBgn0029899
CG14439	CG14439	FBgn0029898
CG1444	CG1444	FBgn0029975
CG14440	CG14440	FBgn0029894
CG14441	CG14441	FBgn0029895
CG14442	CG14442	FBgn0029893
CG14443	CG14443	FBgn0029880
CG14445	CG14445	FBgn0029851
CG14446	CG14446	FBgn0262730
CG14447	Grip	FBgn0029830
CG14448	CG14448	FBgn0037191
CG14451	CG14451	FBgn0037183
CG14454	CG14454	FBgn0037177
CG14457	CG14457	FBgn0037174
CG14459	CG14459	FBgn0037171
CG14463	CG14463	FBgn0037535
CG14464	CG14464	FBgn0033000
CG14468	Tsp42A	FBgn0033042
CG1447	Ptx1	FBgn0020912
CG14472	poe	FBgn0011230
CG14476	CG14476	FBgn0027588
CG14478	CG14478	FBgn0028953
CG1448	Inx3	FBgn0265274
CG14482	CG14482	FBgn0034245
CG14483	CG14483	FBgn0034248
CG14485	swi2	FBgn0034262
CG14487	Ir54a	FBgn0034272
CG14489	olf186-M	FBgn0015522
CG1449	zfh2	FBgn0004607
CG14499	CG14499	FBgn0034317
CG14502	CG14502	FBgn0034321
CG14503	Tango8	FBgn0040737
CG14505	CG14505	FBgn0034327
CG14506	CG14506	FBgn0039659
CG14508	CG14508	FBgn0039651
CG14509	CG14509	FBgn0039647
CG1451	Apc	FBgn0015589
CG14515	CG14515	FBgn0039648
CG14516	CG14516	FBgn0039640
CG14518	CG14518	FBgn0039621
CG14527	CG14527	FBgn0039613
CG14534	TwdlE	FBgn0031957
CG14536	Herp	FBgn0031950
CG14538	CG14538	FBgn0031943
CG1454	wdn	FBgn0005642
CG14545	CG14545	FBgn0040602
CG14546	CG14546	FBgn0039395
CG14548	E(spl)mbeta-HLH	FBgn0002733
CG1455	CanA1	FBgn0010015
CG14551	CG14551	FBgn0039408
CG14556	CG14556	FBgn0039413
CG14560	msopa	FBgn0004414
CG14561	CG14561	FBgn0037149
CG14564	CG14564	FBgn0037131
CG14566	CG14566	FBgn0037127
CG14575	CapaR	FBgn0037100
CG14584	Ir20a	FBgn0031181
CG14589	CG14589	FBgn0033063
CG14591	CG14591	FBgn0033054
CG14593	CCHa2-R	FBgn0033058
CG14598	CG14598	FBgn0037503
CG14606	CG14606	FBgn0037485
CG14608	CG14608	FBgn0037487
CG14609	CG14609	FBgn0037483
CG14612	e(y)2b	FBgn0040670
CG14615	CG14615	FBgn0031184
CG14616	l(1)G0196	FBgn0027279
CG14618	CG14618	FBgn0031189
CG14619	CG14619	FBgn0031187
CG1462	Aph-4	FBgn0016123
CG14620	tilB	FBgn0014395
CG14621	CG14621	FBgn0031183
CG14622	DAAM	FBgn0025641
CG14626	CG14626	FBgn0040360
CG14627	CG14627	FBgn0040361
CG14628	CG14628	FBgn0040365
CG14629	CG14629	FBgn0040398
CG14630	CG14630	FBgn0014903
CG14635	CG14635	FBgn0029535
CG14636	CG14636	FBgn0037217
CG14637	abs	FBgn0015331
CG14639	TwdlF	FBgn0037224
CG1464	ey	FBgn0005558
CG14640	TwdlV	FBgn0037227
CG14641	CG14641	FBgn0037220
CG14642	CG14642	FBgn0037222
CG14643	TwdlG	FBgn0037225
CG14646	CG14646	FBgn0037241
CG14647	CG14647	FBgn0037244
CG14648	lost	FBgn0263594
CG14651	CG14651	FBgn0037254
CG14655	CG14655	FBgn0037275
CG14657	CG14657	FBgn0037282
CG14658	CG14658	FBgn0037283
CG14659	CG14659	FBgn0037284
CG14660	laf	FBgn0020280
CG14661	CG14661	FBgn0037288
CG14662	CG14662	FBgn0037291
CG14664	CG14664	FBgn0040682
CG14666	Tim17a2	FBgn0037307
CG14668	CG14668	FBgn0037320
CG14669	CG14669	FBgn0037326
CG14670	Hcs	FBgn0037332
CG14671	CG14671	FBgn0037340
CG14672	Spec2	FBgn0044823
CG14680	Cyp12e1	FBgn0037817
CG14683	CG14683	FBgn0037822
CG14685	Cap-H2	FBgn0037831
CG14686	Desi	FBgn0037832
CG14687	CG14687	FBgn0037835
CG14688	CG14688	FBgn0037819
CG1469	Fer2LCH	FBgn0015221
CG14691	CG14691	FBgn0037829
CG14692	CG14692	FBgn0037836
CG14693	CG14693	FBgn0037837
CG14694	CG14694	FBgn0037845
CG14695	CG14695	FBgn0037850
CG14696	CG14696	FBgn0037853
CG1470	Gycbeta100B	FBgn0013973
CG14701	CG14701	FBgn0037883
CG14704	PGRP-LB	FBgn0037906
CG14709	Mrp4	FBgn0263316
CG1471	CDase	FBgn0039774
CG14716	Ho	FBgn0037933
CG1472	Sec24AB	FBgn0033460
CG14721	CG14721	FBgn0037942
CG14722	CG14722	FBgn0037943
CG14728	sad	FBgn0003312
CG14731	CG14731	FBgn0037964
CG14734	Tk	FBgn0037976
CG14735	ssp5	FBgn0037985
CG14740	CG14740	FBgn0037988
CG14741	CG14741	FBgn0037989
CG14745	PGRP-SC2	FBgn0043575
CG1475	RpL13A	FBgn0037351
CG14750	Vps25	FBgn0022027
CG14756	CG14756	FBgn0033275
CG14757	CG14757	FBgn0033274
CG14763	CG14763	FBgn0033243
CG14764	CG14764	FBgn0033236
CG14767	CG14767	FBgn0040777
CG14777	CG14777	FBgn0026872
CG14778	CG14778	FBgn0029580
CG14779	pck	FBgn0013720
CG14780	CG14780	FBgn0025383
CG14782	rush	FBgn0025381
CG14788	Ns3	FBgn0266284
CG14792	sta	FBgn0003517
CG14796	Mur2B	FBgn0025390
CG14797	CG14797	FBgn0029587
CG14805	CG14805	FBgn0023514
CG14808	Scgdelta	FBgn0025391
CG14810	CG14810	FBgn0029589
CG14812	CG14812	FBgn0026090
CG14814	CG14814	FBgn0023515
CG14818	CG14818	FBgn0026088
CG14820	CG14820	FBgn0035718
CG14825	BBS1	FBgn0035741
CG1483	Map205	FBgn0002645
CG14834	CG14834	FBgn0035768
CG14837	CG14837	FBgn0035797
CG14838	CG14838	FBgn0035799
CG14850	CG14850	FBgn0038239
CG14851	CG14851	FBgn0038240
CG14852	CG14852	FBgn0038242
CG14853	CG14853	FBgn0038246
CG14855	CG14855	FBgn0038260
CG14856	CG14856	FBgn0038261
CG14857	CG14857	FBgn0038262
CG1486	CG1486	FBgn0031174
CG14864	CG14864	FBgn0038311
CG14869	AdamTS-A	FBgn0038341
CG1487	krz	FBgn0040206
CG14870	CG14870	FBgn0038342
CG14871	Trissin	FBgn0038343
CG14879	CG14879	FBgn0038419
CG1488	Cyp311a1	FBgn0030367
CG14882	CG14882	FBgn0038429
CG1489	Rpt6	FBgn0020369
CG14891	CG14891	FBgn0038445
CG14892	CG14892	FBgn0038447
CG14895	Pak3	FBgn0044826
CG14899	Der-2	FBgn0038438
CG1490	Usp7	FBgn0030366
CG14902	decay	FBgn0028381
CG14903	CG14903	FBgn0038446
CG14906	CG14906	FBgn0015351
CG14907	CG14907	FBgn0038455
CG14909	VhaM9.7-d	FBgn0038458
CG14913	CG14913	FBgn0032331
CG14915	CG14915	FBgn0032335
CG14919	AstC	FBgn0032336
CG14921	CG14921	FBgn0032345
CG14926	CG14926	FBgn0032360
CG14933	CG14933	FBgn0040968
CG14936	Tsp33B	FBgn0032376
CG14937	CG14937	FBgn0032377
CG14938	crol	FBgn0020309
CG14939	CycY	FBgn0032378
CG14945	CG14945	FBgn0032402
CG14946	CG14946	FBgn0032405
CG14947	CG14947	FBgn0032406
CG14948	dpr18	FBgn0030723
CG1495	CaMKI	FBgn0016126
CG14957	CG14957	FBgn0035412
CG14959	ckd	FBgn0035427
CG14960	CG14960	FBgn0035428
CG14962	Asciz	FBgn0035407
CG14964	CG14964	FBgn0035410
CG14967	CG14967	FBgn0035420
CG14968	CG14968	FBgn0035431
CG14971	CG14971	FBgn0035449
CG14974	CG14974	FBgn0040694
CG14985	CG14985	FBgn0035482
CG1499	nyo	FBgn0039852
CG14990	CG14990	FBgn0035496
CG14991	Fit1	FBgn0035498
CG14992	Ack	FBgn0028484
CG14993	Faa	FBgn0016013
CG14995	CG14995	FBgn0035497
CG14996	Chd64	FBgn0035499
CG14997	CG14997	FBgn0035515
CG14998	ens	FBgn0264693
CG14999	RfC4	FBgn0260985
CG1500	fw	FBgn0001083
CG15002	mas	FBgn0011653
CG15003	Teh4	FBgn0035504
CG15004	Teh2	FBgn0035505
CG15008	Cpr64Ac	FBgn0035512
CG15009	ImpL2	FBgn0001257
CG15010	ago	FBgn0041171
CG15013	dyl	FBgn0066365
CG15015	Cip4	FBgn0035533
CG1502	tsg	FBgn0003865
CG15021	CG15021	FBgn0035544
CG15025	CG15025	FBgn0038709
CG15027	CG15027	FBgn0030611
CG15033	CheA7a	FBgn0029948
CG15034	CG15034	FBgn0029946
CG15035	CG15035	FBgn0029949
CG15036	CG15036	FBgn0040922
CG1504	CG1504	FBgn0031100
CG15042	CG15042	FBgn0030937
CG15043	CG15043	FBgn0030929
CG15047	CG15047	FBgn0030938
CG15059	CG15059	FBgn0030905
CG1506	Ac3	FBgn0023416
CG15064	Him	FBgn0030900
CG1507	Pur-alpha	FBgn0022361
CG15071	CG15071	FBgn0034377
CG15080	CG15080	FBgn0034391
CG15082	CG15082	FBgn0034397
CG15083	CG15083	FBgn0034399
CG15085	edl	FBgn0023214
CG15093	CG15093	FBgn0034390
CG15094	MFS15	FBgn0034392
CG15095	l(2)08717	FBgn0010651
CG15096	CG15096	FBgn0034394
CG15097	CG15097	FBgn0034396
CG15098	CG15098	FBgn0034398
CG15099	CG15099	FBgn0034400
CG15101	Jheh1	FBgn0010053
CG15102	Jheh2	FBgn0034405
CG15107	CG15107	FBgn0041702
CG1511	Eph	FBgn0025936
CG15111	CG15111	FBgn0034419
CG15112	ena	FBgn0000578
CG15117	CG15117	FBgn0034417
CG15119	mip40	FBgn0034430
CG1512	Cul2	FBgn0032956
CG15128	CG15128	FBgn0034467
CG15130	CG15130	FBgn0032860
CG15138	beat-IIIc	FBgn0032629
CG1514	snz	FBgn0029976
CG15140	CG15140	FBgn0032631
CG15143	CG15143	FBgn0032647
CG15147	CG15147	FBgn0032654
CG1515	Ykt6	FBgn0260858
CG15151	rdo	FBgn0243486
CG15152	CG15152	FBgn0032665
CG15154	Socs36E	FBgn0041184
[truncated: 7,401 more rows]

## Sheet: Dmel_SoxNDam_all_genes
Gene > Secondary Identifier	Gene > Symbol	Gene > DB identifier
CG10000	CG10000	FBgn0039596
CG10002	fkh	FBgn0000659
CG10005	CG10005	FBgn0037972
CG10006	Zip71B	FBgn0036461
CG10011	CG10011	FBgn0039590
CG10013	CG10013	FBgn0038012
CG10014	CG10014	FBgn0038000
CG10016	drm	FBgn0024244
CG10018	Snm1	FBgn0037338
CG10021	bowl	FBgn0004893
CG10023	Fak	FBgn0020440
CG10026	CG10026	FBgn0032785
CG10033	for	FBgn0000721
CG10034	tj	FBgn0000964
CG10035	CG10035	FBgn0038028
CG10036	otp	FBgn0015524
CG10037	vvl	FBgn0086680
CG1004	rho	FBgn0004635
CG10043	RtGEF	FBgn0015803
CG10045	GstD1	FBgn0001149
CG10050	CG10050	FBgn0037492
CG10051	CG10051	FBgn0034437
CG10052	Rx	FBgn0020617
CG10059	MAGE	FBgn0037481
CG10060	Galphai	FBgn0001104
CG10061	Sas-4	FBgn0011020
CG10062	CG10062	FBgn0034439
CG10064	CG10064	FBgn0035724
CG10067	Act57B	FBgn0000044
CG10069	MFS16	FBgn0034611
CG1007	emc	FBgn0000575
CG10071	RpL29	FBgn0016726
CG10072	sgl	FBgn0261445
CG10073	CG10073	FBgn0034440
CG10075	CG10075	FBgn0035722
CG10076	spir	FBgn0003475
CG10077	CG10077	FBgn0035720
CG10078	Prat2	FBgn0041194
CG10079	Egfr	FBgn0003731
CG10080	mahj	FBgn0034641
CG10081	CG10081	FBgn0034441
CG10082	CG10082	FBgn0034644
CG10083	Abp1	FBgn0036372
CG10084	swm	FBgn0002044
CG1009	Psa	FBgn0261243
CG10091	GstD9	FBgn0038020
CG10092	CG10092	FBgn0037526
CG10093	Cyp313a3	FBgn0038007
CG10094	Cyp313a2	FBgn0038006
CG10096	CG10096	FBgn0038032
CG10097	CG10097	FBgn0038033
CG10104	CG10104	FBgn0033933
CG10107	velo	FBgn0035713
CG10108	phyl	FBgn0013725
CG10109	L	FBgn0001332
CG10110	Cpsf160	FBgn0024698
CG10112	Cpr51A	FBgn0033942
CG10113	wa-cup	FBgn0037502
CG10116	CG10116	FBgn0036367
CG10117	ttv	FBgn0265974
CG10118	ple	FBgn0005626
CG10119	LamC	FBgn0010397
CG10120	Men	FBgn0002719
CG10121	SP1173	FBgn0035710
CG10122	RpI1	FBgn0019938
CG10123	Top3alpha	FBgn0040268
CG10128	tra2	FBgn0003742
CG10130	Sec61beta	FBgn0010638
CG10137	CG10137	FBgn0032800
CG1014	robl62A	FBgn0028567
CG10144	CG10144	FBgn0035704
CG10145	mspo	FBgn0020269
CG10149	Rpn6	FBgn0028689
CG10151	CG10151	FBgn0033960
CG10155	Spred	FBgn0020767
CG10157	CG10157	FBgn0039099
CG10159	BEAF-32	FBgn0015602
CG10165	CG10165	FBgn0032801
CG10168	CG10168	FBgn0039087
CG10170	CG10170	FBgn0039085
CG10173	Best2	FBgn0035696
CG10174	Ntf-2r	FBgn0032680
CG10176	CG10176	FBgn0032682
CG10178	CG10178	FBgn0032684
CG10181	Mdr65	FBgn0004513
CG10185	CG10185	FBgn0038397
CG10186	CG10186	FBgn0032797
CG1019	Mlp84B	FBgn0014863
CG10191	Poc1	FBgn0036354
CG10192	eIF4G2	FBgn0260634
CG10197	kn	FBgn0001319
CG10198	Nup98-96	FBgn0039120
CG10200	hui	FBgn0033968
CG10203	x16	FBgn0028554
CG10205	CG10205	FBgn0033970
CG1021	Dmtn	FBgn0037443
CG10210	tst	FBgn0039117
CG10211	CG10211	FBgn0032685
CG10212	SMC2	FBgn0027783
CG10214	CG10214	FBgn0039115
CG10221	Hrd3	FBgn0028475
CG10222	CG10222	FBgn0036356
CG10225	RanBP3	FBgn0039110
CG10226	CG10226	FBgn0035695
CG10229	Kat60	FBgn0040208
CG10230	Rpn9	FBgn0028691
CG10232	CG10232	FBgn0039108
CG10234	Hs2st	FBgn0024230
CG10236	LanA	FBgn0002526
CG10237	CG10237	FBgn0032783
CG10238	Mocs2	FBgn0039280
CG10240	Cyp6a22	FBgn0013773
CG10242	Cyp6a23	FBgn0033978
CG10244	Cad96Ca	FBgn0022800
CG10245	Cyp6a20	FBgn0033980
CG10248	Cyp6a8	FBgn0013772
CG10249	CG10249	FBgn0027596
CG10250	nau	FBgn0002922
CG10253	CG10253	FBgn0033983
CG10254	CG10254	FBgn0027512
CG10257	CG10257	FBgn0033985
CG10267	Zif	FBgn0037446
CG10270	D19B	FBgn0022699
CG10274	CG10274	FBgn0035690
CG10275	kon	FBgn0032683
CG10277	godzilla	FBgn0037442
CG10278	GATAe	FBgn0038391
CG10279	Rm62	FBgn0003261
CG1028	Antp	FBgn0260642
CG10280	CG10280	FBgn0037395
CG10283	CG10283	FBgn0032681
CG10286	CG10286	FBgn0037439
CG10287	Gasp	FBgn0026077
CG10289	CG10289	FBgn0035688
CG10293	how	FBgn0264491
CG10295	Pak	FBgn0014001
CG1030	Scr	FBgn0003339
CG10300	CG10300	FBgn0039107
CG10301	CG10301	FBgn0039106
CG10306	CG10306	FBgn0034654
CG10309	pad	FBgn0038418
CG1031	alpha-Est1	FBgn0015568
CG10311	CG10311	FBgn0038420
CG10315	eIF2B-delta	FBgn0034858
CG10321	CG10321	FBgn0034643
CG10325	abd-A	FBgn0000014
CG10327	TBPH	FBgn0025790
CG10328	nonA-l	FBgn0015520
CG10332	CG10332	FBgn0260455
CG10334	spi	FBgn0005672
CG10335	Pbgs	FBgn0036271
CG10337	CG10337	FBgn0032805
CG10338	CG10338	FBgn0032700
CG1034	bcd	FBgn0000166
CG10340	CG10340	FBgn0022344
CG10343	CG10343	FBgn0032703
CG10344	CG10344	FBgn0034729
CG10345	CG10345	FBgn0027562
CG10346	Grip71	FBgn0032705
CG10348	CG10348	FBgn0032707
CG10352	CG10352	FBgn0030348
CG10353	CG10353	FBgn0030349
CG10354	Rat1	FBgn0031868
CG10359	CG10359	FBgn0035452
CG10360	ref(2)P	FBgn0003231
CG10362	CG10362	FBgn0030358
CG10363	Tep4	FBgn0041180
CG10364	msb1l	FBgn0027949
CG10365	CG10365	FBgn0039109
CG10367	Hmgcr	FBgn0263782
CG10369	Irk3	FBgn0032706
CG10370	Rpt5	FBgn0028684
CG10371	Plip	FBgn0039111
CG10372	Faf	FBgn0025608
CG10373	Jwa	FBgn0032704
CG10374	Lsd-1	FBgn0039114
CG10375	CG10375	FBgn0039116
CG10377	Hrb27C	FBgn0004838
CG10379	mbc	FBgn0015513
CG10382	wrapper	FBgn0025878
CG10383	CG10383	FBgn0032699
CG10384	CG10384	FBgn0034731
CG10385	msl-1	FBgn0005617
CG10387	tos	FBgn0015553
CG10388	Ubx	FBgn0003944
CG10391	Cyp310a1	FBgn0032693
CG10392	sxc	FBgn0261403
CG10393	amos	FBgn0003270
CG10395	CG10395	FBgn0033019
CG10396	CG10396	FBgn0033020
CG10399	CG10399	FBgn0031877
CG10407	CG10407	FBgn0038395
CG1041	CG1041	FBgn0037440
CG10413	CG10413	FBgn0032689
CG10415	TfIIEalpha	FBgn0015828
CG10417	CG10417	FBgn0033021
CG10423	RpS27	FBgn0039300
CG10424	CG10424	FBgn0036848
CG10426	CG10426	FBgn0036273
CG10431	CG10431	FBgn0032730
CG10433	CG10433	FBgn0034638
CG10435	CG10435	FBgn0037539
CG10436	Obp69a	FBgn0011279
CG1044	dos	FBgn0016794
CG10443	Lar	FBgn0000464
CG10444	CG10444	FBgn0034494
CG10445	CG10445	FBgn0037531
CG10447	Nf-YB	FBgn0032816
CG10449	Catsup	FBgn0002022
CG10459	CG10459	FBgn0033440
CG1046	zen	FBgn0004053
CG10460	cer	FBgn0034443
CG10462	CG10462	FBgn0032815
CG10465	CG10465	FBgn0033017
CG10466	CG10466	FBgn0032822
CG10467	CG10467	FBgn0035679
CG10470	CG10470	FBgn0032746
CG10478	alphaKap4	FBgn0035657
CG10479	CG10479	FBgn0035656
CG1048	zen2	FBgn0004054
CG10480	Rcc1	FBgn0002638
CG10481	CG10481	FBgn0032827
CG10488	eyg	FBgn0000625
CG10489	Pole2	FBgn0035644
CG1049	Cct1	FBgn0041342
CG10491	vn	FBgn0003984
CG10492	CG10492	FBgn0032748
CG10493	Phlpp	FBgn0032749
CG10494	CG10494	FBgn0034634
CG10497	Sdc	FBgn0010415
CG10498	cdc2c	FBgn0004107
CG10501	amd	FBgn0000075
CG10505	CG10505	FBgn0034612
CG10512	CG10512	FBgn0037057
CG10514	CG10514	FBgn0039312
CG10521	NetB	FBgn0015774
CG10522	sti	FBgn0002466
CG10523	park	FBgn0041100
CG10527	CG10527	FBgn0034583
CG10528	fs(2)ltoPP43	FBgn0004811
CG10530	Lcp65Ag1	FBgn0020638
CG10534	Lcp65Ag2	FBgn0020637
CG10535	Elp1	FBgn0037926
CG10536	cbx	FBgn0011241
CG10537	Rdl	FBgn0004244
CG10538	CdGAPr	FBgn0032821
CG10539	S6k	FBgn0015806
CG10540	cpa	FBgn0034577
CG10542	Bre1	FBgn0086694
CG10543	CG10543	FBgn0034570
CG10545	Gbeta13F	FBgn0001105
CG10546	Cralbp	FBgn0035636
CG10550	CG10550	FBgn0039321
CG10555	CG10555	FBgn0030034
CG1056	5-HT2A	FBgn0087012
CG10562	CG10562	FBgn0039326
CG10564	Ac78C	FBgn0024150
CG10565	CG10565	FBgn0037051
CG10566	CG10566	FBgn0037050
CG10570	CG10570	FBgn0040992
CG10571	ara	FBgn0015904
CG10573	ko	FBgn0020294
CG10575	Ppat-Dpck	FBgn0035632
CG10576	CG10576	FBgn0035630
CG10578	DnaJ-1	FBgn0263106
CG10579	Eip63E	FBgn0005640
CG1058	rpk	FBgn0022981
CG10580	fng	FBgn0011591
CG10582	Sin	FBgn0028402
CG10583	Sse	FBgn0035627
CG10586	Sems	FBgn0037036
CG10589	CG10589	FBgn0037035
CG1059	Karybeta3	FBgn0087013
CG10591	CG10591	FBgn0035621
CG10592	CG10592	FBgn0035619
CG10593	Acer	FBgn0016122
CG10594	spo	FBgn0003486
CG10596	Msr-110	FBgn0015766
CG10597	CG10597	FBgn0030832
CG10598	CG10598	FBgn0003057
CG10600	CG10600	FBgn0032717
CG10601	mirr	FBgn0014343
CG10604	bsh	FBgn0000529
CG10605	caup	FBgn0015919
CG10612	Or83a	FBgn0037322
CG10616	CG10616	FBgn0036286
CG10617	Syt12	FBgn0261085
CG10618	CHKov1	FBgn0045761
CG10619	tup	FBgn0003896
CG10620	Tsf2	FBgn0036299
CG10621	CG10621	FBgn0032726
CG10622	Sucb	FBgn0029118
CG10623	CG10623	FBgn0032727
CG10624	sinu	FBgn0010894
CG10625	CG10625	FBgn0035612
CG1063	Itp-r83A	FBgn0010051
CG10632	sowah	FBgn0036302
CG10633	Ir64a	FBgn0035604
CG10637	Nak	FBgn0015772
CG10638	CG10638	FBgn0036290
CG10639	CG10639	FBgn0032729
CG10640	Uev1A	FBgn0035601
CG10641	Swip-1	FBgn0032731
CG10645	lama	FBgn0016031
CG10646	CG10646	FBgn0036292
CG10648	Rbm13	FBgn0030067
CG1065	Scsalpha	FBgn0004888
CG10650	CG10650	FBgn0046302
CG10651	CG10651	FBgn0032853
CG10652	RpL30	FBgn0086710
CG10654	CG10654	FBgn0036294
CG10655	l(2)37Bb	FBgn0002021
CG10658	Hf	FBgn0014000
CG10660	CG10660	FBgn0036288
CG10663	CG10663	FBgn0036287
CG10669	CG10669	FBgn0039329
CG10672	CG10672	FBgn0035588
CG10675	CHKov2	FBgn0039328
CG10679	Nedd8	FBgn0032725
CG10682	vih	FBgn0264848
CG10683	rhi	FBgn0004400
CG10685	l(2)37Cg	FBgn0086447
CG10686	tral	FBgn0041775
CG10692	Mt2	FBgn0028707
CG10693	slo	FBgn0003429
CG10694	CG10694	FBgn0039147
CG10695	Pat1	FBgn0029878
CG10699	Lim3	FBgn0002023
CG1070	Alh	FBgn0261238
CG10701	Moe	FBgn0011661
CG10702	CG10702	FBgn0032752
CG10704	toe	FBgn0036285
CG10706	SK	FBgn0029761
CG1071	E2f2	FBgn0024371
CG10712	Chro	FBgn0044324
CG10713	CG10713	FBgn0036360
CG10717	ImpL1	FBgn0001256
CG10718	neb	FBgn0004374
CG10719	brat	FBgn0010300
CG1072	Awh	FBgn0013751
CG10722	nesd	FBgn0032848
CG10724	flr	FBgn0260049
CG10725	CG10725	FBgn0036362
CG10726	barr	FBgn0014127
CG10728	vls	FBgn0003978
CG10733	loj	FBgn0061492
CG10734	CG10734	FBgn0034082
CG10737	CG10737	FBgn0034420
CG10738	CG10738	FBgn0036368
CG1074	CG1074	FBgn0037250
CG10741	Tgi	FBgn0036373
CG10742	Tsp3A	FBgn0040334
CG10747	CG10747	FBgn0032845
CG10750	CG10750	FBgn0032769
CG10753	SmD1	FBgn0261933
CG10754	CG10754	FBgn0036314
CG10755	Cyp4ae1	FBgn0015036
CG10761	CG10761	FBgn0030015
CG10764	CG10764	FBgn0034221
CG10772	Fur1	FBgn0004509
CG10776	wit	FBgn0024179
CG10777	CG10777	FBgn0029979
CG1078	Fip1	FBgn0037255
CG1079	Fie	FBgn0026592
CG10794	DptB	FBgn0034407
CG10795	CG10795	FBgn0034626
CG10798	dm	FBgn0262656
CG10800	Rca1	FBgn0017551
CG10801	CG10801	FBgn0029660
CG10803	CG10803	FBgn0029666
CG10804	CG10804	FBgn0029663
CG10805	l(2)k09022	FBgn0086451
CG10806	Nha1	FBgn0031865
CG10809	CG10809	FBgn0036052
CG1081	Rheb	FBgn0041191
CG10811	eIF4G	FBgn0023213
CG10812	Drsl5	FBgn0035434
CG1082	alpha-Est4	FBgn0015572
CG10824	CG10824	FBgn0038865
CG10825	Ice2	FBgn0038860
CG10830	CG10830	FBgn0038839
CG10833	Cyp28d1	FBgn0031689
CG10834	CG10834	FBgn0032972
CG1084	Cont	FBgn0037240
CG10840	eIF5B	FBgn0026259
CG10842	Cyp4p1	FBgn0015037
CG10843	Cyp4p3	FBgn0033397
CG10844	RyR	FBgn0011286
CG10846	dyn-p25	FBgn0040228
CG10847	enc	FBgn0004875
CG10849	Sc2	FBgn0035471
CG10851	B52	FBgn0004587
CG10852	Acp63F	FBgn0015585
CG10855	ntc	FBgn0035461
CG10859	CG10859	FBgn0032520
CG10861	Atg12	FBgn0036255
CG10862	CG10862	FBgn0035455
CG10863	CG10863	FBgn0027552
CG10868	orb	FBgn0004882
CG10874	CG10874	FBgn0031395
CG10877	CG10877	FBgn0038804
CG1088	Vha26	FBgn0015324
CG10881	CG10881	FBgn0038796
CG10882	Sec24CD	FBgn0262126
CG1089	alpha-Est5	FBgn0261393
CG10890	mus201	FBgn0002887
CG10895	lok	FBgn0019686
CG10897	tou	FBgn0033636
CG1090	CG1090	FBgn0037238
CG10903	CG10903	FBgn0037543
CG10904	CG10904	FBgn0034945
CG10907	CG10907	FBgn0036207
CG10908	Der-1	FBgn0031376
CG10911	CG10911	FBgn0034295
CG10913	Spn55B	FBgn0028983
CG10914	CG10914	FBgn0034307
CG10915	CG10915	FBgn0034308
CG10916	CG10916	FBgn0034312
CG10917	fj	FBgn0000658
CG10918	CG10918	FBgn0031178
CG1092	CG1092	FBgn0037228
CG10922	La	FBgn0011638
CG10923	Klp67A	FBgn0004379
CG10924	CG10924	FBgn0034356
CG10927	CG10927	FBgn0034360
CG10930	PpY-55A	FBgn0003140
CG10933	CG10933	FBgn0034264
CG10934	CG10934	FBgn0034263
CG10936	CG10936	FBgn0034253
CG10939	Sip1	FBgn0010620
CG10943	CG10943	FBgn0036320
CG10944	RpS6	FBgn0261592
CG10946	dpr14	FBgn0029974
CG10947	CG10947	FBgn0032857
CG10948	CG10948	FBgn0036317
CG10952	eag	FBgn0000535
CG10954	Arpc2	FBgn0032859
CG10955	Rtf1	FBgn0034722
CG10956	Spn53F	FBgn0034195
CG10959	CG10959	FBgn0030010
CG10960	CG10960	FBgn0036316
CG10961	Traf6	FBgn0265464
CG10964	sni	FBgn0030026
CG10965	Corp	FBgn0030028
CG10967	Atg1	FBgn0260945
CG10969	CG10969	FBgn0036310
CG10970	CG10970	FBgn0030078
CG10971	Hip1	FBgn0036309
CG10975	Ptp69D	FBgn0014007
CG10978	jagn	FBgn0037374
CG10979	CG10979	FBgn0037379
CG1098	Madm	FBgn0027497
CG10981	dgrn	FBgn0037384
CG10984	CG10984	FBgn0036305
CG10986	g	FBgn0001087
CG10988	Grip91	FBgn0001612
CG1099	Dap160	FBgn0023388
CG10990	Pdcd4	FBgn0030520
CG10992	CtsB1	FBgn0030521
CG10993	CG10993	FBgn0030524
CG10996	CG10996	FBgn0030525
CG10997	Clic	FBgn0030529
CG10998	r-cup	FBgn0031142
CG11006	Sap130	FBgn0262714
CG11007	CG11007	FBgn0034455
CG1101	Ref1	FBgn0010774
CG11010	Ent3	FBgn0036319
CG11012	Ugt37a1	FBgn0026756
CG11015	CoVb	FBgn0031830
CG11018	CG11018	FBgn0034464
CG1102	MP1	FBgn0027930
CG11020	nompC	FBgn0016920
CG11023	CG11023	FBgn0031208
CG11024	cl	FBgn0000318
CG11029	CG11029	FBgn0031735
CG1103	CG1103	FBgn0037235
CG11030	CG11030	FBgn0031736
CG11034	CG11034	FBgn0031741
CG11035	CG11035	FBgn0037544
CG1104	CG1104	FBgn0037467
CG11041	CG11041	FBgn0034481
CG11043	CG11043	FBgn0031831
CG11044	CG11044	FBgn0034484
CG11049	sv	FBgn0005561
CG1105	CG1105	FBgn0037465
CG11050	CG11050	FBgn0031836
CG11059	Cals	FBgn0039928
CG1106	Gel	FBgn0010225
CG11060	CG11060	FBgn0033149
CG11062	Actbeta	FBgn0024913
CG11063	jub	FBgn0030530
CG11064	Rfabg	FBgn0087002
CG11066	scaf	FBgn0033033
CG11068	CG11068	FBgn0030536
CG11069	CG11069	FBgn0039244
CG1107	aux	FBgn0037218
CG11073	CG11073	FBgn0034693
CG11076	CG11076	FBgn0039929
CG1108	alpha-Est6	FBgn0015574
CG11081	PlexA	FBgn0025741
CG11084	pk	FBgn0003090
CG11086	Gadd45	FBgn0033153
CG11089	CG11089	FBgn0039241
CG1109	CG1109	FBgn0046222
CG11093	fuss	FBgn0039932
CG11094	dsx	FBgn0000504
CG11098	Tango1	FBgn0031842
CG11100	Mes2	FBgn0037207
CG11101	pwn	FBgn0003174
CG11107	CG11107	FBgn0033160
CG11110	CG11110	FBgn0034535
CG11111	rdgB	FBgn0003218
CG11112	CG11112	FBgn0033164
CG11113	CG11113	FBgn0033165
CG11120	Mink	FBgn0039250
CG11121	so	FBgn0003460
CG11122	CG11122	FBgn0030266
CG11123	CG11123	FBgn0033169
CG11127	CG11127	FBgn0033178
CG11128	slif	FBgn0037203
CG11130	Rtc1	FBgn0020909
CG11132	DMAP1	FBgn0034537
CG11136	Lrt	FBgn0034540
CG11137	CG11137	FBgn0037199
CG11138	CG11138	FBgn0030400
CG11139	p47	FBgn0033179
CG11140	Aldh-III	FBgn0010548
CG11141	CG11141	FBgn0033177
CG11143	Inos	FBgn0025885
CG11144	mGluR	FBgn0019985
CG11145	CG11145	FBgn0033168
CG11147	CG11147	FBgn0031734
CG11148	CG11148	FBgn0039936
CG1115	Vps37B	FBgn0037299
CG11152	fd102C	FBgn0039937
CG11153	Sox102F	FBgn0039938
CG11154	ATPsyn-beta	FBgn0010217
CG11155	CG11155	FBgn0039927
CG11158	CG11158	FBgn0030511
CG11162	CG11162	FBgn0030509
CG11163	ZnT41F	FBgn0025693
CG11165	CG11165	FBgn0033238
CG11166	Eaf	FBgn0033166
CG11168	CG11168	FBgn0039249
CG11170	CG11170	FBgn0034705
CG11172	NFAT	FBgn0030505
CG11173	Snap29	FBgn0034913
CG11175	Rcd6	FBgn0034530
CG11176	Tango2	FBgn0030503
CG11177	BthD	FBgn0030501
CG11180	CG11180	FBgn0034528
CG11181	cup	FBgn0000392
CG11182	PHDP	FBgn0025334
CG11186	toy	FBgn0019650
CG1119	Gnf1	FBgn0004913
CG11198	ACC	FBgn0033246
CG11199	Liprin-alpha	FBgn0046704
CG1120	IntS10	FBgn0035462
CG11200	CG11200	FBgn0034500
CG11202	org-1	FBgn0021767
CG11206	Liprin-gamma	FBgn0034720
CG11207	feo	FBgn0030241
CG11212	Ptr	FBgn0262867
CG11218	Obp56d	FBgn0034470
CG11219	PIP82	FBgn0024943
CG11221	CG11221	FBgn0031855
CG11226	CG11226	FBgn0037195
CG11228	hpo	FBgn0261456
CG11236	CG11236	FBgn0031860
CG11238	l(3)04053	FBgn0010830
CG1124	CG1124	FBgn0037290
CG11241	CG11241	FBgn0037186
CG11242	TBCB	FBgn0034451
CG11247	CG11247	FBgn0037120
CG11251	CG11251	FBgn0036346
CG11254	mael	FBgn0016034
CG11255	AdenoK	FBgn0036337
CG11258	mRpL20	FBgn0036335
CG11259	MICAL-like	FBgn0036333
CG11261	CG11261	FBgn0036332
CG11265	Trf4-1	FBgn0030049
CG11266	CG11266	FBgn0031883
CG11267	CG11267	FBgn0036334
CG11268	ste14	FBgn0036336
CG11275	CG11275	FBgn0034706
CG11276	RpS4	FBgn0011284
CG11279	CG11279	FBgn0036342
CG1128	alpha-Est9	FBgn0015577
CG11280	trn	FBgn0010452
CG11281	snky	FBgn0086916
CG11282	caps	FBgn0023095
CG11284	CG11284	FBgn0030056
CG11286	CG11286	FBgn0037516
CG11289	CG11289	FBgn0031887
CG1129	CG1129	FBgn0037279
CG11290	enok	FBgn0034975
CG11298	CG11298	FBgn0034721
CG11299	Sesn	FBgn0034897
CG1130	scrt	FBgn0004880
CG11301	Mes4	FBgn0034726
CG11306	CG11306	FBgn0037108
CG11307	CG11307	FBgn0037106
CG11308	sa	FBgn0002842
CG11309	CG11309	FBgn0037070
CG1131	alpha-Est10	FBgn0015569
CG11312	insc	FBgn0011674
CG11313	CG11313	FBgn0039798
CG11314	Npc2g	FBgn0039800
CG11315	Npc2h	FBgn0039801
CG11319	CG11319	FBgn0031835
CG1132	fd64A	FBgn0004895
CG11321	CG11321	FBgn0031857
CG11322	CG11322	FBgn0031856
CG11325	AkhR	FBgn0025595
CG11326	Tsp	FBgn0031850
CG1133	opa	FBgn0003002
CG11330	cort	FBgn0000351
CG11331	Spn27A	FBgn0028990
CG11334	CG11334	FBgn0039849
CG11337	CG11337	FBgn0039846
CG11340	CG11340	FBgn0039840
CG11347	DOR	FBgn0035542
CG11349	CG11349	FBgn0035550
CG1135	Rcd5	FBgn0263832
CG11352	jim	FBgn0027339
CG11353	CG11353	FBgn0035557
CG11354	Lim1	FBgn0026411
CG11357	CG11357	FBgn0035558
CG1136	CG1136	FBgn0035490
CG11360	CG11360	FBgn0039920
CG11367	CG11367	FBgn0037185
CG11369	CG11369	FBgn0029951
CG11370	CG11370	FBgn0037181
CG11371	dbr	FBgn0067779
CG11372	galectin	FBgn0031213
CG11376	Zir	FBgn0031216
CG11377	CG11377	FBgn0031217
CG11378	CG11378	FBgn0040364
CG11380	CG11380	FBgn0040359
CG11382	CG11382	FBgn0040367
CG11387	ct	FBgn0004198
CG11388	CG11388	FBgn0034959
CG1139	CG1139	FBgn0035300
CG11391	CG11391	FBgn0038732
CG11395	CG11395	FBgn0034200
CG11396	CG11396	FBgn0037022
CG11397	glu	FBgn0015391
CG11398	CG11398	FBgn0040366
CG11399	CG11399	FBgn0037021
CG1140	SCOT	FBgn0035298
CG11400	CG11400	FBgn0034198
CG11401	Trxr-2	FBgn0037170
CG11405	Atf3	FBgn0028550
CG11407	CG11407	FBgn0038733
CG11409	CG11409	FBgn0024366
CG11412	CG11412	FBgn0024362
CG11414	CG11414	FBgn0035024
CG11416	uri	FBgn0035025
CG11418	CG11418	FBgn0024360
CG1142	CG1142	FBgn0037504
CG11420	png	FBgn0000826
CG11423	CG11423	FBgn0034251
CG11425	CG11425	FBgn0037167
CG11426	CG11426	FBgn0037166
CG11427	rb	FBgn0003210
CG1143	CG1143	FBgn0035359
CG11430	olf186-F	FBgn0041585
CG11438	CG11438	FBgn0037164
CG11440	laza	FBgn0037163
CG11444	CG11444	FBgn0029715
CG11447	CG11447	FBgn0038737
CG11448	CG11448	FBgn0024985
CG11449	CG11449	FBgn0037162
CG11450	net	FBgn0002931
CG11451	Spc105R	FBgn0037025
CG11453	CG11453	FBgn0038734
CG11455	CG11455	FBgn0031228
CG11456	CG11456	FBgn0037031
CG1146	CG1146	FBgn0035346
CG11466	Cyp9f2	FBgn0038037
CG1147	NPFR	FBgn0037408
CG11471	Aats-ile	FBgn0027086
CG11474	CG11474	FBgn0034688
CG11475	CG11475	FBgn0034687
CG11486	CG11486	FBgn0035397
CG11488	mRpL10	FBgn0031231
CG11489	srpk79D	FBgn0025702
CG1149	MstProx	FBgn0015770
CG11490	Tbc1d15-17	FBgn0031233
CG11491	br	FBgn0000210
CG1150	Osi3	FBgn0037411
CG11502	svp	FBgn0003651
CG11504	CG11504	FBgn0039733
CG11505	CG11505	FBgn0035424
CG11509	CG11509	FBgn0029584
CG1151	Osi6	FBgn0027527
CG11512	GstD4	FBgn0010040
CG11513	armi	FBgn0041164
CG11516	Ptp99A	FBgn0004369
CG11518	pygo	FBgn0043900
CG11522	RpL6	FBgn0039857
CG11523	CG11523	FBgn0037156
CG11525	CycG	FBgn0039858
CG11526	CG11526	FBgn0035437
CG11527	Tig	FBgn0011722
CG11529	CG11529	FBgn0036264
CG11533	Asator	FBgn0039908
CG11537	CG11537	FBgn0035400
CG11539	CG11539	FBgn0039859
CG1154	Osi12	FBgn0037419
CG11546	kermit	FBgn0010504
CG11550	CG11550	FBgn0039864
CG11551	ind	FBgn0025776
CG11552	Rpn12R	FBgn0036465
CG11555	CG11555	FBgn0086856
CG11561	smo	FBgn0003444
CG11562	CG11562	FBgn0031247
CG11566	CG11566	FBgn0031159
CG11567	Cpr	FBgn0015623
CG11576	CG11576	FBgn0039882
CG11579	arm	FBgn0000117
CG1158	Tim17b1	FBgn0037310
CG11581	CG11581	FBgn0030540
CG11583	CG11583	FBgn0035524
CG11584	CG11584	FBgn0030541
CG11586	CG11586	FBgn0035520
CG11589	VhaM9.7-c	FBgn0028664
CG11590	CG11590	FBgn0030545
CG11591	Dpy-30L2	FBgn0035491
CG11592	Amnionless	FBgn0025686
CG11593	CG11593	FBgn0035488
CG11594	CG11594	FBgn0035484
CG11597	CG11597	FBgn0036212
CG11601	CG11601	FBgn0031244
CG11604	mbm	FBgn0086912
CG11607	H2.0	FBgn0001170
CG1161	CG1161	FBgn0037313
CG11611	Tim13	FBgn0036204
CG11614	nkd	FBgn0002945
CG11617	CG11617	FBgn0031232
CG11619	CG11619	FBgn0036836
CG11621	Pi3K68D	FBgn0015278
CG11622	Rlip	FBgn0026056
CG11628	step	FBgn0086779
CG11629	CG11629	FBgn0032965
CG11630	CG11630	FBgn0032964
CG11634	CG11634	FBgn0032968
CG11635	CG11635	FBgn0033283
CG11648	Abd-B	FBgn0000015
CG1165	LysS	FBgn0004430
CG11652	CG11652	FBgn0036194
CG11655	CG11655	FBgn0030638
CG11656	CG11656	FBgn0038109
CG11658	CG11658	FBgn0036196
CG11661	Nc73EF	FBgn0010352
CG11663	CG11663	FBgn0029539
CG11665	CG11665	FBgn0033028
CG11668	CG11668	FBgn0038113
CG1167	Ras64B	FBgn0003206
CG11670	CG11670	FBgn0038114
CG11671	CG11671	FBgn0037562
CG11672	CG11672	FBgn0037563
CG11674	CG11674	FBgn0030551
CG11678	Arp6	FBgn0011741
CG11679	CG11679	FBgn0030678
CG11680	mle	FBgn0002774
CG11686	CG11686	FBgn0040551
CG11693	CG11693	FBgn0037570
CG11699	CG11699	FBgn0030311
CG11700	CG11700	FBgn0029856
CG11709	PGRP-SA	FBgn0030310
CG1171	Akh	FBgn0004552
CG11711	Mob2	FBgn0259481
CG11714	CG11714	FBgn0036170
CG1172	CG1172	FBgn0264712
CG11726	CG11726	FBgn0036156
CG11727	Evi5	FBgn0262740
CG11732	Obp85a	FBgn0037589
CG11734	HERC2	FBgn0031107
CG11750	Pa1	FBgn0030294
CG11753	CG11753	FBgn0037603
CG11755	CG11755	FBgn0037611
CG11756	CG11756	FBgn0030290
CG11759	Kap3	FBgn0028421
CG1176	Obp84a	FBgn0011282
CG11760	CG11760	FBgn0037615
CG11762	CG11762	FBgn0037618
CG11765	Prx2540-2	FBgn0033518
CG11768	CG11768	FBgn0037625
CG11771	CG11771	FBgn0039252
CG11775	Ir85a	FBgn0037630
CG11777	CG11777	FBgn0033527
CG11778	CNT1	FBgn0033371
CG11779	CG11779	FBgn0038683
CG11783	Hr96	FBgn0015240
CG11784	GstE13	FBgn0033381
CG11785	bai	FBgn0045866
CG11786	CG11786	FBgn0039264
CG11788	CG11788	FBgn0034495
CG11790	CG11790	FBgn0039265
CG11791	CG11791	FBgn0039266
CG11797	Obp56a	FBgn0034468
CG11798	chn	FBgn0015371
CG11799	fd68A	FBgn0036134
CG11801	Elo68beta	FBgn0036128
CG11802	CG11802	FBgn0030346
CG11804	ced-6	FBgn0029092
CG11807	CG11807	FBgn0033996
CG11811	CG11811	FBgn0036099
CG11816	CG11816	FBgn0030495
CG11820	PQBP1	FBgn0039270
CG11821	Cyp12a5	FBgn0038680
CG11822	nAChRbeta3	FBgn0031261
CG11825	CG11825	FBgn0033519
CG11828	CG11828	FBgn0039616
CG11836	CG11836	FBgn0039272
CG11838	rempA	FBgn0260933
CG11839	CG11839	FBgn0039271
CG11841	CG11841	FBgn0039628
CG11842	CG11842	FBgn0039629
CG11844	vig2	FBgn0046214
CG11848	Bili	FBgn0039282
CG11849	dan	FBgn0039286
CG11852	CG11852	FBgn0039297
CG11853	to	FBgn0039298
CG11856	Nup358	FBgn0039302
CG11859	RIOK2	FBgn0039306
CG11873	CG11873	FBgn0039633
CG11874	alpha-Man-Ib	FBgn0039634
CG11876	CG11876	FBgn0039635
CG11877	Atg14	FBgn0039636
CG11880	CG11880	FBgn0039637
CG11881	dgt6	FBgn0039638
CG11883	CG11883	FBgn0033538
CG11886	Slbp	FBgn0041186
CG11888	Rpn2	FBgn0028692
CG11893	CG11893	FBgn0039316
CG11895	stan	FBgn0024836
CG11896	m-cup	FBgn0038488
CG11897	CG11897	FBgn0039644
CG11899	CG11899	FBgn0014427
CG11905	CG11905	FBgn0036678
CG11906	CG11906	FBgn0034425
CG11907	Ent1	FBgn0031250
CG11908	rha	FBgn0027376
CG11909	tobi	FBgn0261575
CG11911	CG11911	FBgn0031249
CG11919	Pex6	FBgn0033564
CG11920	CG11920	FBgn0039274
CG11921	fd96Ca	FBgn0004897
CG11922	fd96Cb	FBgn0004898
CG11926	Mon1	FBgn0031640
CG11937	amn	FBgn0086782
CG11940	pico	FBgn0261811
CG11949	cora	FBgn0010434
CG11958	Cnx99A	FBgn0015622
CG11961	CG11961	FBgn0034436
CG11963	skap	FBgn0037643
CG11964	CG11964	FBgn0037644
CG11966	CG11966	FBgn0037645
CG11967	CAHbeta	FBgn0037646
CG11968	RagA-B	FBgn0037647
CG11975	CG11975	FBgn0037648
CG11977	CG11977	FBgn0037650
CG11981	Prosbeta3	FBgn0026380
CG11982	CG11982	FBgn0037653
CG11987	tgo	FBgn0264075
CG11988	neur	FBgn0002932
CG11990	hyx	FBgn0037657
CG11992	Rel	FBgn0014018
CG11993	Mst85C	FBgn0028708
CG11997	CG11997	FBgn0037662
CG12001	spartin	FBgn0037265
CG12003	CG12003	FBgn0035234
CG12004	CG12004	FBgn0035236
CG12005	Mms19	FBgn0037301
CG12006	CG12006	FBgn0035464
CG12007	CG12007	FBgn0037293
CG12008	kst	FBgn0004167
CG12011	CG12011	FBgn0035257
CG12012	CG12012	FBgn0035444
CG12013	PHGPx	FBgn0035438
CG12014	CG12014	FBgn0035445
CG12016	CG12016	FBgn0035436
CG12017	CG12017	FBgn0035429
CG12023	GV1	FBgn0027790
CG12025	CG12025	FBgn0035285
CG12026	Tmhs	FBgn0262624
CG12028	dib	FBgn0000449
CG12029	dar1	FBgn0263239
CG12031	MED14	FBgn0035145
CG12034	CG12034	FBgn0035421
CG12035	CG12035	FBgn0035263
CG12045	Cpr100A	FBgn0039805
CG12047	mud	FBgn0002873
CG12050	CG12050	FBgn0032915
CG12051	Act42A	FBgn0000043
CG12052	lola	FBgn0005630
CG12054	CG12054	FBgn0039831
CG12056	CG12056	FBgn0030099
CG12063	mey	FBgn0039851
CG12065	CG12065	FBgn0030052
CG12068	sro	FBgn0262112
CG12070	Sap-r	FBgn0000416
CG12071	CG12071	FBgn0039808
CG12072	wts	FBgn0011739
CG12075	CG12075	FBgn0030065
CG12076	YT521-B	FBgn0027616
CG12078	CG12078	FBgn0035426
CG12079	NDUFS3	FBgn0266582
CG1208	CG1208	FBgn0037386
CG12081	CG12081	FBgn0030053
CG12085	pUf68	FBgn0028577
CG12086	cue	FBgn0011204
CG12090	CG12090	FBgn0035227
CG12092	Npc1b	FBgn0261675
CG12093	CG12093	FBgn0035372
CG12096	CG12096	FBgn0030457
CG12099	CG12099	FBgn0035232
CG1210	Pdk1	FBgn0020386
CG12104	CG12104	FBgn0035238
CG12105	CG12105	FBgn0035241
CG12107	CG12107	FBgn0033209
CG12108	Ppt1	FBgn0030057
CG12109	Caf1-180	FBgn0030054
CG12110	Pld	FBgn0033075
CG12111	CG12111	FBgn0030050
CG12112	CG12112	FBgn0030048
CG12114	spn-F	FBgn0086362
CG12115	CG12115	FBgn0030097
CG12119	CG12119	FBgn0030102
CG1212	p130CAS	FBgn0035101
CG12123	CG12123	FBgn0030039
CG12125	CG12125	FBgn0030037
CG12128	CG12128	FBgn0033473
CG12129	CG12129	FBgn0033475
CG1213	CG1213	FBgn0037387
CG12130	Pal1	FBgn0033466
CG12131	Adam	FBgn0027619
CG12133	CG12133	FBgn0033469
CG12134	CG12134	FBgn0033471
CG1214	ru	FBgn0003295
CG12140	Etf-QO	FBgn0033465
CG12142	Tsp42Eg	FBgn0033128
CG12143	Tsp42Ej	FBgn0033132
CG12151	Pdp	FBgn0029958
CG12153	Hira	FBgn0022786
CG12154	oc	FBgn0004102
CG12157	Tom40	FBgn0016041
CG12158	CG12158	FBgn0040775
CG12159	CG12159	FBgn0033232
CG1216	mri	FBgn0035107
CG12163	CG12163	FBgn0260462
CG12165	Incenp	FBgn0260991
CG12169	Ppm1	FBgn0035143
CG12170	CG12170	FBgn0037356
CG12171	CG12171	FBgn0037354
CG12172	Spn43Aa	FBgn0024294
CG12173	CG12173	FBgn0037305
CG12175	tth	FBgn0030502
CG12176	Lig4	FBgn0030506
CG12177	CG12177	FBgn0030510
CG12178	Nhe1	FBgn0026787
CG12179	CG12179	FBgn0025388
CG12181	Sgs4	FBgn0003374
CG12182	CG12182	FBgn0028504
CG12189	Rev1	FBgn0035150
CG12190	RYBP	FBgn0034763
CG12194	CG12194	FBgn0031636
CG12196	egg	FBgn0086908
CG12199	kek5	FBgn0031016
CG1220	Kaz1-ORFB	FBgn0063923
CG12206	CG12206	FBgn0029662
CG12207	CG12207	FBgn0038220
CG12209	CG12209	FBgn0033498
CG1221	miple	FBgn0027111
CG12210	Syb	FBgn0003660
CG12212	peb	FBgn0003053
CG12213	CG12213	FBgn0260742
CG12214	mlt	FBgn0265512
CG12218	mei-P26	FBgn0026206
CG12223	Dsp1	FBgn0011764
CG12224	CG12224	FBgn0037974
CG12229	CG12229	FBgn0036723
CG12230	car	FBgn0000257
CG12232	Galphaf	FBgn0010223
CG12233	l(1)G0156	FBgn0027291
CG12234	Ranbp21	FBgn0031051
CG12236	CG12236	FBgn0029822
CG12238	e(y)3	FBgn0087008
CG12242	GstD5	FBgn0010041
CG12244	lic	FBgn0261524
CG12245	gcm	FBgn0014179
CG12249	mira	FBgn0021776
CG12250	ymp	FBgn0261287
CG12251	AQP	FBgn0033807
CG12261	mRpS22	FBgn0039555
CG12262	CG12262	FBgn0035811
CG12263	CG12263	FBgn0034346
CG12267	CG12267	FBgn0038057
CG1227	CG1227	FBgn0037491
CG12272	CG12272	FBgn0036571
CG12275	RpS10a	FBgn0027494
CG12278	CG12278	FBgn0038847
CG1228	Ptpmeg	FBgn0261985
CG12284	th	FBgn0260635
CG12286	kar	FBgn0001296
CG12287	pdm2	FBgn0004394
CG12288	CG12288	FBgn0032620
CG12290	CG12290	FBgn0039419
CG12292	spict	FBgn0032451
CG12295	stj	FBgn0261041
CG12296	klu	FBgn0013469
CG12297	Fadd	FBgn0038928
CG12299	CG12299	FBgn0032295
CG12303	Ir67b	FBgn0036083
CG12306	polo	FBgn0003124
CG12309	CG12309	FBgn0033542
CG12310	CG12310	FBgn0036467
CG12313	ttm2	FBgn0035124
CG12314	zuc	FBgn0261266
CG12317	JhI-21	FBgn0028425
CG12323	Prosbeta5	FBgn0029134
CG12325	CG12325	FBgn0033557
CG12327	Best3	FBgn0036492
CG1233	CG1233	FBgn0035137
CG12330	Cpr65Az	FBgn0035686
CG12333	CG12333	FBgn0038617
CG1234	CG1234	FBgn0037489
CG12340	wde	FBgn0027499
CG12342	dgo	FBgn0086898
CG12344	CG12344	FBgn0033558
CG12345	Cha	FBgn0000303
CG12346	cag	FBgn0017414
CG12348	Sh	FBgn0003380
CG12352	san	FBgn0024188
CG12358	Paip2	FBgn0038100
CG1236	CG1236	FBgn0037370
CG12363	Dlc90F	FBgn0024432
CG12367	Hen1	FBgn0033686
CG12369	Lac	FBgn0010238
CG12370	Dh44-R2	FBgn0033744
CG12372	spt4	FBgn0028683
CG12374	CG12374	FBgn0033774
CG12385	thetaTry	FBgn0011555
CG12387	zetaTry	FBgn0011556
CG1239	CG1239	FBgn0037368
CG12393	CG12393	FBgn0031768
CG12395	CG12395	FBgn0030722
CG12396	Nnp-1	FBgn0022069
CG12398	CG12398	FBgn0030596
CG12399	Mad	FBgn0011648
CG1240	CG1240	FBgn0035370
CG12400	CG12400	FBgn0031505
CG12402	CG12402	FBgn0038202
CG12404	CG12404	FBgn0032465
CG12405	Prx2540-1	FBgn0033520
CG12408	TpnC4	FBgn0033027
CG1241	Atg2	FBgn0044452
CG12410	cv	FBgn0000394
CG12413	CG12413	FBgn0039588
CG12414	nAChRalpha4	FBgn0266347
CG12420	CG12420	FBgn0037797
CG12424	ckn	FBgn0033987
CG12426	CG12426	FBgn0039552
CG12428	CG12428	FBgn0039543
CG12437	raw	FBgn0003209
CG1244	MEP-1	FBgn0035357
CG12442	wuc	FBgn0033770
CG12443	ths	FBgn0033652
CG12444	Ir48c	FBgn0033651
CG12446	CG12446	FBgn0031201
CG12464	CG12464	FBgn0033861
CG12470	CG12470	FBgn0040371
CG12473	stnB	FBgn0016975
CG12479	CG12479	FBgn0040871
CG12480	CG12480	FBgn0030537
CG12483	CG12483	FBgn0040688
CG12487	BobA	FBgn0040487
CG12489	dnr1	FBgn0260866
CG12490	CG12490	FBgn0034782
CG12496	CG12496	FBgn0040385
CG12499	CG12499	FBgn0038968
CG1250	Sec23	FBgn0262125
CG12500	stnA	FBgn0016976
CG12502	CG12502	FBgn0035171
CG12507	CG12507	FBgn0030729
CG12523	CG12523	FBgn0036102
CG12525	Ir67a	FBgn0036010
CG12526	Or67a	FBgn0036009
CG12529	Zw	FBgn0004057
CG12530	Cdc42	FBgn0010341
CG12531	CG12531	FBgn0031064
CG12532	AP-1-2beta	FBgn0010380
CG12534	Alr	FBgn0031068
CG12535	CG12535	FBgn0029657
CG12537	rdx	FBgn0264493
CG12538	CG12538	FBgn0038157
CG12540	CG12540	FBgn0030570
CG12541	CG12541	FBgn0029930
CG12547	CG12547	FBgn0250830
CG12548	nompB	FBgn0016919
CG12558	intr	FBgn0039599
CG12560	CG12560	FBgn0031974
CG1257	alpha-Est3	FBgn0015571
CG12576	CG12576	FBgn0031190
CG1258	pav	FBgn0011692
CG12581	CG12581	FBgn0037213
CG12582	CG12582	FBgn0037215
CG12586	Mur82C	FBgn0037260
CG12591	dpr16	FBgn0037295
CG12592	CG12592	FBgn0037811
CG12602	Vha100-5	FBgn0032373
CG12617	CG12617	FBgn0040996
CG1262	Acp62F	FBgn0020509
CG12621	beat-IIIa	FBgn0265607
CG12622	Gr10b	FBgn0030297
CG1263	RpL8	FBgn0261602
CG12630	tio	FBgn0028979
CG1264	lab	FBgn0002522
CG12643	CG12643	FBgn0040942
CG12653	btd	FBgn0000233
CG12655	CG12655	FBgn0031080
CG12659	CG12659	FBgn0040929
CG12662	CG12662	FBgn0030074
CG12664	fend	FBgn0030090
CG12672	CG12672	FBgn0030886
CG12673	olf413	FBgn0037153
CG12676	ed	FBgn0000547
CG12679	CG12679	FBgn0031103
CG12680	CG12680	FBgn0029740
CG12681	CG12681	FBgn0029730
CG12684	CG12684	FBgn0029717
CG12688	CG12688	FBgn0029707
CG12689	CG12689	FBgn0029952
CG12690	CHES-1-like	FBgn0029504
CG12692	CG12692	FBgn0029703
CG12693	CG12693	FBgn0029705
CG12701	vfl	FBgn0259789
CG12702	CG12702	FBgn0031070
CG12703	Pmp70	FBgn0031069
CG12708	CG12708	FBgn0030666
CG1271	CG1271	FBgn0035392
CG12713	CG12713	FBgn0036536
CG12717	CG12717	FBgn0030420
CG12721	CG12721	FBgn0030373
CG12725	CG12725	FBgn0030483
CG12728	CG12728	FBgn0029825
CG1273	CG1273	FBgn0035522
CG12730	CG12730	FBgn0029771
CG12734	Girdin	FBgn0035411
CG12736	CG12736	FBgn0033184
CG12737	Crag	FBgn0025864
CG1274	Jafrac2	FBgn0040308
CG12740	RpL28	FBgn0035422
CG12744	CG12744	FBgn0033459
CG12749	Hrb87F	FBgn0004237
CG1275	CG1275	FBgn0035321
CG12750	ncm	FBgn0086707
CG12755	l(3)mbn	FBgn0002440
CG12756	Eaf6	FBgn0035624
CG12758	sano	FBgn0034408
CG12759	Dbp45A	FBgn0010220
CG12766	CG12766	FBgn0035476
CG12768	CG12768	FBgn0037206
CG12769	CG12769	FBgn0033252
CG12770	Vps28	FBgn0021814
CG12772	CG12772	FBgn0030055
CG12773	CG12773	FBgn0024365
CG12775	RpL21	FBgn0032987
CG12781	nahoda	FBgn0034797
CG12783	CG12783	FBgn0038448
CG12787	hoe1	FBgn0041150
CG12789	santa-maria	FBgn0025697
CG1279	Rtnl2	FBgn0015831
CG12792	l(2)09851	FBgn0022288
CG12800	Cyp6d4	FBgn0039006
CG12806	Teh1	FBgn0037766
CG12811	CG12811	FBgn0037779
CG12813	Npc2d	FBgn0037782
CG12814	CG12814	FBgn0037796
CG12818	CG12818	FBgn0037809
CG12819	sle	FBgn0037810
CG12824	CG12824	FBgn0033222
CG12825	CG12825	FBgn0033221
CG12828	CG12828	FBgn0033145
CG12837	Tsp42Er	FBgn0033139
CG12841	Tsp42Ek	FBgn0033133
CG12843	Tsp42Ei	FBgn0033130
CG12845	Tsp42Ef	FBgn0033127
CG12846	Tsp42Ed	FBgn0029507
CG12847	Tsp42Ec	FBgn0033124
CG12848	CG12848	FBgn0040666
CG12849	CG12849	FBgn0035068
CG12857	CG12857	FBgn0033963
CG12863	CG12863	FBgn0033948
CG12868	CG12868	FBgn0033945
CG1287	CG1287	FBgn0037506
CG12878	btz	FBgn0045862
CG1288	CG1288	FBgn0250845
CG12885	CG12885	FBgn0039523
CG12891	whd	FBgn0261862
CG12895	CG12895	FBgn0033523
CG12896	CG12896	FBgn0033521
CG12900	Ir47a	FBgn0033515
CG12905	Obp46a	FBgn0033508
CG12908	Ndg	FBgn0026403
CG12910	CG12910	FBgn0033502
CG12911	CG12911	FBgn0033501
CG12912	CG12912	FBgn0033497
CG12913	CG12913	FBgn0033500
CG12914	CG12914	FBgn0033499
CG12917	CG12917	FBgn0033490
CG12918	sel	FBgn0263260
CG12919	egr	FBgn0033483
CG12920	CG12920	FBgn0033481
CG12926	CG12926	FBgn0033437
CG12931	Or45b	FBgn0033422
CG12936	mms4	FBgn0033549
CG12938	Lsm10	FBgn0033554
CG12942	CG12942	FBgn0033569
CG12944	Obp47a	FBgn0033573
CG12945	CG12945	FBgn0037755
CG12946	Whamy	FBgn0037750
CG12947	CG12947	FBgn0037753
CG12948	CG12948	FBgn0037739
CG12950	CG12950	FBgn0037736
CG12951	CG12951	FBgn0037677
CG12963	CG12963	FBgn0034031
CG12964	CG12964	FBgn0034022
CG12970	CG12970	FBgn0034047
CG12972	ebd2	FBgn0037076
CG12974	CG12974	FBgn0037065
CG1298	kune	FBgn0033032
CG12984	CG12984	FBgn0037042
CG12985	CG12985	FBgn0030881
CG12986	CG12986	FBgn0030868
CG1299	CG1299	FBgn0035501
CG12990	CG12990	FBgn0030859
CG12991	CG12991	FBgn0030847
CG12992	CG12992	FBgn0030846
CG13000	CG13000	FBgn0030807
CG13001	CG13001	FBgn0030806
CG13002	CG13002	FBgn0030804
CG13004	CG13004	FBgn0030797
CG13005	CG13005	FBgn0030794
CG13010	CG13010	FBgn0030770
CG13011	sing	FBgn0261245
CG13012	CG13012	FBgn0030769
CG13016	CG13016	FBgn0033899
CG13018	CG13018	FBgn0040751
CG13021	CG13021	FBgn0029669
CG13024	CG13024	FBgn0036665
CG13025	CG13025	FBgn0036660
CG13029	CG13029	FBgn0036670
CG13030	sinah	FBgn0259794
CG13032	CG13032	FBgn0036652
CG13033	CG13033	FBgn0036638
CG13046	CG13046	FBgn0036595
CG13050	CG13050	FBgn0036591
CG13061	Nplp3	FBgn0042201
CG1307	CG1307	FBgn0026566
CG13072	PDCD-5	FBgn0036580
CG13073	CG13073	FBgn0036577
CG13074	CG13074	FBgn0036567
CG13075	CG13075	FBgn0036563
CG13076	Notum	FBgn0044028
CG13077	CG13077	FBgn0032810
CG13078	CG13078	FBgn0032809
CG13079	Tep5	FBgn0264845
CG13081	CG13081	FBgn0032804
CG13082	CG13082	FBgn0032803
CG13085	CG13085	FBgn0032780
CG13086	CG13086	FBgn0032770
CG13089	PIG-U	FBgn0032052
CG1309	CG1309	FBgn0035519
CG13091	CG13091	FBgn0032055
CG13094	Dh31	FBgn0032048
CG13096	CG13096	FBgn0032050
CG13098	mRpL51	FBgn0032053
CG13106	Or30a	FBgn0032096
CG13109	tai	FBgn0041092
CG1311	CG1311	FBgn0035523
CG13116	CG13116	FBgn0032139
CG13117	CG13117	FBgn0032140
CG13123	CG13123	FBgn0032150
CG13124	CG13124	FBgn0032156
CG13126	CG13126	FBgn0032168
CG13131	CG13131	FBgn0032175
CG13135	CG13135	FBgn0032184
CG13138	CG13138	FBgn0032211
CG13139	lft	FBgn0032230
CG13140	dpr19	FBgn0032233
CG13142	CG13142	FBgn0032251
CG13144	CG13144	FBgn0032260
CG1315	CG1315	FBgn0026565
CG13151	CG13151	FBgn0033750
CG13155	CG13155	FBgn0033723
CG13158	Or49a	FBgn0033727
CG13159	CG13159	FBgn0033721
CG13162	ana3	FBgn0266111
CG13163	CG13163	FBgn0033712
CG1317	CG1317	FBgn0035333
CG13170	CG13170	FBgn0033703
CG13175	CG13175	FBgn0033693
CG13178	CG13178	FBgn0033685
CG13183	CG13183	FBgn0033667
CG13188	CG13188	FBgn0033668
CG13189	Zip48C	FBgn0033665
CG1319	CG1319	FBgn0035529
CG13193	CG13193	FBgn0033650
CG13194	pyr	FBgn0033649
CG13195	Ir48b	FBgn0033648
CG13197	CG13197	FBgn0062449
CG13198	CG13198	FBgn0033640
CG13203	CG13203	FBgn0033628
CG13209	sha	FBgn0003382
CG13213	fbl6	FBgn0033609
CG13217	CG13217	FBgn0033590
CG1322	zfh1	FBgn0004606
CG13220	CG13220	FBgn0033608
CG13221	Vhl	FBgn0041174
CG13223	CG13223	FBgn0033599
CG13225	Or47a	FBgn0026386
CG13227	CG13227	FBgn0033589
CG13228	CG13228	FBgn0033588
CG13229	CG13229	FBgn0033579
CG13232	BBS4	FBgn0033578
CG13239	CG13239	FBgn0037197
CG1324	CG1324	FBgn0031129
CG13247	CG13247	FBgn0036979
CG13248	CG13248	FBgn0036984
CG13250	CG13250	FBgn0037013
CG13251	CG13251	FBgn0037014
CG13252	CG13252	FBgn0037016
CG13253	cmpy	FBgn0037015
CG13263	Cyt-c-d	FBgn0086907
CG1327	Ccp84Ac	FBgn0004781
CG13270	Ugt36Ba	FBgn0040262
CG13271	Ugt36Bb	FBgn0040261
CG13272	CG13272	FBgn0086673
CG13278	ppk17	FBgn0032602
CG13279	Cyt-b5-r	FBgn0000406
CG13280	CG13280	FBgn0032609
CG13281	Cas	FBgn0022213
CG13282	CG13282	FBgn0032612
CG13283	CG13283	FBgn0032613
CG13284	CG13284	FBgn0032614
CG13287	CG13287	FBgn0035643
CG13295	CG13295	FBgn0035674
CG13299	CG13299	FBgn0035694
CG13300	CG13300	FBgn0035699
CG13306	CG13306	FBgn0040828
CG13310	CG13310	FBgn0035928
CG13313	CG13313	FBgn0035941
CG13314	CG13314	FBgn0035949
CG13315	CG13315	FBgn0040827
CG13316	Mnt	FBgn0023215
CG13319	CG13319	FBgn0033781
CG13320	Sans	FBgn0033785
CG13321	CG13321	FBgn0033787
CG13322	CG13322	FBgn0033784
CG13323	CG13323	FBgn0033788
CG1333	Ero1L	FBgn0261274
CG13330	CG13330	FBgn0033848
CG13333	link	FBgn0033855
CG13334	CG13334	FBgn0033856
CG13337	CG13337	FBgn0033863
CG13338	Cpr50Ca	FBgn0033867
CG13339	CG13339	FBgn0033871
CG13343	Uba3	FBgn0263697
CG13344	CG13344	FBgn0033884
CG13345	tum	FBgn0086356
CG13350	Ctf4	FBgn0033890
CG13361	CG13361	FBgn0029532
CG13362	CG13362	FBgn0029531
CG13363	Hmt4-20	FBgn0025639
CG13366	CG13366	FBgn0025633
CG13367	CG13367	FBgn0025634
CG13373	CG13373	FBgn0029522
CG13374	pcl	FBgn0011822
CG13375	CG13375	FBgn0040370
CG13377	CG13377	FBgn0261446
CG13379	Sgf11	FBgn0036804
CG1338	hydra	FBgn0031128
CG13380	CG13380	FBgn0036799
CG13384	CG13384	FBgn0032036
CG13386	CG13386	FBgn0032040
CG13387	emb	FBgn0020497
CG13388	Akap200	FBgn0027932
CG13391	Aats-ala	FBgn0027094
CG13392	CG13392	FBgn0032033
CG13396	fy	FBgn0001084
CG13397	CG13397	FBgn0014417
CG13398	CG13398	FBgn0032042
CG13399	Chrac-14	FBgn0043002
CG1340	CG1340	FBgn0039797
CG13400	D12	FBgn0027490
CG13401	U26	FBgn0027780
CG13405	CG13405	FBgn0035097
CG1341	Rpt1	FBgn0028687
CG13410	mRpL35	FBgn0038923
CG13415	Cby	FBgn0067317
CG13417	Gr93a	FBgn0041229
CG1342	Spn100A	FBgn0039795
CG13423	CG13423	FBgn0034513
CG13424	lms	FBgn0034520
CG13425	bl	FBgn0015907
CG13427	CG13427	FBgn0034514
CG13428	CG13428	FBgn0034515
CG1343	Sp1	FBgn0020378
CG13430	CG13430	FBgn0034518
CG13431	Mgat1	FBgn0034521
CG13432	qsm	FBgn0028622
CG13436	CG13436	FBgn0034532
CG13439	dpr	FBgn0040726
CG1344	CG1344	FBgn0027507
CG13445	CG13445	FBgn0036532
CG1345	Gfat2	FBgn0039580
CG13454	CG13454	FBgn0036503
CG13457	CG13457	FBgn0036482
CG13465	CG13465	FBgn0040809
CG1347	Atg17	FBgn0037363
CG13473	CG13473	FBgn0036442
CG13475	HGTX	FBgn0040318
CG13476	CG13476	FBgn0036441
CG13478	shd	FBgn0003388
CG13481	CG13481	FBgn0036421
CG13482	CG13482	FBgn0036419
CG13484	CG13484	FBgn0036406
CG13492	CG13492	FBgn0034662
CG13493	comr	FBgn0034667
CG13494	CG13494	FBgn0034671
CG13495	Gr58b	FBgn0041238
CG13503	Vrp1	FBgn0243516
CG13506	CG13506	FBgn0034723
CG13510	CG13510	FBgn0034758
CG13516	CG13516	FBgn0040658
CG13521	robo	FBgn0005631
CG13526	CG13526	FBgn0034774
CG13538	CG13538	FBgn0034820
CG13539	CG13539	FBgn0034833
CG1354	CG1354	FBgn0030151
CG13541	CG13541	FBgn0034841
CG13549	yip3	FBgn0040063
CG13551	CG13551	FBgn0040660
CG13566	CG13566	FBgn0034942
CG13568	ppk29	FBgn0034965
CG13570	spag	FBgn0015544
CG13575	CG13575	FBgn0034996
CG13576	Ir60a	FBgn0034994
CG13577	CG13577	FBgn0034998
CG13578	CG13578	FBgn0035000
CG13579	CG13579	FBgn0035010
CG1358	CG1358	FBgn0033196
CG13585	CG13585	FBgn0035020
CG13586	ITP	FBgn0035023
CG13589	CG13589	FBgn0035011
CG13597	tbrd-1	FBgn0039124
CG13598	sba	FBgn0016754
CG13603	CG13603	FBgn0039135
CG13605	CG13605	FBgn0039150
CG13606	CG13606	FBgn0039161
CG13607	CG13607	FBgn0039151
CG13609	CG13609	FBgn0039170
CG13610	Orct2	FBgn0086365
CG13622	CG13622	FBgn0039202
CG13623	CG13623	FBgn0039205
CG13624	CG13624	FBgn0039209
CG13626	Syx18	FBgn0039212
CG13627	CG13627	FBgn0039217
CG13628	Rpb10	FBgn0039218
CG1363	blow	FBgn0004133
CG13630	CG13630	FBgn0039219
CG13631	CG13631	FBgn0040600
CG13633	AstA	FBgn0015591
CG13634	CG13634	FBgn0039224
CG13636	sosie	FBgn0039232
CG13639	CG13639	FBgn0265266
CG13641	CG13641	FBgn0039239
CG13646	CG13646	FBgn0039255
CG13648	tnc	FBgn0039257
CG13650	CG13650	FBgn0039277
CG13651	danr	FBgn0039283
CG13654	CG13654	FBgn0039290
CG13659	CG13659	FBgn0039319
CG13663	CG13663	FBgn0039291
CG1367	CecA2	FBgn0000277
CG13671	CG13671	FBgn0035867
CG13676	CG13676	FBgn0035844
CG13686	lectin-21Cb	FBgn0040106
CG13688	Ipk2	FBgn0031267
CG13689	CG13689	FBgn0031270
CG13693	CG13693	FBgn0031235
CG13694	CG13694	FBgn0031219
CG13695	gk	FBgn0020300
CG13698	CG13698	FBgn0036773
CG13700	CG13700	FBgn0036785
CG13701	skl	FBgn0036786
CG13702	AstC-R2	FBgn0036789
CG13704	CG13704	FBgn0035583
CG1371	CG1371	FBgn0033482
CG13712	CG13712	FBgn0035570
CG13713	CG13713	FBgn0042199
CG13722	CG13722	FBgn0035553
CG13725	CG13725	FBgn0036708
CG13728	CG13728	FBgn0036716
CG1373	CecC	FBgn0000279
CG13731	CG13731	FBgn0036717
CG13733	CG13733	FBgn0036729
CG13737	CG13737	FBgn0036382
CG13738	CG13738	FBgn0036390
CG13739	CG13739	FBgn0033403
CG1374	tsh	FBgn0003866
CG13741	CG13741	FBgn0033374
CG13742	CG13742	FBgn0033372
CG13743	CG13743	FBgn0033368
CG13746	MrgBP	FBgn0033341
CG13751	CG13751	FBgn0033340
CG13758	Pdfr	FBgn0260753
CG13766	CG13766	FBgn0031834
CG13771	CG13771	FBgn0031844
CG13772	Nlg2	FBgn0031866
CG13773	CG13773	FBgn0042092
CG13775	CG13775	FBgn0031874
CG13778	Mnn1	FBgn0031885
CG13779	Sem1	FBgn0266666
CG1378	tll	FBgn0003720
CG13780	Pvf2	FBgn0031888
CG13784	CG13784	FBgn0031897
CG13788	Gr28b	FBgn0045495
CG13794	CG13794	FBgn0031936
CG13795	CG13795	FBgn0031937
CG13796	CG13796	FBgn0031939
CG13807	CG13807	FBgn0035323
CG13822	CG13822	FBgn0039098
CG13827	CG13827	FBgn0039068
CG13829	CG13829	FBgn0039059
CG13830	CG13830	FBgn0039054
CG13833	CG13833	FBgn0039040
CG13838	CG13838	FBgn0039041
CG13840	CG13840	FBgn0039028
CG13848	pinta	FBgn0038966
CG13849	Nop56	FBgn0038964
CG1385	Def	FBgn0010385
CG13856	CG13856	FBgn0038959
CG13857	CG13857	FBgn0038958
CG13865	CG13865	FBgn0039965
CG13867	MED8	FBgn0034503
CG13868	CG13868	FBgn0034501
CG13872	CG13872	FBgn0034477
CG13873	Obp56g	FBgn0034474
CG13874	Obp56h	FBgn0034475
CG13876	CG13876	FBgn0035109
CG13877	CG13877	FBgn0035112
CG13879	wac	FBgn0035120
CG13880	mRpL17	FBgn0035122
CG13884	CG13884	FBgn0035138
CG1389	tor	FBgn0003733
CG13891	CG13891	FBgn0035139
CG13893	CG13893	FBgn0035146
CG13894	CG13894	FBgn0035157
CG13895	CG13895	FBgn0035158
CG13896	CG13896	FBgn0035159
CG13897	hng3	FBgn0035160
CG13898	CG13898	FBgn0035161
CG13900	CG13900	FBgn0035162
CG13901	CG13901	FBgn0035164
CG13906	nerfin-1	FBgn0028999
CG13912	CG13912	FBgn0035186
CG13916	SA-2	FBgn0043865
CG13917	CG13917	FBgn0035237
CG13920	CG13920	FBgn0025712
CG13921	CG13921	FBgn0035267
CG13926	CG13926	FBgn0035243
CG13936	CG13936	FBgn0035282
CG13937	CG13937	FBgn0035287
CG13949	CG13949	FBgn0031288
CG1395	stg	FBgn0003525
CG13950	CG13950	FBgn0031289
CG13951	l(2)k10201	FBgn0016970
CG13954	CG13954	FBgn0033405
CG13956	kat80	FBgn0040207
CG13957	CG13957	FBgn0030739
CG13962	CG13962	FBgn0032824
CG13969	bwa	FBgn0045064
CG1397	rtv	FBgn0261277
CG13970	CG13970	FBgn0032851
CG13976	Gr98a	FBgn0039520
CG13982	CG13982	FBgn0031811
CG13989	CG13989	FBgn0031786
CG1399	CG1399	FBgn0033212
CG13992	CG13992	FBgn0031756
CG13994	CG13994	FBgn0031772
CG13996	CG13996	FBgn0031763
CG14001	bchs	FBgn0043362
CG14005	CG14005	FBgn0031739
CG14007	CG14007	FBgn0031731
CG1401	Cul5	FBgn0039632
CG14011	CG14011	FBgn0031722
CG14014	CG14014	FBgn0031718
CG14017	CG14017	FBgn0031721
CG14020	CG14020	FBgn0031707
CG14021	fusl	FBgn0031702
CG14025	Bsg25D	FBgn0000228
CG14026	tkv	FBgn0003716
CG14029	vri	FBgn0016076
CG1403	Sep1	FBgn0011710
CG14031	Cyp4ac3	FBgn0031695
CG14032	Cyp4ac1	FBgn0031693
CG1404	Ran	FBgn0020255
CG14040	CG14040	FBgn0031676
CG14041	SP555	FBgn0260470
CG14043	CG14043	FBgn0031659
CG14048	mRpL14	FBgn0040389
CG14049	Ilp6	FBgn0044047
CG14050	CG14050	FBgn0040392
CG14053	CG14053	FBgn0029603
CG14059	Ilp8	FBgn0036690
CG14061	aqrs	FBgn0039598
CG1407	CG1407	FBgn0033474
CG14073	CG14073	FBgn0036814
CG14080	Mkp3	FBgn0036844
CG14082	CG14082	FBgn0036851
CG14085	CG14085	FBgn0036859
CG14088	CG14088	FBgn0036858
CG14095	CG14095	FBgn0036870
CG14098	Rcd7	FBgn0260461
CG1410	waw	FBgn0024182
CG14102	CG14102	FBgn0036906
CG14104	CG14104	FBgn0040786
CG14107	CG14107	FBgn0036351
CG1411	CRMP	FBgn0023023
CG14111	CG14111	FBgn0036350
CG14112	SNCF	FBgn0036349
CG14115	CG14115	FBgn0036343
CG14117	CG14117	FBgn0036331
CG1412	RhoGAP19D	FBgn0031118
CG14120	CG14120	FBgn0036321
CG14131	CG14131	FBgn0036205
CG14133	Pallidin	FBgn0036192
CG14135	CG14135	FBgn0036193
CG1414	bbx	FBgn0024251
CG14141	CG14141	FBgn0036146
CG14147	CG14147	FBgn0036112
CG14153	CG14153	FBgn0036094
CG14157	Or67d	FBgn0036080
CG1416	CG1416	FBgn0032961
CG14162	dpr6	FBgn0040823
CG14168	Zasp67	FBgn0036044
CG1417	slgA	FBgn0003423
CG14174	CG14174	FBgn0036036
CG14181	Use1	FBgn0035965
CG14182	CG14182	FBgn0036922
CG14183	CG14183	FBgn0036931
CG14184	CG14184	FBgn0036932
CG14187	CG14187	FBgn0036938
CG14190	CG14190	FBgn0030979
CG14191	CG14191	FBgn0030981
CG14193	HP1D3csd	FBgn0030994
CG14194	CG14194	FBgn0030996
CG14196	CG14196	FBgn0031002
CG14200	CG14200	FBgn0031023
CG14205	CG14205	FBgn0031034
CG14207	CG14207	FBgn0031037
CG1421	CG1421	FBgn0032966
CG14211	MKP-4	FBgn0031044
CG14212	CG14212	FBgn0031045
CG14213	Rcd-1	FBgn0031047
CG14216	Ssu72	FBgn0031054
CG14217	Tao	FBgn0031030
CG1422	p115	FBgn0040087
CG14222	NAA20	FBgn0031043
CG14223	CG14223	FBgn0031053
CG14224	Ubqn	FBgn0031057
CG14225	et	FBgn0031055
CG14226	dome	FBgn0043903
CG14227	CG14227	FBgn0031058
CG14229	CG14229	FBgn0031059
CG14231	CG14231	FBgn0031060
CG14233	meso18E	FBgn0040089
CG14234	CG14234	FBgn0031065
CG14235	CoVIb	FBgn0031066
CG14247	CG14247	FBgn0039454
CG14251	ms(3)K81	FBgn0002838
CG14253	CG14253	FBgn0039467
CG14260	CG14260	FBgn0039504
CG14269	CG14269	FBgn0029658
CG14271	Gas8	FBgn0029667
CG14275	CG14275	FBgn0032022
CG1428	CG1428	FBgn0032967
CG14280	CG14280	FBgn0038695
CG14282	CG14282	FBgn0038685
CG14283	mRpL55	FBgn0038678
CG1429	Mef2	FBgn0011656
CG14291	CG14291	FBgn0038660
CG14296	EndoA	FBgn0038659
CG14299	CG14299	FBgn0038651
CG14301	CG14301	FBgn0038632
CG14304	CG14304	FBgn0038629
CG14307	fru	FBgn0004652
CG14312	CG14312	FBgn0038596
CG14316	CG14316	FBgn0038567
CG14317	CG14317	FBgn0038566
CG14321	CG14321	FBgn0038540
CG14322	CG14322	FBgn0038532
CG14324	CG14324	FBgn0038527
CG14326	CG14326	FBgn0038528
CG14327	CG14327	FBgn0038526
CG14334	beat-IIa	FBgn0038498
CG14339	CG14339	FBgn0031301
CG14341	CG14341	FBgn0031315
CG14346	CG14346	FBgn0031337
CG1435	CBP	FBgn0026144
CG14351	haf	FBgn0261509
CG14353	CG14353	FBgn0036771
CG14362	CG14362	FBgn0038186
CG14372	CG14372	FBgn0038156
CG14374	CG14374	FBgn0040553
CG14379	CheA87a	FBgn0038142
CG1438	Cyp4c3	FBgn0015032
CG14394	NijC	FBgn0038079
CG14396	Ret	FBgn0011829
CG14397	CG14397	FBgn0032914
CG1440	CG1440	FBgn0030038
CG14405	CheB38c	FBgn0032888
CG14408	CG14408	FBgn0030581
CG14411	CG14411	FBgn0030582
CG14413	mRpS25	FBgn0030572
CG14419	CG14419	FBgn0029639
CG14427	CG14427	FBgn0029931
CG1443	wat	FBgn0039620
CG14430	bou	FBgn0261284
CG14431	CG14431	FBgn0029922
CG14434	CG14434	FBgn0029915
CG14435	CG14435	FBgn0029911
CG14437	COQ7	FBgn0029502
CG14438	CG14438	FBgn0029899
CG14439	CG14439	FBgn0029898
CG1444	CG1444	FBgn0029975
CG14440	CG14440	FBgn0029894
CG14441	CG14441	FBgn0029895
CG14442	CG14442	FBgn0029893
CG14443	CG14443	FBgn0029880
CG14446	CG14446	FBgn0262730
CG14447	Grip	FBgn0029830
CG14448	CG14448	FBgn0037191
CG14454	CG14454	FBgn0037177
CG14455	CG14455	FBgn0037175
CG14456	CG14456	FBgn0037176
CG14457	CG14457	FBgn0037174
CG14459	CG14459	FBgn0037171
CG14463	CG14463	FBgn0037535
CG14464	CG14464	FBgn0033000
CG14468	Tsp42A	FBgn0033042
CG1447	Ptx1	FBgn0020912
CG14472	poe	FBgn0011230
CG14476	CG14476	FBgn0027588
CG14478	CG14478	FBgn0028953
CG1448	Inx3	FBgn0265274
CG14483	CG14483	FBgn0034248
CG14485	swi2	FBgn0034262
CG14487	Ir54a	FBgn0034272
CG14489	olf186-M	FBgn0015522
CG1449	zfh2	FBgn0004607
CG14499	CG14499	FBgn0034317
CG14502	CG14502	FBgn0034321
CG14503	Tango8	FBgn0040737
CG14505	CG14505	FBgn0034327
CG14506	CG14506	FBgn0039659
CG14508	CG14508	FBgn0039651
CG14515	CG14515	FBgn0039648
CG14516	CG14516	FBgn0039640
CG14517	beta4GalNAcTB	FBgn0039625
CG14518	CG14518	FBgn0039621
CG14526	CG14526	FBgn0027578
CG14527	CG14527	FBgn0039613
CG14529	CG14529	FBgn0039609
CG14534	TwdlE	FBgn0031957
CG14536	Herp	FBgn0031950
CG14538	CG14538	FBgn0031943
CG14542	Vps2	FBgn0039402
CG14544	CG14544	FBgn0039407
CG14545	CG14545	FBgn0040602
CG14546	CG14546	FBgn0039395
CG14548	E(spl)mbeta-HLH	FBgn0002733
CG1455	CanA1	FBgn0010015
CG14556	CG14556	FBgn0039413
CG14560	msopa	FBgn0004414
CG14561	CG14561	FBgn0037149
CG14562	CG14562	FBgn0037142
CG14566	CG14566	FBgn0037127
CG14572	CG14572	FBgn0037128
CG14575	CapaR	FBgn0037100
CG14579	CG14579	FBgn0031163
CG14589	CG14589	FBgn0033063
CG14590	CG14590	FBgn0033061
CG14591	CG14591	FBgn0033054
CG14598	CG14598	FBgn0037503
CG14605	CG14605	FBgn0037486
CG14606	CG14606	FBgn0037485
CG14612	e(y)2b	FBgn0040670
CG14615	CG14615	FBgn0031184
CG14616	l(1)G0196	FBgn0027279
CG14618	CG14618	FBgn0031189
CG14619	CG14619	FBgn0031187
CG1462	Aph-4	FBgn0016123
CG14620	tilB	FBgn0014395
CG14621	CG14621	FBgn0031183
CG14622	DAAM	FBgn0025641
CG14625	CG14625	FBgn0040358
CG14626	CG14626	FBgn0040360
CG14627	CG14627	FBgn0040361
CG14629	CG14629	FBgn0040398
CG14630	CG14630	FBgn0014903
CG14635	CG14635	FBgn0029535
CG14636	CG14636	FBgn0037217
CG14637	abs	FBgn0015331
CG14639	TwdlF	FBgn0037224
CG1464	ey	FBgn0005558
CG14642	CG14642	FBgn0037222
CG14646	CG14646	FBgn0037241
CG14647	CG14647	FBgn0037244
CG14648	lost	FBgn0263594
CG14651	CG14651	FBgn0037254
CG14655	CG14655	FBgn0037275
CG14657	CG14657	FBgn0037282
CG14658	CG14658	FBgn0037283
CG14659	CG14659	FBgn0037284
CG14660	laf	FBgn0020280
CG14661	CG14661	FBgn0037288
CG14662	CG14662	FBgn0037291
CG14664	CG14664	FBgn0040682
CG14666	Tim17a2	FBgn0037307
CG14667	CG14667	FBgn0037317
CG14668	CG14668	FBgn0037320
CG14669	CG14669	FBgn0037326
CG14670	Hcs	FBgn0037332
CG14671	CG14671	FBgn0037340
CG14672	Spec2	FBgn0044823
CG14680	Cyp12e1	FBgn0037817
CG14684	CG14684	FBgn0037824
CG14685	Cap-H2	FBgn0037831
CG14686	Desi	FBgn0037832
CG14687	CG14687	FBgn0037835
CG14688	CG14688	FBgn0037819
CG1469	Fer2LCH	FBgn0015221
CG14691	CG14691	FBgn0037829
CG14692	CG14692	FBgn0037836
CG14693	CG14693	FBgn0037837
CG14695	CG14695	FBgn0037850
CG14701	CG14701	FBgn0037883
CG14709	Mrp4	FBgn0263316
CG1471	CDase	FBgn0039774
CG14716	Ho	FBgn0037933
CG1472	Sec24AB	FBgn0033460
CG14721	CG14721	FBgn0037942
CG14722	CG14722	FBgn0037943
CG14728	sad	FBgn0003312
CG14734	Tk	FBgn0037976
CG14735	ssp5	FBgn0037985
CG14736	CG14736	FBgn0037986
CG14741	CG14741	FBgn0037989
CG14749	CG14749	FBgn0033316
CG1475	RpL13A	FBgn0037351
CG14750	Vps25	FBgn0022027
CG14756	CG14756	FBgn0033275
CG14757	CG14757	FBgn0033274
CG14763	CG14763	FBgn0033243
CG14764	CG14764	FBgn0033236
CG14767	CG14767	FBgn0040777
CG14777	CG14777	FBgn0026872
CG14778	CG14778	FBgn0029580
CG14780	CG14780	FBgn0025383
CG14782	rush	FBgn0025381
CG14788	Ns3	FBgn0266284
CG14792	sta	FBgn0003517
CG14796	Mur2B	FBgn0025390
CG14797	CG14797	FBgn0029587
CG14803	CG14803	FBgn0023513
CG14805	CG14805	FBgn0023514
CG14808	Scgdelta	FBgn0025391
CG14810	CG14810	FBgn0029589
CG14812	CG14812	FBgn0026090
CG14815	Pex5	FBgn0023516
CG14818	CG14818	FBgn0026088
CG14820	CG14820	FBgn0035718
CG1483	Map205	FBgn0002645
CG14830	CG14830	FBgn0035755
CG14834	CG14834	FBgn0035768
CG14837	CG14837	FBgn0035797
CG14838	CG14838	FBgn0035799
CG14851	CG14851	FBgn0038240
CG14852	CG14852	FBgn0038242
CG14853	CG14853	FBgn0038246
CG14855	CG14855	FBgn0038260
CG14856	CG14856	FBgn0038261
CG14857	CG14857	FBgn0038262
CG1486	CG1486	FBgn0031174
CG14864	CG14864	FBgn0038311
CG14868	CG14868	FBgn0038330
CG14869	AdamTS-A	FBgn0038341
CG1487	krz	FBgn0040206
CG14870	CG14870	FBgn0038342
CG14871	Trissin	FBgn0038343
CG14879	CG14879	FBgn0038419
CG1488	Cyp311a1	FBgn0030367
CG14882	CG14882	FBgn0038429
CG1489	Rpt6	FBgn0020369
CG14891	CG14891	FBgn0038445
CG14892	CG14892	FBgn0038447
CG14893	CG14893	FBgn0038451
CG14895	Pak3	FBgn0044826
CG14899	Der-2	FBgn0038438
CG1490	Usp7	FBgn0030366
CG14902	decay	FBgn0028381
CG14903	CG14903	FBgn0038446
CG14906	CG14906	FBgn0015351
CG14907	CG14907	FBgn0038455
CG14909	VhaM9.7-d	FBgn0038458
CG14913	CG14913	FBgn0032331
CG14915	CG14915	FBgn0032335
CG14925	Osi21	FBgn0032359
CG14926	CG14926	FBgn0032360
CG14932	CG14932	FBgn0032375
CG14936	Tsp33B	FBgn0032376
CG14937	CG14937	FBgn0032377
CG14938	crol	FBgn0020309
CG14939	CycY	FBgn0032378
CG1494	CG1494	FBgn0031169
CG14941	esc	FBgn0000588
CG14945	CG14945	FBgn0032402
CG14946	CG14946	FBgn0032405
CG14948	dpr18	FBgn0030723
CG14949	CG14949	FBgn0035358
CG1495	CaMKI	FBgn0016126
CG14957	CG14957	FBgn0035412
CG14959	ckd	FBgn0035427
CG14962	Asciz	FBgn0035407
CG14964	CG14964	FBgn0035410
CG14967	CG14967	FBgn0035420
CG14968	CG14968	FBgn0035431
CG14974	CG14974	FBgn0040694
CG14985	CG14985	FBgn0035482
CG1499	nyo	FBgn0039852
CG14990	CG14990	FBgn0035496
CG14991	Fit1	FBgn0035498
CG14992	Ack	FBgn0028484
CG14993	Faa	FBgn0016013
CG14995	CG14995	FBgn0035497
CG14996	Chd64	FBgn0035499
CG14997	CG14997	FBgn0035515
CG14998	ens	FBgn0264693
CG14999	RfC4	FBgn0260985
CG1500	fw	FBgn0001083
CG15002	mas	FBgn0011653
CG15004	Teh2	FBgn0035505
CG15005	CG15005	FBgn0035508
CG15006	Cpr64Aa	FBgn0035510
CG15009	ImpL2	FBgn0001257
CG15010	ago	FBgn0041171
CG15013	dyl	FBgn0066365
CG15015	Cip4	FBgn0035533
CG15019	CG15019	FBgn0035541
CG1502	tsg	FBgn0003865
CG15021	CG15021	FBgn0035544
CG15025	CG15025	FBgn0038709
CG15027	CG15027	FBgn0030611
CG15033	CheA7a	FBgn0029948
CG15034	CG15034	FBgn0029946
CG15035	CG15035	FBgn0029949
CG15036	CG15036	FBgn0040922
CG15040	CG15040	FBgn0030940
CG15042	CG15042	FBgn0030937
CG15043	CG15043	FBgn0030929
CG15047	CG15047	FBgn0030938
CG15059	CG15059	FBgn0030905
CG1506	Ac3	FBgn0023416
CG15064	Him	FBgn0030900
CG15067	CG15067	FBgn0034331
CG1507	Pur-alpha	FBgn0022361
CG15071	CG15071	FBgn0034377
CG15080	CG15080	FBgn0034391
CG15083	CG15083	FBgn0034399
CG15085	edl	FBgn0023214
CG15093	CG15093	FBgn0034390
CG15095	l(2)08717	FBgn0010651
CG15096	CG15096	FBgn0034394
CG15098	CG15098	FBgn0034398
CG15099	CG15099	FBgn0034400
CG15101	Jheh1	FBgn0010053
CG15102	Jheh2	FBgn0034405
CG15106	Jheh3	FBgn0034406
CG15107	CG15107	FBgn0041702
CG1511	Eph	FBgn0025936
CG15111	CG15111	FBgn0034419
CG15112	ena	FBgn0000578
CG15117	CG15117	FBgn0034417
CG15118	CG15118	FBgn0034418
[truncated: 7,529 more rows]

## Sheet: Dsim_DDam_all_genes
Gene > Secondary Identifier	Gene > Symbol	Gene > DB identifier
CG10001	AstA-R2	FBgn0039595
CG10002	fkh	FBgn0000659
CG10006	Zip71B	FBgn0036461
CG10007	Tango9	FBgn0260744
CG10011	CG10011	FBgn0039590
CG10014	CG10014	FBgn0038000
CG10016	drm	FBgn0024244
CG10018	Snm1	FBgn0037338
CG10019	CG10019	FBgn0031568
CG10021	bowl	FBgn0004893
CG10026	CG10026	FBgn0032785
CG10033	for	FBgn0000721
CG10034	tj	FBgn0000964
CG10036	otp	FBgn0015524
CG10037	vvl	FBgn0086680
CG1004	rho	FBgn0004635
CG10042	MBD-R2	FBgn0038016
CG10043	RtGEF	FBgn0015803
CG10045	GstD1	FBgn0001149
CG10050	CG10050	FBgn0037492
CG10051	CG10051	FBgn0034437
CG10052	Rx	FBgn0020617
CG10053	CG10053	FBgn0037490
CG10055	CG10055	FBgn0037482
CG10060	Galphai	FBgn0001104
CG10061	Sas-4	FBgn0011020
CG10062	CG10062	FBgn0034439
CG10063	CG10063	FBgn0035727
CG10067	Act57B	FBgn0000044
CG10069	MFS16	FBgn0034611
CG1007	emc	FBgn0000575
CG10071	RpL29	FBgn0016726
CG10075	CG10075	FBgn0035722
CG10076	spir	FBgn0003475
CG10077	CG10077	FBgn0035720
CG10078	Prat2	FBgn0041194
CG10079	Egfr	FBgn0003731
CG10082	CG10082	FBgn0034644
CG10083	Abp1	FBgn0036372
CG10084	swm	FBgn0002044
CG10086	CG10086	FBgn0037517
CG1009	Psa	FBgn0261243
CG10090	Tim17a1	FBgn0038018
CG10091	GstD9	FBgn0038020
CG10092	CG10092	FBgn0037526
CG10105	Sin1	FBgn0033935
CG10106	Tsp42Ee	FBgn0029506
CG10107	velo	FBgn0035713
CG10108	phyl	FBgn0013725
CG10109	L	FBgn0001332
CG10110	Cpsf160	FBgn0024698
CG10112	Cpr51A	FBgn0033942
CG10116	CG10116	FBgn0036367
CG10117	ttv	FBgn0265974
CG10118	ple	FBgn0005626
CG10119	LamC	FBgn0010397
CG10120	Men	FBgn0002719
CG10121	SP1173	FBgn0035710
CG10122	RpI1	FBgn0019938
CG10123	Top3alpha	FBgn0040268
CG10128	tra2	FBgn0003742
CG10129	ndl	FBgn0002926
CG10130	Sec61beta	FBgn0010638
CG10131	CG10131	FBgn0033949
CG10133	CG10133	FBgn0036366
CG10137	CG10137	FBgn0032800
CG10139	CG10139	FBgn0033951
CG1014	robl62A	FBgn0028567
CG10140	CG10140	FBgn0036363
CG10143	Adgf-E	FBgn0033952
CG10144	CG10144	FBgn0035704
CG10145	mspo	FBgn0020269
CG10149	Rpn6	FBgn0028689
CG10152	beat-IV	FBgn0039089
CG10157	CG10157	FBgn0039099
CG10158	CG10158	FBgn0031871
CG10159	BEAF-32	FBgn0015602
CG10163	CG10163	FBgn0035697
CG10165	CG10165	FBgn0032801
CG1017	Mfap1	FBgn0035294
CG10170	CG10170	FBgn0039085
CG10173	Best2	FBgn0035696
CG10175	CG10175	FBgn0039084
CG10176	CG10176	FBgn0032682
CG10177	CG10177	FBgn0039083
CG10178	CG10178	FBgn0032684
CG10181	Mdr65	FBgn0004513
CG10182	CG10182	FBgn0039091
CG10184	CG10184	FBgn0039094
CG10186	CG10186	FBgn0032797
CG10188	CG10188	FBgn0032796
CG1019	Mlp84B	FBgn0014863
CG10191	Poc1	FBgn0036354
CG10192	eIF4G2	FBgn0260634
CG10194	CG10194	FBgn0032790
CG10197	kn	FBgn0001319
CG10198	Nup98-96	FBgn0039120
CG10200	hui	FBgn0033968
CG10202	CG10202	FBgn0033969
CG10205	CG10205	FBgn0033970
CG10207	NaPi-T	FBgn0016684
CG10208	CG10208	FBgn0039118
CG10209	CG10209	FBgn0033971
CG1021	Dmtn	FBgn0037443
CG10210	tst	FBgn0039117
CG10211	CG10211	FBgn0032685
CG10212	SMC2	FBgn0027783
CG10219	CG10219	FBgn0039112
CG10222	CG10222	FBgn0036356
CG10225	RanBP3	FBgn0039110
CG10226	CG10226	FBgn0035695
CG10228	Inr-a	FBgn0264962
CG10229	Kat60	FBgn0040208
CG10230	Rpn9	FBgn0028691
CG10234	Hs2st	FBgn0024230
CG10236	LanA	FBgn0002526
CG10237	CG10237	FBgn0032783
CG10238	Mocs2	FBgn0039280
CG10241	Cyp6a17	FBgn0015714
CG10242	Cyp6a23	FBgn0033978
CG10243	Cyp6a19	FBgn0033979
CG10244	Cad96Ca	FBgn0022800
CG10245	Cyp6a20	FBgn0033980
CG10247	Cyp6a21	FBgn0033981
CG10248	Cyp6a8	FBgn0013772
CG10249	CG10249	FBgn0027596
CG10250	nau	FBgn0002922
CG10253	CG10253	FBgn0033983
CG10255	Lap1	FBgn0033984
CG10257	CG10257	FBgn0033985
CG10264	CG10264	FBgn0038394
CG10267	Zif	FBgn0037446
CG10270	D19B	FBgn0022699
CG10275	kon	FBgn0032683
CG10277	godzilla	FBgn0037442
CG10278	GATAe	FBgn0038391
CG10279	Rm62	FBgn0003261
CG1028	Antp	FBgn0260642
CG10280	CG10280	FBgn0037395
CG10281	TfIIFalpha	FBgn0010282
CG10283	CG10283	FBgn0032681
CG10286	CG10286	FBgn0037439
CG10287	Gasp	FBgn0026077
CG10289	CG10289	FBgn0035688
CG10293	how	FBgn0264491
CG10295	Pak	FBgn0014001
CG10298	CG10298	FBgn0037432
CG1030	Scr	FBgn0003339
CG10300	CG10300	FBgn0039107
CG1031	alpha-Est1	FBgn0015568
CG10311	CG10311	FBgn0038420
CG10315	eIF2B-delta	FBgn0034858
CG10321	CG10321	FBgn0034643
CG10325	abd-A	FBgn0000014
CG10327	TBPH	FBgn0025790
CG10334	spi	FBgn0005672
CG10337	CG10337	FBgn0032805
CG10338	CG10338	FBgn0032700
CG10342	NPF	FBgn0027109
CG10344	CG10344	FBgn0034729
CG10345	CG10345	FBgn0027562
CG10346	Grip71	FBgn0032705
CG10348	CG10348	FBgn0032707
CG10352	CG10352	FBgn0030348
CG10353	CG10353	FBgn0030349
CG10357	CG10357	FBgn0035453
CG10359	CG10359	FBgn0035452
CG10360	ref(2)P	FBgn0003231
CG10362	CG10362	FBgn0030358
CG10363	Tep4	FBgn0041180
CG10365	CG10365	FBgn0039109
CG10367	Hmgcr	FBgn0263782
CG10369	Irk3	FBgn0032706
CG10371	Plip	FBgn0039111
CG10372	Faf	FBgn0025608
CG10375	CG10375	FBgn0039116
CG10377	Hrb27C	FBgn0004838
CG10379	mbc	FBgn0015513
CG10382	wrapper	FBgn0025878
CG10383	CG10383	FBgn0032699
CG10384	CG10384	FBgn0034731
CG10385	msl-1	FBgn0005617
CG10387	tos	FBgn0015553
CG10388	Ubx	FBgn0003944
CG10391	Cyp310a1	FBgn0032693
CG10392	sxc	FBgn0261403
CG10395	CG10395	FBgn0033019
CG10405	CG10405	FBgn0038431
CG10407	CG10407	FBgn0038395
CG1041	CG1041	FBgn0037440
CG10413	CG10413	FBgn0032689
CG10415	TfIIEalpha	FBgn0015828
CG10417	CG10417	FBgn0033021
CG10419	Gem2	FBgn0036850
CG10420	CG10420	FBgn0039296
CG10422	bam	FBgn0000158
CG10423	RpS27	FBgn0039300
CG10426	CG10426	FBgn0036273
CG10431	CG10431	FBgn0032730
CG10433	CG10433	FBgn0034638
CG10435	CG10435	FBgn0037539
CG10436	Obp69a	FBgn0011279
CG1044	dos	FBgn0016794
CG10440	CG10440	FBgn0034636
CG10443	Lar	FBgn0000464
CG10444	CG10444	FBgn0034494
CG10445	CG10445	FBgn0037531
CG10449	Catsup	FBgn0002022
CG10459	CG10459	FBgn0033440
CG10460	cer	FBgn0034443
CG10465	CG10465	FBgn0033017
CG10467	CG10467	FBgn0035679
CG10470	CG10470	FBgn0032746
CG10472	CG10472	FBgn0035670
CG10473	Acn	FBgn0263198
CG10477	CG10477	FBgn0035661
CG10479	CG10479	FBgn0035656
CG1048	zen2	FBgn0004054
CG10481	CG10481	FBgn0032827
CG10483	CG10483	FBgn0035649
CG10488	eyg	FBgn0000625
CG10489	Pole2	FBgn0035644
CG1049	Cct1	FBgn0041342
CG10491	vn	FBgn0003984
CG10492	CG10492	FBgn0032748
CG10493	Phlpp	FBgn0032749
CG10494	CG10494	FBgn0034634
CG10495	CG10495	FBgn0032750
CG10496	TAF1C-like	FBgn0034631
CG10497	Sdc	FBgn0010415
CG10498	cdc2c	FBgn0004107
CG10501	amd	FBgn0000075
CG10504	Ilk	FBgn0028427
CG10505	CG10505	FBgn0034612
CG10508	CG10508	FBgn0037060
CG10513	CG10513	FBgn0039311
CG10521	NetB	FBgn0015774
CG10522	sti	FBgn0002466
CG10523	park	FBgn0041100
CG10535	Elp1	FBgn0037926
CG10536	cbx	FBgn0011241
CG10537	Rdl	FBgn0004244
CG10538	CdGAPr	FBgn0032821
CG10539	S6k	FBgn0015806
CG10540	cpa	FBgn0034577
CG10542	Bre1	FBgn0086694
CG10543	CG10543	FBgn0034570
CG10545	Gbeta13F	FBgn0001105
CG10546	Cralbp	FBgn0035636
CG10553	CG10553	FBgn0039324
CG10559	CG10559	FBgn0039323
CG1056	5-HT2A	FBgn0087012
CG10560	CG10560	FBgn0039325
CG10561	CG10561	FBgn0002036
CG10562	CG10562	FBgn0039326
CG10564	Ac78C	FBgn0024150
CG10565	CG10565	FBgn0037051
CG10570	CG10570	FBgn0040992
CG10571	ara	FBgn0015904
CG10572	Cdk8	FBgn0015618
CG10573	ko	FBgn0020294
CG10575	Ppat-Dpck	FBgn0035632
CG10576	CG10576	FBgn0035630
CG10578	DnaJ-1	FBgn0263106
CG10579	Eip63E	FBgn0005640
CG1058	rpk	FBgn0022981
CG10580	fng	FBgn0011591
CG10583	Sse	FBgn0035627
CG10584	CG10584	FBgn0037045
CG10585	CG10585	FBgn0037044
CG10586	Sems	FBgn0037036
CG10589	CG10589	FBgn0037035
CG1059	Karybeta3	FBgn0087013
CG10590	CG10590	FBgn0035622
CG10592	CG10592	FBgn0035619
CG10593	Acer	FBgn0016122
CG10594	spo	FBgn0003486
CG10596	Msr-110	FBgn0015766
CG10597	CG10597	FBgn0030832
CG10598	CG10598	FBgn0003057
CG10600	CG10600	FBgn0032717
CG10601	mirr	FBgn0014343
CG10605	caup	FBgn0015919
CG10609	Orco	FBgn0037324
CG10612	Or83a	FBgn0037322
CG10616	CG10616	FBgn0036286
CG10617	Syt12	FBgn0261085
CG10618	CHKov1	FBgn0045761
CG10619	tup	FBgn0003896
CG10620	Tsf2	FBgn0036299
CG10621	CG10621	FBgn0032726
CG10623	CG10623	FBgn0032727
CG10624	sinu	FBgn0010894
CG10625	CG10625	FBgn0035612
CG10626	Lkr	FBgn0035610
CG1063	Itp-r83A	FBgn0010051
CG10631	CG10631	FBgn0032817
CG10632	sowah	FBgn0036302
CG10637	Nak	FBgn0015772
CG10638	CG10638	FBgn0036290
CG10641	Swip-1	FBgn0032731
CG10642	Klp64D	FBgn0004380
CG10645	lama	FBgn0016031
CG10646	CG10646	FBgn0036292
CG1065	Scsalpha	FBgn0004888
CG10651	CG10651	FBgn0032853
CG10654	CG10654	FBgn0036294
CG10655	l(2)37Bb	FBgn0002021
CG10657	CG10657	FBgn0036289
CG10660	CG10660	FBgn0036288
CG10663	CG10663	FBgn0036287
CG10667	Orc1	FBgn0022772
CG10669	CG10669	FBgn0039329
CG10670	Gen	FBgn0263831
CG10671	CG10671	FBgn0035586
CG10672	CG10672	FBgn0035588
CG10675	CHKov2	FBgn0039328
CG10680	CG10680	FBgn0032836
CG10682	vih	FBgn0264848
CG10683	rhi	FBgn0004400
CG10685	l(2)37Cg	FBgn0086447
CG10686	tral	FBgn0041775
CG10687	Aats-asn	FBgn0086443
CG10692	Mt2	FBgn0028707
CG10693	slo	FBgn0003429
CG10695	Pat1	FBgn0029878
CG10697	Ddc	FBgn0000422
CG10699	Lim3	FBgn0002023
CG1070	Alh	FBgn0261238
CG10700	CG10700	FBgn0032754
CG10701	Moe	FBgn0011661
CG10702	CG10702	FBgn0032752
CG10706	SK	FBgn0029761
CG1071	E2f2	FBgn0024371
CG10710	CG10710	FBgn0036377
CG10713	CG10713	FBgn0036360
CG10718	neb	FBgn0004374
CG10719	brat	FBgn0010300
CG1072	Awh	FBgn0013751
CG10723	Kua	FBgn0032850
CG10724	flr	FBgn0260049
CG10725	CG10725	FBgn0036362
CG10733	loj	FBgn0061492
CG10734	CG10734	FBgn0034082
CG10737	CG10737	FBgn0034420
CG10738	CG10738	FBgn0036368
CG1074	CG1074	FBgn0037250
CG10741	Tgi	FBgn0036373
CG10742	Tsp3A	FBgn0040334
CG10747	CG10747	FBgn0032845
CG10750	CG10750	FBgn0032769
CG10754	CG10754	FBgn0036314
CG10755	Cyp4ae1	FBgn0015036
CG1076	Vha14-2	FBgn0037402
CG10761	CG10761	FBgn0030015
CG10764	CG10764	FBgn0034221
CG10772	Fur1	FBgn0004509
CG10777	CG10777	FBgn0029979
CG10778	CG10778	FBgn0029980
CG10781	ng1	FBgn0002933
CG10794	DptB	FBgn0034407
CG10795	CG10795	FBgn0034626
CG10798	dm	FBgn0262656
CG10800	Rca1	FBgn0017551
CG10801	CG10801	FBgn0029660
CG10802	CG10802	FBgn0029664
CG10803	CG10803	FBgn0029666
CG10804	CG10804	FBgn0029663
CG10805	l(2)k09022	FBgn0086451
CG10806	Nha1	FBgn0031865
CG10808	Syngr	FBgn0033876
CG10809	CG10809	FBgn0036052
CG1081	Rheb	FBgn0041191
CG10810	Drs	FBgn0010381
CG10811	eIF4G	FBgn0023213
CG10823	SIFaR	FBgn0038880
CG10824	CG10824	FBgn0038865
CG10827	CG10827	FBgn0038845
CG10830	CG10830	FBgn0038839
CG10833	Cyp28d1	FBgn0031689
CG10837	eIF-4B	FBgn0020660
CG1084	Cont	FBgn0037240
CG10840	eIF5B	FBgn0026259
CG10841	CG10841	FBgn0038163
CG10842	Cyp4p1	FBgn0015037
CG10846	dyn-p25	FBgn0040228
CG10847	enc	FBgn0004875
CG10849	Sc2	FBgn0035471
CG10851	B52	FBgn0004587
CG10852	Acp63F	FBgn0015585
CG10858	ppk27	FBgn0035458
CG10859	CG10859	FBgn0032520
CG10861	Atg12	FBgn0036255
CG10862	CG10862	FBgn0035455
CG10863	CG10863	FBgn0027552
CG10869	CG10869	FBgn0031347
CG10874	CG10874	FBgn0031395
CG10877	CG10877	FBgn0038804
CG1088	Vha26	FBgn0015324
CG10881	CG10881	FBgn0038796
CG10882	Sec24CD	FBgn0262126
CG10888	Rh3	FBgn0003249
CG10889	CG10889	FBgn0038769
CG10890	mus201	FBgn0002887
CG10895	lok	FBgn0019686
CG10897	tou	FBgn0033636
CG10899	CG10899	FBgn0039235
CG1090	CG1090	FBgn0037238
CG10901	osk	FBgn0003015
CG10903	CG10903	FBgn0037543
CG10904	CG10904	FBgn0034945
CG10907	CG10907	FBgn0036207
CG10913	Spn55B	FBgn0028983
CG10915	CG10915	FBgn0034308
CG10916	CG10916	FBgn0034312
CG10917	fj	FBgn0000658
CG10918	CG10918	FBgn0031178
CG10922	La	FBgn0011638
CG10923	Klp67A	FBgn0004379
CG10924	CG10924	FBgn0034356
CG10933	CG10933	FBgn0034264
CG10934	CG10934	FBgn0034263
CG10936	CG10936	FBgn0034253
CG10939	Sip1	FBgn0010620
CG10943	CG10943	FBgn0036320
CG10944	RpS6	FBgn0261592
CG10946	dpr14	FBgn0029974
CG10948	CG10948	FBgn0036317
CG10950	CG10950	FBgn0034205
CG10952	eag	FBgn0000535
CG10954	Arpc2	FBgn0032859
CG10955	Rtf1	FBgn0034722
CG10958	CG10958	FBgn0030004
CG10960	CG10960	FBgn0036316
CG10961	Traf6	FBgn0265464
CG10962	CG10962	FBgn0030073
CG10964	sni	FBgn0030026
CG10965	Corp	FBgn0030028
CG10967	Atg1	FBgn0260945
CG10969	CG10969	FBgn0036310
CG10970	CG10970	FBgn0030078
CG10971	Hip1	FBgn0036309
CG10972	ppk12	FBgn0034730
CG10973	CG10973	FBgn0036306
CG10975	Ptp69D	FBgn0014007
CG10978	jagn	FBgn0037374
CG10979	CG10979	FBgn0037379
CG10981	dgrn	FBgn0037384
CG10984	CG10984	FBgn0036305
CG10986	g	FBgn0001087
CG10988	Grip91	FBgn0001612
CG1099	Dap160	FBgn0023388
CG10990	Pdcd4	FBgn0030520
CG10992	CtsB1	FBgn0030521
CG10996	CG10996	FBgn0030525
CG10997	Clic	FBgn0030529
CG11000	CG11000	FBgn0263353
CG11001	FK506-bp2	FBgn0013954
CG11007	CG11007	FBgn0034455
CG11009	Wbp2	FBgn0036318
CG11010	Ent3	FBgn0036319
CG11012	Ugt37a1	FBgn0026756
CG11015	CoVb	FBgn0031830
CG11018	CG11018	FBgn0034464
CG1102	MP1	FBgn0027930
CG11020	nompC	FBgn0016920
CG11023	CG11023	FBgn0031208
CG11024	cl	FBgn0000318
CG11029	CG11029	FBgn0031735
CG1103	CG1103	FBgn0037235
CG11030	CG11030	FBgn0031736
CG11033	Kdm2	FBgn0037659
CG11034	CG11034	FBgn0031741
CG11035	CG11035	FBgn0037544
CG1104	CG1104	FBgn0037467
CG11041	CG11041	FBgn0034481
CG11043	CG11043	FBgn0031831
CG11044	CG11044	FBgn0034484
CG11049	sv	FBgn0005561
CG1105	CG1105	FBgn0037465
CG11050	CG11050	FBgn0031836
CG1106	Gel	FBgn0010225
CG11060	CG11060	FBgn0033149
CG11061	GM130	FBgn0034697
CG11063	jub	FBgn0030530
CG11064	Rfabg	FBgn0087002
CG11066	scaf	FBgn0033033
CG11069	CG11069	FBgn0039244
CG1107	aux	FBgn0037218
CG11070	CG11070	FBgn0028467
CG11073	CG11073	FBgn0034693
CG11076	CG11076	FBgn0039929
CG1108	alpha-Est6	FBgn0015574
CG11081	PlexA	FBgn0025741
CG11084	pk	FBgn0003090
CG11086	Gadd45	FBgn0033153
CG11089	CG11089	FBgn0039241
CG1109	CG1109	FBgn0046222
CG11092	Nup93-1	FBgn0027537
CG11093	fuss	FBgn0039932
CG11094	dsx	FBgn0000504
CG11098	Tango1	FBgn0031842
CG11100	Mes2	FBgn0037207
CG11101	pwn	FBgn0003174
CG11109	CG11109	FBgn0037200
CG11110	CG11110	FBgn0034535
CG11111	rdgB	FBgn0003218
CG1112	alpha-Est7	FBgn0015575
CG11121	so	FBgn0003460
CG11122	CG11122	FBgn0030266
CG11127	CG11127	FBgn0033178
CG11128	slif	FBgn0037203
CG11129	Yp3	FBgn0004047
CG11131	CG11131	FBgn0037204
CG11136	Lrt	FBgn0034540
CG11137	CG11137	FBgn0037199
CG11138	CG11138	FBgn0030400
CG11140	Aldh-III	FBgn0010548
CG11141	CG11141	FBgn0033177
CG11143	Inos	FBgn0025885
CG11144	mGluR	FBgn0019985
CG11147	CG11147	FBgn0031734
CG11148	CG11148	FBgn0039936
CG1115	Vps37B	FBgn0037299
CG11151	CG11151	FBgn0030519
CG11152	fd102C	FBgn0039937
CG11153	Sox102F	FBgn0039938
CG11154	ATPsyn-beta	FBgn0010217
CG11155	CG11155	FBgn0039927
CG11158	CG11158	FBgn0030511
CG11159	CG11159	FBgn0034539
CG11163	ZnT41F	FBgn0025693
CG11165	CG11165	FBgn0033238
CG11166	Eaf	FBgn0033166
CG11168	CG11168	FBgn0039249
CG11170	CG11170	FBgn0034705
CG11172	NFAT	FBgn0030505
CG11175	Rcd6	FBgn0034530
CG11177	BthD	FBgn0030501
CG11180	CG11180	FBgn0034528
CG11181	cup	FBgn0000392
CG11182	PHDP	FBgn0025334
CG11186	toy	FBgn0019650
CG1119	Gnf1	FBgn0004913
CG11198	ACC	FBgn0033246
CG1120	IntS10	FBgn0035462
CG11200	CG11200	FBgn0034500
CG11202	org-1	FBgn0021767
CG11206	Liprin-gamma	FBgn0034720
CG11207	feo	FBgn0030241
CG1121	alpha-Est8	FBgn0015576
CG11212	Ptr	FBgn0262867
CG11217	CanB2	FBgn0015614
CG11218	Obp56d	FBgn0034470
CG11219	PIP82	FBgn0024943
CG11221	CG11221	FBgn0031855
CG11226	CG11226	FBgn0037195
CG11228	hpo	FBgn0261456
CG11231	CG11231	FBgn0039939
CG11237	Oseg6	FBgn0034452
CG11238	l(3)04053	FBgn0010830
CG1124	CG1124	FBgn0037290
CG11241	CG11241	FBgn0037186
CG11242	TBCB	FBgn0034451
CG11247	CG11247	FBgn0037120
CG11248	CG11248	FBgn0037117
CG11249	CG11249	FBgn0037115
CG11251	CG11251	FBgn0036346
CG11254	mael	FBgn0016034
CG11255	AdenoK	FBgn0036337
CG11261	CG11261	FBgn0036332
CG11262	CG11262	FBgn0036329
CG11265	Trf4-1	FBgn0030049
CG11266	CG11266	FBgn0031883
CG11267	CG11267	FBgn0036334
CG11269	CG11269	FBgn0034700
CG11274	SRm160	FBgn0036340
CG11275	CG11275	FBgn0034706
CG11276	RpS4	FBgn0011284
CG11278	Syx13	FBgn0036341
CG11279	CG11279	FBgn0036342
CG1128	alpha-Est9	FBgn0015577
CG11280	trn	FBgn0010452
CG11281	snky	FBgn0086916
CG11282	caps	FBgn0023095
CG11284	CG11284	FBgn0030056
CG11289	CG11289	FBgn0031887
CG1129	CG1129	FBgn0037279
CG11294	CG11294	FBgn0030058
CG11299	Sesn	FBgn0034897
CG1130	scrt	FBgn0004880
CG11301	Mes4	FBgn0034726
CG11305	Sirt7	FBgn0039631
CG11306	CG11306	FBgn0037108
CG11307	CG11307	FBgn0037106
CG11308	sa	FBgn0002842
CG11309	CG11309	FBgn0037070
CG1131	alpha-Est10	FBgn0015569
CG11310	Cpr78Ca	FBgn0037067
CG11312	insc	FBgn0011674
CG11313	CG11313	FBgn0039798
CG11315	Npc2h	FBgn0039801
CG11317	CG11317	FBgn0039816
CG11318	CG11318	FBgn0039818
CG11319	CG11319	FBgn0031835
CG1132	fd64A	FBgn0004895
CG11321	CG11321	FBgn0031857
CG11322	CG11322	FBgn0031856
CG11324	homer	FBgn0025777
CG11325	AkhR	FBgn0025595
CG11326	Tsp	FBgn0031850
CG11328	Nhe3	FBgn0028703
CG1133	opa	FBgn0003002
CG11331	Spn27A	FBgn0028990
CG11333	CG11333	FBgn0039850
CG11334	CG11334	FBgn0039849
CG11340	CG11340	FBgn0039840
CG11347	DOR	FBgn0035542
CG1135	Rcd5	FBgn0263832
CG11352	jim	FBgn0027339
CG11353	CG11353	FBgn0035557
CG11354	Lim1	FBgn0026411
CG11357	CG11357	FBgn0035558
CG1136	CG1136	FBgn0035490
CG11360	CG11360	FBgn0039920
CG11367	CG11367	FBgn0037185
CG11369	CG11369	FBgn0029951
CG11370	CG11370	FBgn0037181
CG11371	dbr	FBgn0067779
CG11372	galectin	FBgn0031213
CG11375	polybromo	FBgn0039227
CG11376	Zir	FBgn0031216
CG11377	CG11377	FBgn0031217
CG11378	CG11378	FBgn0040364
CG11380	CG11380	FBgn0040359
CG11381	CG11381	FBgn0029568
CG11384	CG11384	FBgn0040363
CG11387	ct	FBgn0004198
CG1139	CG1139	FBgn0035300
CG11390	PebIII	FBgn0011695
CG11391	CG11391	FBgn0038732
CG11395	CG11395	FBgn0034200
CG11396	CG11396	FBgn0037022
CG11397	glu	FBgn0015391
CG11399	CG11399	FBgn0037021
CG1140	SCOT	FBgn0035298
CG11400	CG11400	FBgn0034198
CG11403	CG11403	FBgn0026876
CG11404	CG11404	FBgn0037169
CG11405	Atf3	FBgn0028550
CG11406	CG11406	FBgn0034990
CG11407	CG11407	FBgn0038733
CG11409	CG11409	FBgn0024366
CG11412	CG11412	FBgn0024362
CG11414	CG11414	FBgn0035024
CG11415	Tsp2A	FBgn0024361
CG11416	uri	FBgn0035025
CG11417	CG11417	FBgn0024364
CG11418	CG11418	FBgn0024360
CG11419	APC10	FBgn0034231
CG1142	CG1142	FBgn0037504
CG11423	CG11423	FBgn0034251
CG11425	CG11425	FBgn0037167
CG11426	CG11426	FBgn0037166
CG11427	rb	FBgn0003210
CG11430	olf186-F	FBgn0041585
CG11437	CG11437	FBgn0037165
CG11440	laza	FBgn0037163
CG11444	CG11444	FBgn0029715
CG11447	CG11447	FBgn0038737
CG11448	CG11448	FBgn0024985
CG11449	CG11449	FBgn0037162
CG11450	net	FBgn0002931
CG11451	Spc105R	FBgn0037025
CG11453	CG11453	FBgn0038734
CG11455	CG11455	FBgn0031228
CG1146	CG1146	FBgn0035346
CG1147	NPFR	FBgn0037408
CG11474	CG11474	FBgn0034688
CG1148	Osi2	FBgn0037410
CG11486	CG11486	FBgn0035397
CG11488	mRpL10	FBgn0031231
CG11489	srpk79D	FBgn0025702
CG1149	MstProx	FBgn0015770
CG11491	br	FBgn0000210
CG11495	rasp	FBgn0024194
CG11498	CG11498	FBgn0039749
CG11500	Spase12	FBgn0040623
CG11502	svp	FBgn0003651
CG11505	CG11505	FBgn0035424
CG11509	CG11509	FBgn0029584
CG1151	Osi6	FBgn0027527
CG11512	GstD4	FBgn0010040
CG11513	armi	FBgn0041164
CG11516	Ptp99A	FBgn0004369
CG11518	pygo	FBgn0043900
CG1152	Gld	FBgn0001112
CG11523	CG11523	FBgn0037156
CG11525	CycG	FBgn0039858
CG11526	CG11526	FBgn0035437
CG11527	Tig	FBgn0011722
CG11529	CG11529	FBgn0036264
CG1153	Osi7	FBgn0037414
CG11533	Asator	FBgn0039908
CG11537	CG11537	FBgn0035400
CG1154	Osi12	FBgn0037419
CG11546	kermit	FBgn0010504
CG1155	Osi14	FBgn0040279
CG11550	CG11550	FBgn0039864
CG11551	ind	FBgn0025776
CG11556	Rph	FBgn0030230
CG11561	smo	FBgn0003444
CG11562	CG11562	FBgn0031247
CG11567	Cpr	FBgn0015623
CG11576	CG11576	FBgn0039882
CG11579	arm	FBgn0000117
CG1158	Tim17b1	FBgn0037310
CG11581	CG11581	FBgn0030540
CG11589	VhaM9.7-c	FBgn0028664
CG11591	Dpy-30L2	FBgn0035491
CG11592	Amnionless	FBgn0025686
CG11593	CG11593	FBgn0035488
CG11594	CG11594	FBgn0035484
CG11596	CG11596	FBgn0023522
CG11597	CG11597	FBgn0036212
CG11606	Rpp30	FBgn0022246
CG11607	H2.0	FBgn0001170
CG11611	Tim13	FBgn0036204
CG11614	nkd	FBgn0002945
CG11617	CG11617	FBgn0031232
CG11619	CG11619	FBgn0036836
CG11621	Pi3K68D	FBgn0015278
CG11622	Rlip	FBgn0026056
CG11628	step	FBgn0086779
CG11629	CG11629	FBgn0032965
CG11630	CG11630	FBgn0032964
CG11642	TRAM	FBgn0040340
CG11648	Abd-B	FBgn0000015
CG11652	CG11652	FBgn0036194
CG11654	Ahcy13	FBgn0014455
CG11655	CG11655	FBgn0030638
CG11656	CG11656	FBgn0038109
CG11658	CG11658	FBgn0036196
CG11659	CG11659	FBgn0038731
CG11661	Nc73EF	FBgn0010352
CG11663	CG11663	FBgn0029539
CG11664	CG11664	FBgn0040341
CG11665	CG11665	FBgn0033028
CG11668	CG11668	FBgn0038113
CG11670	CG11670	FBgn0038114
CG11671	CG11671	FBgn0037562
CG11672	CG11672	FBgn0037563
CG11674	CG11674	FBgn0030551
CG11678	Arp6	FBgn0011741
CG11679	CG11679	FBgn0030678
CG11686	CG11686	FBgn0040551
CG1169	Osi18	FBgn0037428
CG11699	CG11699	FBgn0030311
CG11703	CG11703	FBgn0038690
CG11709	PGRP-SA	FBgn0030310
CG11711	Mob2	FBgn0259481
CG11714	CG11714	FBgn0036170
CG11715	Cyp4g15	FBgn0030304
CG1172	CG1172	FBgn0264712
CG11723	CG11723	FBgn0031391
CG11726	CG11726	FBgn0036156
CG11727	Evi5	FBgn0262740
CG11732	Obp85a	FBgn0037589
CG11734	HERC2	FBgn0031107
CG11737	CG11737	FBgn0037592
CG11752	CG11752	FBgn0030292
CG11753	CG11753	FBgn0037603
CG11755	CG11755	FBgn0037611
CG11759	Kap3	FBgn0028421
CG1176	Obp84a	FBgn0011282
CG11761	trsn	FBgn0033528
CG11762	CG11762	FBgn0037618
CG11765	Prx2540-2	FBgn0033518
CG11768	CG11768	FBgn0037625
CG11771	CG11771	FBgn0039252
CG11775	Ir85a	FBgn0037630
CG11777	CG11777	FBgn0033527
CG11778	CNT1	FBgn0033371
CG11783	Hr96	FBgn0015240
CG11784	GstE13	FBgn0033381
CG11785	bai	FBgn0045866
CG11786	CG11786	FBgn0039264
CG1179	LysB	FBgn0004425
CG11790	CG11790	FBgn0039265
CG11791	CG11791	FBgn0039266
CG11793	Sod	FBgn0003462
CG11798	chn	FBgn0015371
CG11799	fd68A	FBgn0036134
CG1180	LysE	FBgn0004428
CG11802	CG11802	FBgn0030346
CG11804	ced-6	FBgn0029092
CG11807	CG11807	FBgn0033996
CG11808	CG11808	FBgn0034000
CG11811	CG11811	FBgn0036099
CG11815	CG11815	FBgn0035299
CG11825	CG11825	FBgn0033519
CG11833	Ssl2	FBgn0041780
CG11836	CG11836	FBgn0039272
CG11838	rempA	FBgn0260933
CG11839	CG11839	FBgn0039271
CG11842	CG11842	FBgn0039629
CG11843	CG11843	FBgn0039630
CG11844	vig2	FBgn0046214
CG11848	Bili	FBgn0039282
CG11852	CG11852	FBgn0039297
CG11853	to	FBgn0039298
CG11854	CG11854	FBgn0039299
CG11856	Nup358	FBgn0039302
CG11857	CG11857	FBgn0039303
CG11866	dmpd	FBgn0033486
CG11873	CG11873	FBgn0039633
CG11874	alpha-Man-Ib	FBgn0039634
CG11876	CG11876	FBgn0039635
CG11877	Atg14	FBgn0039636
CG11880	CG11880	FBgn0039637
CG11881	dgt6	FBgn0039638
CG11882	CG11882	FBgn0039642
CG11883	CG11883	FBgn0033538
CG11888	Rpn2	FBgn0028692
CG11889	CG11889	FBgn0039308
CG11891	CG11891	FBgn0039309
CG11892	CG11892	FBgn0039313
CG11893	CG11893	FBgn0039316
CG11895	stan	FBgn0024836
CG11896	m-cup	FBgn0038488
CG11897	CG11897	FBgn0039644
CG11898	CG11898	FBgn0039645
CG11899	CG11899	FBgn0014427
CG11900	Mesh1	FBgn0039650
CG11905	CG11905	FBgn0036678
CG11906	CG11906	FBgn0034425
CG11907	Ent1	FBgn0031250
CG11908	rha	FBgn0027376
CG11909	tobi	FBgn0261575
CG11910	alrm	FBgn0039332
CG11920	CG11920	FBgn0039274
CG11922	fd96Cb	FBgn0004898
CG11924	Cf2	FBgn0000286
CG11929	CG11929	FBgn0031620
CG1193	kat-60L1	FBgn0037375
CG11937	amn	FBgn0086782
CG11940	pico	FBgn0261811
CG11943	Nup205	FBgn0031078
CG11949	cora	FBgn0010434
CG11956	SP1029	FBgn0263236
CG11958	Cnx99A	FBgn0015622
CG11961	CG11961	FBgn0034436
CG11963	skap	FBgn0037643
CG11964	CG11964	FBgn0037644
CG11966	CG11966	FBgn0037645
CG11967	CAHbeta	FBgn0037646
CG11968	RagA-B	FBgn0037647
CG11970	CG11970	FBgn0027503
CG11977	CG11977	FBgn0037650
CG11984	CG11984	FBgn0037655
CG11987	tgo	FBgn0264075
CG11988	neur	FBgn0002932
CG11990	hyx	FBgn0037657
CG11992	Rel	FBgn0014018
CG11993	Mst85C	FBgn0028708
CG11997	CG11997	FBgn0037662
CG1200	Aplip1	FBgn0040281
CG12000	Prosbeta7	FBgn0250746
CG12002	Pxn	FBgn0011828
CG12003	CG12003	FBgn0035234
CG12004	CG12004	FBgn0035236
CG12005	Mms19	FBgn0037301
CG12006	CG12006	FBgn0035464
CG12007	CG12007	FBgn0037293
CG12008	kst	FBgn0004167
CG12009	CG12009	FBgn0035430
CG12011	CG12011	FBgn0035257
CG12012	CG12012	FBgn0035444
CG12013	PHGPx	FBgn0035438
CG12014	CG12014	FBgn0035445
CG12015	RabX6	FBgn0035155
CG12016	CG12016	FBgn0035436
CG12017	CG12017	FBgn0035429
CG12019	Cdc37	FBgn0011573
CG12023	GV1	FBgn0027790
CG12025	CG12025	FBgn0035285
CG12026	Tmhs	FBgn0262624
CG12027	CG12027	FBgn0035585
CG12029	dar1	FBgn0263239
CG12031	MED14	FBgn0035145
CG12034	CG12034	FBgn0035421
CG12035	CG12035	FBgn0035263
CG12042	CG12042	FBgn0033206
CG12045	Cpr100A	FBgn0039805
CG12047	mud	FBgn0002873
CG12050	CG12050	FBgn0032915
CG12051	Act42A	FBgn0000043
CG12052	lola	FBgn0005630
CG12054	CG12054	FBgn0039831
CG12055	Gapdh1	FBgn0001091
CG12057	CG12057	FBgn0030098
CG12061	CG12061	FBgn0040031
CG12063	mey	FBgn0039851
CG12065	CG12065	FBgn0030052
CG12066	Pka-C2	FBgn0000274
CG12068	sro	FBgn0262112
CG12070	Sap-r	FBgn0000416
CG12071	CG12071	FBgn0039808
CG12072	wts	FBgn0011739
CG12073	5-HT7	FBgn0004573
CG12075	CG12075	FBgn0030065
CG12076	YT521-B	FBgn0027616
CG12078	CG12078	FBgn0035426
CG12079	NDUFS3	FBgn0266582
CG1208	CG1208	FBgn0037386
CG12081	CG12081	FBgn0030053
CG12084	CG12084	FBgn0043458
CG12085	pUf68	FBgn0028577
CG12086	cue	FBgn0011204
CG12090	CG12090	FBgn0035227
CG12096	CG12096	FBgn0030457
CG12099	CG12099	FBgn0035232
CG1210	Pdk1	FBgn0020386
CG12101	Hsp60	FBgn0015245
CG12104	CG12104	FBgn0035238
CG12105	CG12105	FBgn0035241
CG12106	CG12106	FBgn0030100
CG12107	CG12107	FBgn0033209
CG12108	Ppt1	FBgn0030057
CG12109	Caf1-180	FBgn0030054
CG12110	Pld	FBgn0033075
CG12111	CG12111	FBgn0030050
CG12112	CG12112	FBgn0030048
CG12113	IntS4	FBgn0026679
CG12114	spn-F	FBgn0086362
CG12117	Sptr	FBgn0014032
CG12118	CG12118	FBgn0030101
CG12119	CG12119	FBgn0030102
CG1212	p130CAS	FBgn0035101
CG12120	t	FBgn0086367
CG12121	CG12121	FBgn0030109
CG12123	CG12123	FBgn0030039
CG12125	CG12125	FBgn0030037
CG12128	CG12128	FBgn0033473
CG12129	CG12129	FBgn0033475
CG1213	CG1213	FBgn0037387
CG12130	Pal1	FBgn0033466
CG12131	Adam	FBgn0027619
CG12132	c11.1	FBgn0040236
CG12133	CG12133	FBgn0033469
CG12134	CG12134	FBgn0033471
CG1214	ru	FBgn0003295
CG12140	Etf-QO	FBgn0033465
CG12142	Tsp42Eg	FBgn0033128
CG12143	Tsp42Ej	FBgn0033132
CG12147	CG12147	FBgn0037325
CG12153	Hira	FBgn0022786
CG12154	oc	FBgn0004102
CG12155	CG12155	FBgn0029957
CG12156	Rab39	FBgn0029959
CG12158	CG12158	FBgn0040775
CG12159	CG12159	FBgn0033232
CG12161	Prosbeta2R2	FBgn0037296
CG12163	CG12163	FBgn0260462
CG12164	CG12164	FBgn0033158
CG12169	Ppm1	FBgn0035143
CG12170	CG12170	FBgn0037356
CG12171	CG12171	FBgn0037354
CG12172	Spn43Aa	FBgn0024294
CG12173	CG12173	FBgn0037305
CG12175	tth	FBgn0030502
CG12177	CG12177	FBgn0030510
CG12178	Nhe1	FBgn0026787
CG12179	CG12179	FBgn0025388
CG12181	Sgs4	FBgn0003374
CG12192	Klp59D	FBgn0034827
CG12194	CG12194	FBgn0031636
CG12199	kek5	FBgn0031016
CG1220	Kaz1-ORFB	FBgn0063923
CG12203	CG12203	FBgn0031021
CG12204	CG12204	FBgn0031022
CG12206	CG12206	FBgn0029662
CG12207	CG12207	FBgn0038220
CG1221	miple	FBgn0027111
CG12210	Syb	FBgn0003660
CG12212	peb	FBgn0003053
CG12214	mlt	FBgn0265512
CG12217	PpV	FBgn0003139
CG12220	mRpL32	FBgn0039835
CG12223	Dsp1	FBgn0011764
CG12227	skpF	FBgn0034863
CG12230	car	FBgn0000257
CG12232	Galphaf	FBgn0010223
CG12233	l(1)G0156	FBgn0027291
CG12237	CG12237	FBgn0031048
CG12239	CG12239	FBgn0029810
CG12241	CG12241	FBgn0038304
CG12244	lic	FBgn0261524
CG12245	gcm	FBgn0014179
CG12249	mira	FBgn0021776
CG12250	ymp	FBgn0261287
CG12251	AQP	FBgn0033807
CG12252	Fcp1	FBgn0035026
CG12261	mRpS22	FBgn0039555
CG12262	CG12262	FBgn0035811
CG12263	CG12263	FBgn0034346
CG12264	CG12264	FBgn0032393
CG12267	CG12267	FBgn0038057
CG12268	CG12268	FBgn0039131
CG1227	CG1227	FBgn0037491
CG12275	RpS10a	FBgn0027494
CG12279	CG12279	FBgn0038080
CG1228	Ptpmeg	FBgn0261985
CG12284	th	FBgn0260635
CG12286	kar	FBgn0001296
CG12287	pdm2	FBgn0004394
CG12290	CG12290	FBgn0039419
CG12292	spict	FBgn0032451
CG12295	stj	FBgn0261041
CG12296	klu	FBgn0013469
CG12304	CG12304	FBgn0036515
CG12306	polo	FBgn0003124
CG12311	tw	FBgn0086368
CG12314	zuc	FBgn0261266
CG12316	CG12316	FBgn0036483
CG12317	JhI-21	FBgn0028425
CG12320	CG12320	FBgn0038590
CG12321	CG12321	FBgn0038577
CG12325	CG12325	FBgn0033557
CG12327	Best3	FBgn0036492
CG1233	CG1233	FBgn0035137
CG12333	CG12333	FBgn0038617
CG1234	CG1234	FBgn0037489
CG12340	wde	FBgn0027499
CG12343	CG12343	FBgn0033556
CG12344	CG12344	FBgn0033558
CG12345	Cha	FBgn0000303
CG12346	cag	FBgn0017414
CG12348	Sh	FBgn0003380
CG12350	lambdaTry	FBgn0043470
CG12358	Paip2	FBgn0038100
CG1236	CG1236	FBgn0037370
CG12360	CG12360	FBgn0038111
CG12363	Dlc90F	FBgn0024432
CG12366	O-fut1	FBgn0033901
CG12367	Hen1	FBgn0033686
CG12369	Lac	FBgn0010238
CG12370	Dh44-R2	FBgn0033744
CG12372	spt4	FBgn0028683
CG12373	mRpL18	FBgn0026741
CG12374	CG12374	FBgn0033774
CG12375	CG12375	FBgn0031987
CG12384	CG12384	FBgn0033624
CG12385	thetaTry	FBgn0011555
CG12387	zetaTry	FBgn0011556
CG12388	kappaTry	FBgn0043471
CG1239	CG1239	FBgn0037368
CG12390	dare	FBgn0015582
CG12391	CG12391	FBgn0033581
CG12393	CG12393	FBgn0031768
CG12395	CG12395	FBgn0030722
CG12396	Nnp-1	FBgn0022069
CG12398	CG12398	FBgn0030596
CG12399	Mad	FBgn0011648
CG12400	CG12400	FBgn0031505
CG12402	CG12402	FBgn0038202
CG12404	CG12404	FBgn0032465
CG12405	Prx2540-1	FBgn0033520
CG1241	Atg2	FBgn0044452
CG12410	cv	FBgn0000394
CG12413	CG12413	FBgn0039588
CG12414	nAChRalpha4	FBgn0266347
CG12423	klhl10	FBgn0040038
CG12424	ckn	FBgn0033987
CG12426	CG12426	FBgn0039552
CG12428	CG12428	FBgn0039543
CG12437	raw	FBgn0003209
CG12438	CG12438	FBgn0032065
CG1244	MEP-1	FBgn0035357
CG12442	wuc	FBgn0033770
CG12443	ths	FBgn0033652
CG12444	Ir48c	FBgn0033651
CG12449	Gfat1	FBgn0027341
CG1245	MED27	FBgn0037359
CG1246	CG1246	FBgn0035360
CG12470	CG12470	FBgn0040371
CG12480	CG12480	FBgn0030537
CG12481	CG12481	FBgn0030542
CG12483	CG12483	FBgn0040688
CG12484	CG12484	FBgn0086604
CG12487	BobA	FBgn0040487
CG12489	dnr1	FBgn0260866
CG12490	CG12490	FBgn0034782
CG12498	CG12498	FBgn0040356
CG1250	Sec23	FBgn0262125
CG12501	Or56a	FBgn0034473
CG12505	Arc1	FBgn0033926
CG12507	CG12507	FBgn0030729
CG12512	CG12512	FBgn0031703
CG12516	CG12516	FBgn0039577
CG12520	CG12520	FBgn0036324
CG12523	CG12523	FBgn0036102
CG12526	Or67a	FBgn0036009
CG12529	Zw	FBgn0004057
CG12531	CG12531	FBgn0031064
CG12534	Alr	FBgn0031068
CG12535	CG12535	FBgn0029657
CG12537	rdx	FBgn0264493
CG12538	CG12538	FBgn0038157
CG12540	CG12540	FBgn0030570
CG12541	CG12541	FBgn0029930
CG12548	nompB	FBgn0016919
CG12559	rl	FBgn0003256
CG12567	CG12567	FBgn0039958
CG1257	alpha-Est3	FBgn0015571
CG12576	CG12576	FBgn0031190
CG1258	pav	FBgn0011692
CG12581	CG12581	FBgn0037213
CG12582	CG12582	FBgn0037215
CG12586	Mur82C	FBgn0037260
CG1259	Cpr64Ad	FBgn0035513
CG12590	CG12590	FBgn0037294
CG12591	dpr16	FBgn0037295
CG12594	CG12594	FBgn0037941
CG12598	Adar	FBgn0026086
CG12602	Vha100-5	FBgn0032373
CG12605	CG12605	FBgn0035481
CG12617	CG12617	FBgn0040996
CG1262	Acp62F	FBgn0020509
CG12621	beat-IIIa	FBgn0265607
CG1263	RpL8	FBgn0261602
CG1264	lab	FBgn0002522
CG12653	btd	FBgn0000233
CG12655	CG12655	FBgn0031080
CG12659	CG12659	FBgn0040929
CG12663	Ir7a	FBgn0029961
CG12664	fend	FBgn0030090
CG12672	CG12672	FBgn0030886
CG12673	olf413	FBgn0037153
CG12676	ed	FBgn0000547
CG12680	CG12680	FBgn0029740
CG12684	CG12684	FBgn0029717
CG12688	CG12688	FBgn0029707
CG12689	CG12689	FBgn0029952
CG12690	CHES-1-like	FBgn0029504
CG12692	CG12692	FBgn0029703
CG12693	CG12693	FBgn0029705
CG12698	CG12698	FBgn0030721
CG12701	vfl	FBgn0259789
CG12703	Pmp70	FBgn0031069
CG12708	CG12708	FBgn0030666
CG1271	CG1271	FBgn0035392
CG12713	CG12713	FBgn0036536
CG12717	CG12717	FBgn0030420
CG12729	CG12729	FBgn0029816
CG1273	CG1273	FBgn0035522
CG12730	CG12730	FBgn0029771
CG12734	Girdin	FBgn0035411
CG12737	Crag	FBgn0025864
CG1274	Jafrac2	FBgn0040308
CG12740	RpL28	FBgn0035422
CG12744	CG12744	FBgn0033459
CG1275	CG1275	FBgn0035321
CG12750	ncm	FBgn0086707
CG12752	Nxt1	FBgn0028411
CG12753	ema	FBgn0038427
CG12756	Eaf6	FBgn0035624
CG12758	sano	FBgn0034408
CG12759	Dbp45A	FBgn0010220
CG12766	CG12766	FBgn0035476
CG12768	CG12768	FBgn0037206
CG12769	CG12769	FBgn0033252
CG12770	Vps28	FBgn0021814
CG12772	CG12772	FBgn0030055
CG12773	CG12773	FBgn0024365
CG12781	nahoda	FBgn0034797
CG12783	CG12783	FBgn0038448
CG12785	Mat89Ba	FBgn0261286
CG12787	hoe1	FBgn0041150
CG12789	santa-maria	FBgn0025697
CG12792	l(2)09851	FBgn0022288
CG12799	Ubc84D	FBgn0017456
CG12806	Teh1	FBgn0037766
CG12811	CG12811	FBgn0037779
CG12812	Fancl	FBgn0037781
CG12813	Npc2d	FBgn0037782
CG12814	CG12814	FBgn0037796
CG12819	sle	FBgn0037810
CG12824	CG12824	FBgn0033222
CG12825	CG12825	FBgn0033221
CG12826	CG12826	FBgn0033207
CG12831	CG12831	FBgn0033141
CG12836	CG12836	FBgn0033140
CG12838	Tsp42Eo	FBgn0033136
CG12840	Tsp42El	FBgn0033134
CG12841	Tsp42Ek	FBgn0033133
CG12845	Tsp42Ef	FBgn0033127
CG12846	Tsp42Ed	FBgn0029507
CG12847	Tsp42Ec	FBgn0033124
CG12848	CG12848	FBgn0040666
CG12855	HPS1	FBgn0033973
CG12863	CG12863	FBgn0033948
CG12864	Su(var)2-HP2	FBgn0026427
CG12868	CG12868	FBgn0033945
CG12869	CG12869	FBgn0033943
CG1287	CG1287	FBgn0037506
CG12876	ALiX	FBgn0086346
CG12878	btz	FBgn0045862
CG12883	CG12883	FBgn0039538
CG12891	whd	FBgn0261862
CG12895	CG12895	FBgn0033523
CG12896	CG12896	FBgn0033521
CG12905	Obp46a	FBgn0033508
CG12906	Gr47a	FBgn0041242
CG12908	Ndg	FBgn0026403
CG12910	CG12910	FBgn0033502
CG12911	CG12911	FBgn0033501
CG12912	CG12912	FBgn0033497
CG12913	CG12913	FBgn0033500
CG12914	CG12914	FBgn0033499
CG12917	CG12917	FBgn0033490
CG12918	sel	FBgn0263260
CG12919	egr	FBgn0033483
CG12920	CG12920	FBgn0033481
CG12923	CG12923	FBgn0033461
CG12924	Lsm11	FBgn0033450
CG12926	CG12926	FBgn0033437
CG12931	Or45b	FBgn0033422
CG12934	CG12934	FBgn0033541
CG12935	CG12935	FBgn0033547
CG12942	CG12942	FBgn0033569
CG12944	Obp47a	FBgn0033573
CG12945	CG12945	FBgn0037755
CG12946	Whamy	FBgn0037750
CG12947	CG12947	FBgn0037753
CG12948	CG12948	FBgn0037739
CG12951	CG12951	FBgn0037677
CG12954	mRpL41	FBgn0034001
CG12960	Ir52a	FBgn0034023
CG12963	CG12963	FBgn0034031
CG12964	CG12964	FBgn0034022
CG12970	CG12970	FBgn0034047
CG12972	ebd2	FBgn0037076
CG12975	CG12975	FBgn0037061
CG1298	kune	FBgn0033032
CG12984	CG12984	FBgn0037042
CG12985	CG12985	FBgn0030881
CG12986	CG12986	FBgn0030868
CG1299	CG1299	FBgn0035501
CG12990	CG12990	FBgn0030859
CG12991	CG12991	FBgn0030847
CG12992	CG12992	FBgn0030846
CG12993	p-cup	FBgn0030840
CG12994	CG12994	FBgn0040877
CG13000	CG13000	FBgn0030807
CG13001	CG13001	FBgn0030806
CG13002	CG13002	FBgn0030804
CG13003	CG13003	FBgn0030798
CG13004	CG13004	FBgn0030797
CG13010	CG13010	FBgn0030770
CG13012	CG13012	FBgn0030769
CG13014	CG13014	FBgn0030759
CG13016	CG13016	FBgn0033899
CG13022	CG13022	FBgn0036679
CG13023	CG13023	FBgn0036677
CG13024	CG13024	FBgn0036665
CG13025	CG13025	FBgn0036660
CG13027	Obp73a	FBgn0036681
CG13028	CG13028	FBgn0036676
CG13033	CG13033	FBgn0036638
CG13038	CG13038	FBgn0040795
CG13045	CG13045	FBgn0036596
CG13046	CG13046	FBgn0036595
CG13047	CG13047	FBgn0036594
CG13048	CG13048	FBgn0036593
CG13049	CG13049	FBgn0036592
CG13050	CG13050	FBgn0036591
CG13059	CG13059	FBgn0036607
CG13064	CG13064	FBgn0040796
CG13065	CG13065	FBgn0036590
CG13067	CG13067	FBgn0036589
CG13069	CG13069	FBgn0040798
CG1307	CG1307	FBgn0026566
CG13072	PDCD-5	FBgn0036580
CG13073	CG13073	FBgn0036577
CG13074	CG13074	FBgn0036567
CG13075	CG13075	FBgn0036563
CG13076	Notum	FBgn0044028
CG13077	CG13077	FBgn0032810
CG13079	Tep5	FBgn0264845
CG13081	CG13081	FBgn0032804
CG13082	CG13082	FBgn0032803
CG13083	CG13083	FBgn0032789
CG13085	CG13085	FBgn0032780
CG13086	CG13086	FBgn0032770
CG13088	CG13088	FBgn0032047
CG1309	CG1309	FBgn0035519
CG13091	CG13091	FBgn0032055
CG13096	CG13096	FBgn0032050
CG13106	Or30a	FBgn0032096
CG13108	CG13108	FBgn0032100
CG13109	tai	FBgn0041092
CG1311	CG1311	FBgn0035523
CG13116	CG13116	FBgn0032139
CG13117	CG13117	FBgn0032140
CG13124	CG13124	FBgn0032156
CG13126	CG13126	FBgn0032168
CG13131	CG13131	FBgn0032175
CG13133	CG13133	FBgn0032181
CG13135	CG13135	FBgn0032184
CG13139	lft	FBgn0032230
CG13140	dpr19	FBgn0032233
CG13144	CG13144	FBgn0032260
CG1315	CG1315	FBgn0026565
CG13155	CG13155	FBgn0033723
CG13158	Or49a	FBgn0033727
CG1316	CG1316	FBgn0035526
CG13162	ana3	FBgn0266111
CG13163	CG13163	FBgn0033712
CG13164	SIP2	FBgn0061197
CG13168	CG13168	FBgn0033705
CG1317	CG1317	FBgn0035333
CG13170	CG13170	FBgn0033703
CG13177	CG13177	FBgn0040759
CG13178	CG13178	FBgn0033685
CG1318	Hexo1	FBgn0041630
CG13183	CG13183	FBgn0033667
CG13185	CG13185	FBgn0033661
CG13188	CG13188	FBgn0033668
CG13189	Zip48C	FBgn0033665
CG1319	CG1319	FBgn0035529
CG13190	cuff	FBgn0260932
CG13192	CG13192	FBgn0033653
CG13193	CG13193	FBgn0033650
CG13194	pyr	FBgn0033649
CG13195	Ir48b	FBgn0033648
CG13196	CG13196	FBgn0033645
CG13197	CG13197	FBgn0062449
CG13198	CG13198	FBgn0033640
CG13201	ix	FBgn0001276
CG13203	CG13203	FBgn0033628
CG13204	CG13204	FBgn0033627
CG13207	nompA	FBgn0016047
CG13209	sha	FBgn0003382
CG1322	zfh1	FBgn0004606
CG13220	CG13220	FBgn0033608
CG13221	Vhl	FBgn0041174
CG13222	Cpr47Ee	FBgn0033602
CG13223	CG13223	FBgn0033599
CG13225	Or47a	FBgn0026386
CG13228	CG13228	FBgn0033588
CG13229	CG13229	FBgn0033579
CG13231	CG13231	FBgn0033580
CG13232	BBS4	FBgn0033578
CG13239	CG13239	FBgn0037197
CG1324	CG1324	FBgn0031129
CG13248	CG13248	FBgn0036984
CG13250	CG13250	FBgn0037013
CG13251	CG13251	FBgn0037014
CG13252	CG13252	FBgn0037016
CG13253	cmpy	FBgn0037015
CG13255	CG13255	FBgn0040636
CG13263	Cyt-c-d	FBgn0086907
CG1327	Ccp84Ac	FBgn0004781
CG13270	Ugt36Ba	FBgn0040262
CG13271	Ugt36Bb	FBgn0040261
CG13272	CG13272	FBgn0086673
CG13277	LSm7	FBgn0261068
CG13280	CG13280	FBgn0032609
CG13281	Cas	FBgn0022213
CG13282	CG13282	FBgn0032612
CG13283	CG13283	FBgn0032613
CG13284	CG13284	FBgn0032614
CG13285	CG13285	FBgn0035611
CG13287	CG13287	FBgn0035643
CG13293	CG13293	FBgn0035677
CG13295	CG13295	FBgn0035674
CG13297	CG13297	FBgn0035685
CG13298	CG13298	FBgn0035692
CG1330	Ccp84Ae	FBgn0004779
CG13300	CG13300	FBgn0035699
CG13306	CG13306	FBgn0040828
CG1331	Ccp84Af	FBgn0004778
CG13310	CG13310	FBgn0035928
CG13313	CG13313	FBgn0035941
CG13314	CG13314	FBgn0035949
CG13315	CG13315	FBgn0040827
CG13316	Mnt	FBgn0023215
CG13317	Ilp7	FBgn0044046
CG13319	CG13319	FBgn0033781
CG13320	Sans	FBgn0033785
CG13321	CG13321	FBgn0033787
CG13323	CG13323	FBgn0033788
CG13324	CG13324	FBgn0033789
CG13325	CG13325	FBgn0033792
CG13326	CG13326	FBgn0033794
CG13329	cid	FBgn0040477
CG1333	Ero1L	FBgn0261274
CG13330	CG13330	FBgn0033848
CG13333	link	FBgn0033855
CG13334	CG13334	FBgn0033856
CG13338	Cpr50Ca	FBgn0033867
CG13339	CG13339	FBgn0033871
CG13340	S-Lap7	FBgn0033868
CG13343	Uba3	FBgn0263697
CG13344	CG13344	FBgn0033884
CG13348	Aats-phe	FBgn0020766
CG13349	Rpn13	FBgn0033886
CG13350	Ctf4	FBgn0033890
CG13360	CG13360	FBgn0025620
CG13361	CG13361	FBgn0029532
CG13362	CG13362	FBgn0029531
CG13363	Hmt4-20	FBgn0025639
CG13364	CG13364	FBgn0026879
CG13366	CG13366	FBgn0025633
CG13369	CG13369	FBgn0025640
CG13373	CG13373	FBgn0029522
CG13374	pcl	FBgn0011822
CG13377	CG13377	FBgn0261446
CG1338	hydra	FBgn0031128
CG13380	CG13380	FBgn0036799
CG13384	CG13384	FBgn0032036
CG13387	emb	FBgn0020497
CG13388	Akap200	FBgn0027932
CG13389	RpS13	FBgn0010265
CG13392	CG13392	FBgn0032033
CG13393	l(2)k12914	FBgn0263852
CG13396	fy	FBgn0001084
CG13397	CG13397	FBgn0014417
CG13399	Chrac-14	FBgn0043002
CG1340	CG1340	FBgn0039797
CG13400	D12	FBgn0027490
CG13401	U26	FBgn0027780
CG13403	CG13403	FBgn0030544
CG13404	CG13404	FBgn0030559
CG13405	CG13405	FBgn0035097
CG13408	CG13408	FBgn0038929
CG13409	CG13409	FBgn0038926
CG1341	Rpt1	FBgn0028687
CG13410	mRpL35	FBgn0038923
CG13415	Cby	FBgn0067317
CG13417	Gr93a	FBgn0041229
CG1342	Spn100A	FBgn0039795
CG13424	lms	FBgn0034520
CG13425	bl	FBgn0015907
CG1343	Sp1	FBgn0020378
CG13430	CG13430	FBgn0034518
CG13431	Mgat1	FBgn0034521
CG13432	qsm	FBgn0028622
CG13436	CG13436	FBgn0034532
CG13437	CG13437	FBgn0034541
CG13439	dpr	FBgn0040726
CG1344	CG1344	FBgn0027507
CG1345	Gfat2	FBgn0039580
CG13454	CG13454	FBgn0036503
CG13457	CG13457	FBgn0036482
CG13458	CG13458	FBgn0036479
CG1347	Atg17	FBgn0037363
CG13471	CG13471	FBgn0036443
CG13473	CG13473	FBgn0036442
CG13474	CG13474	FBgn0036439
CG13475	HGTX	FBgn0040318
CG13476	CG13476	FBgn0036441
CG13478	shd	FBgn0003388
CG13482	CG13482	FBgn0036419
CG13484	CG13484	FBgn0036406
CG13491	Gr58c	FBgn0041237
CG13495	Gr58b	FBgn0041238
CG13503	Vrp1	FBgn0243516
CG13506	CG13506	FBgn0034723
CG13510	CG13510	FBgn0034758
CG13516	CG13516	FBgn0040658
CG13521	robo	FBgn0005631
CG13526	CG13526	FBgn0034774
CG13539	CG13539	FBgn0034833
CG1354	CG1354	FBgn0030151
CG13541	CG13541	FBgn0034841
CG13549	yip3	FBgn0040063
CG13551	CG13551	FBgn0040660
CG13560	CG13560	FBgn0034899
CG13562	CG13562	FBgn0034928
CG13564	CG13564	FBgn0034973
CG13568	ppk29	FBgn0034965
CG13570	spag	FBgn0015544
CG13575	CG13575	FBgn0034996
CG13576	Ir60a	FBgn0034994
CG13577	CG13577	FBgn0034998
CG1358	CG1358	FBgn0033196
CG13586	ITP	FBgn0035023
CG1359	Bet5	FBgn0260860
CG13597	tbrd-1	FBgn0039124
CG13598	sba	FBgn0016754
CG13603	CG13603	FBgn0039135
CG13604	CG13604	FBgn0039137
CG13605	CG13605	FBgn0039150
CG13606	CG13606	FBgn0039161
CG13607	CG13607	FBgn0039151
CG13609	CG13609	FBgn0039170
CG1361	Anp	FBgn0000094
CG13610	Orct2	FBgn0086365
CG13611	CG13611	FBgn0039177
CG13613	CG13613	FBgn0039193
CG13618	CG13618	FBgn0039203
CG13622	CG13622	FBgn0039202
CG13624	CG13624	FBgn0039209
CG13626	Syx18	FBgn0039212
CG13627	CG13627	FBgn0039217
CG1363	blow	FBgn0004133
CG13631	CG13631	FBgn0040600
CG13633	AstA	FBgn0015591
CG13634	CG13634	FBgn0039224
CG13636	sosie	FBgn0039232
CG13640	CG13640	FBgn0039237
CG13641	CG13641	FBgn0039239
CG13646	CG13646	FBgn0039255
CG13648	tnc	FBgn0039257
CG13651	danr	FBgn0039283
CG13654	CG13654	FBgn0039290
CG13658	CG13658	FBgn0039315
CG13659	CG13659	FBgn0039319
CG13663	CG13663	FBgn0039291
CG13664	Cad96Cb	FBgn0039294
CG13667	CG13667	FBgn0035890
CG13670	CG13670	FBgn0035873
CG13671	CG13671	FBgn0035867
CG13675	CG13675	FBgn0035845
CG13676	CG13676	FBgn0035844
CG13678	CG13678	FBgn0035859
CG1368	CG1368	FBgn0030539
CG13686	lectin-21Cb	FBgn0040106
CG13689	CG13689	FBgn0031270
CG13691	BBS8	FBgn0031255
CG13693	CG13693	FBgn0031235
CG13694	CG13694	FBgn0031219
CG13695	gk	FBgn0020300
CG13698	CG13698	FBgn0036773
CG13699	CG13699	FBgn0036781
CG13701	skl	FBgn0036786
CG13704	CG13704	FBgn0035583
CG13705	CG13705	FBgn0035582
CG13707	CG13707	FBgn0035578
CG1371	CG1371	FBgn0033482
CG13711	CG13711	FBgn0035572
CG13712	CG13712	FBgn0035570
CG13713	CG13713	FBgn0042199
CG1372	yl	FBgn0004649
CG13720	CG13720	FBgn0035555
CG13722	CG13722	FBgn0035553
CG13725	CG13725	FBgn0036708
CG1373	CecC	FBgn0000279
CG13732	qjt	FBgn0036730
CG13733	CG13733	FBgn0036729
CG13737	CG13737	FBgn0036382
CG13738	CG13738	FBgn0036390
CG13739	CG13739	FBgn0033403
CG1374	tsh	FBgn0003866
CG13741	CG13741	FBgn0033374
CG13742	CG13742	FBgn0033372
CG13747	CG13747	FBgn0033364
CG13751	CG13751	FBgn0033340
CG13758	Pdfr	FBgn0260753
CG13766	CG13766	FBgn0031834
CG13771	CG13771	FBgn0031844
CG13772	Nlg2	FBgn0031866
CG13773	CG13773	FBgn0042092
CG13775	CG13775	FBgn0031874
CG13778	Mnn1	FBgn0031885
CG1378	tll	FBgn0003720
CG13780	Pvf2	FBgn0031888
CG13784	CG13784	FBgn0031897
CG13786	CG13786	FBgn0031900
CG13788	Gr28b	FBgn0045495
CG13795	CG13795	FBgn0031937
CG13796	CG13796	FBgn0031939
CG13807	CG13807	FBgn0035323
CG13809	Oseg2	FBgn0035317
CG1381	RpLP0-like	FBgn0033485
CG13813	CG13813	FBgn0036956
CG13822	CG13822	FBgn0039098
CG13829	CG13829	FBgn0039059
CG13830	CG13830	FBgn0039054
CG13838	CG13838	FBgn0039041
CG13841	CG13841	FBgn0040588
CG13842	CG13842	FBgn0039009
CG13843	CG13843	FBgn0038993
CG13847	CG13847	FBgn0038967
CG13848	pinta	FBgn0038966
CG13849	Nop56	FBgn0038964
CG1385	Def	FBgn0010385
CG13856	CG13856	FBgn0038959
CG13865	CG13865	FBgn0039965
CG13867	MED8	FBgn0034503
CG13868	CG13868	FBgn0034501
CG13869	CG13869	FBgn0034486
CG13872	CG13872	FBgn0034477
CG13873	Obp56g	FBgn0034474
CG13874	Obp56h	FBgn0034475
CG13875	CG13875	FBgn0035104
CG13876	CG13876	FBgn0035109
CG13879	wac	FBgn0035120
CG13880	mRpL17	FBgn0035122
CG13884	CG13884	FBgn0035138
CG1389	tor	FBgn0003733
CG13891	CG13891	FBgn0035139
CG13893	CG13893	FBgn0035146
CG13894	CG13894	FBgn0035157
CG13895	CG13895	FBgn0035158
CG13896	CG13896	FBgn0035159
CG13897	hng3	FBgn0035160
CG13898	CG13898	FBgn0035161
CG13900	CG13900	FBgn0035162
CG13902	CG13902	FBgn0035166
CG1391	sol	FBgn0003464
CG13912	CG13912	FBgn0035186
CG13916	SA-2	FBgn0043865
CG13917	CG13917	FBgn0035237
CG13919	CG13919	FBgn0035248
CG13920	CG13920	FBgn0025712
CG13921	CG13921	FBgn0035267
CG13931	CG13931	FBgn0035258
CG13934	Cpr62Ba	FBgn0035279
CG13935	Cpr62Bb	FBgn0035280
CG13936	CG13936	FBgn0035282
CG13946	CG13946	FBgn0040725
CG13949	CG13949	FBgn0031288
CG1395	stg	FBgn0003525
CG13950	CG13950	FBgn0031289
CG13954	CG13954	FBgn0033405
CG13956	kat80	FBgn0040207
CG13957	CG13957	FBgn0030739
CG13965	CG13965	FBgn0032834
CG13968	sNPF	FBgn0032840
CG13969	bwa	FBgn0045064
CG1397	rtv	FBgn0261277
CG13970	CG13970	FBgn0032851
CG13978	CG13978	FBgn0039518
CG13989	CG13989	FBgn0031786
CG1399	CG1399	FBgn0033212
CG13994	CG13994	FBgn0031772
CG13998	CG13998	FBgn0040949
CG14011	CG14011	FBgn0031722
CG14017	CG14017	FBgn0031721
CG14020	CG14020	FBgn0031707
CG14021	fusl	FBgn0031702
CG14025	Bsg25D	FBgn0000228
CG14026	tkv	FBgn0003716
CG14029	vri	FBgn0016076
CG1403	Sep1	FBgn0011710
CG14030	Bub1	FBgn0031696
CG14031	Cyp4ac3	FBgn0031695
CG14039	qtc	FBgn0028572
CG14040	CG14040	FBgn0031676
CG14041	SP555	FBgn0260470
CG14048	mRpL14	FBgn0040389
CG14049	Ilp6	FBgn0044047
CG14050	CG14050	FBgn0040392
CG14053	CG14053	FBgn0029603
CG14057	CG14057	FBgn0036696
CG14059	Ilp8	FBgn0036690
CG1407	CG1407	FBgn0033474
CG14072	CG14072	FBgn0032318
CG14073	CG14073	FBgn0036814
CG14074	CG14074	FBgn0036818
CG14080	Mkp3	FBgn0036844
CG14082	CG14082	FBgn0036851
CG14084	Bet1	FBgn0260857
CG14085	CG14085	FBgn0036859
CG14095	CG14095	FBgn0036870
CG14096	CG14096	FBgn0036871
CG1410	waw	FBgn0024182
CG14101	ms(3)76Ca	FBgn0036905
CG14102	CG14102	FBgn0036906
CG14103	CG14103	FBgn0036908
CG14105	CG14105	FBgn0036359
CG14107	CG14107	FBgn0036351
CG14111	CG14111	FBgn0036350
CG14115	CG14115	FBgn0036343
CG14117	CG14117	FBgn0036331
CG14118	CG14118	FBgn0036323
CG1412	RhoGAP19D	FBgn0031118
CG14121	ver	FBgn0262524
CG14122	Smyd4	FBgn0036282
CG14130	CG14130	FBgn0036210
CG14131	CG14131	FBgn0036205
CG14132	CG14132	FBgn0040817
CG14133	Pallidin	FBgn0036192
CG14135	CG14135	FBgn0036193
CG1414	bbx	FBgn0024251
CG14141	CG14141	FBgn0036146
CG14147	CG14147	FBgn0036112
CG14153	CG14153	FBgn0036094
CG14154	CG14154	FBgn0036093
CG1416	CG1416	FBgn0032961
CG14162	dpr6	FBgn0040823
CG14164	CG14164	FBgn0036057
CG14168	Zasp67	FBgn0036044
CG1417	slgA	FBgn0003423
CG14174	CG14174	FBgn0036036
CG14181	Use1	FBgn0035965
CG14182	CG14182	FBgn0036922
CG14183	CG14183	FBgn0036931
CG14185	CG14185	FBgn0036936
CG14191	CG14191	FBgn0030981
CG14194	CG14194	FBgn0030996
CG14195	CG14195	FBgn0030998
CG14196	CG14196	FBgn0031002
CG14200	CG14200	FBgn0031023
CG14205	CG14205	FBgn0031034
CG14207	CG14207	FBgn0031037
CG14208	Tyler	FBgn0031038
CG14209	Shawn	FBgn0031039
CG1421	CG1421	FBgn0032966
CG14211	MKP-4	FBgn0031044
CG14212	CG14212	FBgn0031045
CG14213	Rcd-1	FBgn0031047
CG14216	Ssu72	FBgn0031054
CG14218	CG14218	FBgn0031031
CG1422	p115	FBgn0040087
CG14220	CG14220	FBgn0031036
CG14222	NAA20	FBgn0031043
CG14223	CG14223	FBgn0031053
CG14224	Ubqn	FBgn0031057
CG14225	et	FBgn0031055
CG14226	dome	FBgn0043903
CG14228	Mer	FBgn0086384
CG14235	CoVIb	FBgn0031066
CG14239	ppk15	FBgn0039424
CG14246	CG14246	FBgn0040608
CG14247	CG14247	FBgn0039454
CG14250	TwdlQ	FBgn0039448
CG14252	CG14252	FBgn0039462
CG14253	CG14253	FBgn0039467
CG14257	CG14257	FBgn0039479
CG14258	CG14258	FBgn0039482
CG14269	CG14269	FBgn0029658
CG14270	CG14270	FBgn0029665
CG14271	Gas8	FBgn0029667
CG14275	CG14275	FBgn0032022
CG1428	CG1428	FBgn0032967
CG14280	CG14280	FBgn0038695
CG14283	mRpL55	FBgn0038678
CG1429	Mef2	FBgn0011656
CG14290	Mpc1	FBgn0038662
CG14291	CG14291	FBgn0038660
CG14296	EndoA	FBgn0038659
CG14299	CG14299	FBgn0038651
CG14301	CG14301	FBgn0038632
CG14304	CG14304	FBgn0038629
CG14307	fru	FBgn0004652
CG14312	CG14312	FBgn0038596
CG14313	CG14313	FBgn0038579
CG14316	CG14316	FBgn0038567
CG14317	CG14317	FBgn0038566
CG14322	CG14322	FBgn0038532
CG14323	CG14323	FBgn0038529
CG14324	CG14324	FBgn0038527
CG14325	CG14325	FBgn0038531
CG14326	CG14326	FBgn0038528
CG14327	CG14327	FBgn0038526
CG14329	CG14329	FBgn0038525
CG1433	Atu	FBgn0019637
CG14334	beat-IIa	FBgn0038498
CG14340	CG14340	FBgn0031302
CG14341	CG14341	FBgn0031315
CG1435	CBP	FBgn0026144
CG14351	haf	FBgn0261509
CG14352	CG14352	FBgn0031351
CG14355	CG14355	FBgn0038208
CG14358	CCHa1	FBgn0038199
CG14362	CG14362	FBgn0038186
CG14372	CG14372	FBgn0038156
CG14376	Ir87a	FBgn0038153
CG1438	Cyp4c3	FBgn0015032
CG14383	CG14383	FBgn0038102
CG14384	CG14384	FBgn0038097
CG14391	CG14391	FBgn0038078
CG14394	NijC	FBgn0038079
CG14395	CG14395	FBgn0038073
CG14396	Ret	FBgn0011829
CG14397	CG14397	FBgn0032914
CG1440	CG1440	FBgn0030038
CG14401	CG14401	FBgn0032900
CG14405	CheB38c	FBgn0032888
CG14408	CG14408	FBgn0030581
CG1441	CG1441	FBgn0033464
CG14411	CG14411	FBgn0030582
CG14413	mRpS25	FBgn0030572
CG14419	CG14419	FBgn0029639
CG1442	eIF4E-6	FBgn0039622
CG14424	CG14424	FBgn0025644
CG14426	nullo	FBgn0004143
CG14427	CG14427	FBgn0029931
CG1443	wat	FBgn0039620
CG14430	bou	FBgn0261284
CG14431	CG14431	FBgn0029922
CG14434	CG14434	FBgn0029915
CG14435	CG14435	FBgn0029911
CG14437	COQ7	FBgn0029502
CG14438	CG14438	FBgn0029899
CG14439	CG14439	FBgn0029898
CG1444	CG1444	FBgn0029975
CG14440	CG14440	FBgn0029894
CG14441	CG14441	FBgn0029895
CG14442	CG14442	FBgn0029893
CG14443	CG14443	FBgn0029880
CG14445	CG14445	FBgn0029851
CG14447	Grip	FBgn0029830
CG14450	CG14450	FBgn0037184
CG14455	CG14455	FBgn0037175
CG14456	CG14456	FBgn0037176
CG14457	CG14457	FBgn0037174
CG14459	CG14459	FBgn0037171
CG14463	CG14463	FBgn0037535
CG1447	Ptx1	FBgn0020912
CG14472	poe	FBgn0011230
CG14478	CG14478	FBgn0028953
CG1448	Inx3	FBgn0265274
CG14480	CG14480	FBgn0034242
CG14483	CG14483	FBgn0034248
CG14485	swi2	FBgn0034262
CG14489	olf186-M	FBgn0015522
CG1449	zfh2	FBgn0004607
CG14502	CG14502	FBgn0034321
CG14503	Tango8	FBgn0040737
CG14506	CG14506	FBgn0039659
CG14508	CG14508	FBgn0039651
CG14509	CG14509	FBgn0039647
CG1451	Apc	FBgn0015589
CG14516	CG14516	FBgn0039640
CG14517	beta4GalNAcTB	FBgn0039625
CG14518	CG14518	FBgn0039621
CG14526	CG14526	FBgn0027578
CG1453	Klp10A	FBgn0030268
CG14536	Herp	FBgn0031950
CG14537	CG14537	FBgn0031954
CG14538	CG14538	FBgn0031943
CG1454	wdn	FBgn0005642
CG14545	CG14545	FBgn0040602
CG14548	E(spl)mbeta-HLH	FBgn0002733
CG1455	CanA1	FBgn0010015
CG14551	CG14551	FBgn0039408
CG14556	CG14556	FBgn0039413
CG14560	msopa	FBgn0004414
CG14566	CG14566	FBgn0037127
CG14569	CG14569	FBgn0037123
CG14572	CG14572	FBgn0037128
CG14573	CG14573	FBgn0037125
CG14575	CapaR	FBgn0037100
CG14577	ORMDL	FBgn0037110
CG14589	CG14589	FBgn0033063
CG14590	CG14590	FBgn0033061
CG14591	CG14591	FBgn0033054
CG14598	CG14598	FBgn0037503
CG14605	CG14605	FBgn0037486
CG14606	CG14606	FBgn0037485
CG14608	CG14608	FBgn0037487
CG14609	CG14609	FBgn0037483
CG1461	CG1461	FBgn0030558
CG14612	e(y)2b	FBgn0040670
CG14615	CG14615	FBgn0031184
CG14616	l(1)G0196	FBgn0027279
CG14618	CG14618	FBgn0031189
CG14619	CG14619	FBgn0031187
CG1462	Aph-4	FBgn0016123
CG14620	tilB	FBgn0014395
CG14621	CG14621	FBgn0031183
CG14622	DAAM	FBgn0025641
CG14624	CG14624	FBgn0040357
CG14625	CG14625	FBgn0040358
CG14626	CG14626	FBgn0040360
CG14628	CG14628	FBgn0040365
CG14629	CG14629	FBgn0040398
CG1463	CG1463	FBgn0030406
CG14635	CG14635	FBgn0029535
CG14636	CG14636	FBgn0037217
CG14637	abs	FBgn0015331
CG1464	ey	FBgn0005558
CG14640	TwdlV	FBgn0037227
CG14641	CG14641	FBgn0037220
CG14642	CG14642	FBgn0037222
CG14643	TwdlG	FBgn0037225
CG14646	CG14646	FBgn0037241
CG14647	CG14647	FBgn0037244
CG14648	lost	FBgn0263594
CG14650	CG14650	FBgn0037252
CG14651	CG14651	FBgn0037254
CG14655	CG14655	FBgn0037275
CG14657	CG14657	FBgn0037282
CG14658	CG14658	FBgn0037283
CG14659	CG14659	FBgn0037284
CG14660	laf	FBgn0020280
CG14661	CG14661	FBgn0037288
CG14662	CG14662	FBgn0037291
CG14666	Tim17a2	FBgn0037307
CG14668	CG14668	FBgn0037320
CG14669	CG14669	FBgn0037326
CG14670	Hcs	FBgn0037332
CG14671	CG14671	FBgn0037340
CG14672	Spec2	FBgn0044823
CG14680	Cyp12e1	FBgn0037817
CG14685	Cap-H2	FBgn0037831
CG14687	CG14687	FBgn0037835
CG14688	CG14688	FBgn0037819
CG1469	Fer2LCH	FBgn0015221
CG14692	CG14692	FBgn0037836
CG14694	CG14694	FBgn0037845
CG14696	CG14696	FBgn0037853
CG1470	Gycbeta100B	FBgn0013973
CG14701	CG14701	FBgn0037883
CG14704	PGRP-LB	FBgn0037906
CG14709	Mrp4	FBgn0263316
CG1471	CDase	FBgn0039774
CG14711	CG14711	FBgn0037922
CG14716	Ho	FBgn0037933
CG1472	Sec24AB	FBgn0033460
CG14720	CG14720	FBgn0037940
CG14722	CG14722	FBgn0037943
CG14723	HisCl1	FBgn0037950
CG14724	CoVa	FBgn0019624
CG14728	sad	FBgn0003312
CG14731	CG14731	FBgn0037964
CG14734	Tk	FBgn0037976
CG1474	Es2	FBgn0023506
CG14741	CG14741	FBgn0037989
CG1475	RpL13A	FBgn0037351
CG14750	Vps25	FBgn0022027
CG14752	CG14752	FBgn0033307
CG14756	CG14756	FBgn0033275
CG14763	CG14763	FBgn0033243
CG14764	CG14764	FBgn0033236
CG14767	CG14767	FBgn0040777
CG14770	CG14770	FBgn0029573
CG14777	CG14777	FBgn0026872
CG1478	Cp36	FBgn0000359
CG14782	rush	FBgn0025381
CG14785	CG14785	FBgn0027795
CG14786	CG14786	FBgn0027794
CG14792	sta	FBgn0003517
CG14796	Mur2B	FBgn0025390
CG14803	CG14803	FBgn0023513
CG14806	CG14806	FBgn0029594
CG14808	Scgdelta	FBgn0025391
CG14811	CG14811	FBgn0029590
CG14812	CG14812	FBgn0026090
CG14818	CG14818	FBgn0026088
CG14820	CG14820	FBgn0035718
CG14825	BBS1	FBgn0035741
CG1483	Map205	FBgn0002645
CG14830	CG14830	FBgn0035755
CG14837	CG14837	FBgn0035797
CG1484	fliI	FBgn0000709
CG14851	CG14851	FBgn0038240
CG14853	CG14853	FBgn0038246
CG14855	CG14855	FBgn0038260
CG14856	CG14856	FBgn0038261
CG14857	CG14857	FBgn0038262
CG1486	CG1486	FBgn0031174
CG14860	CG14860	FBgn0038273
CG14866	CG14866	FBgn0038315
CG14869	AdamTS-A	FBgn0038341
CG1487	krz	FBgn0040206
CG14870	CG14870	FBgn0038342
CG14877	CG14877	FBgn0038380
CG14879	CG14879	FBgn0038419
CG14880	CG14880	FBgn0038422
CG14882	CG14882	FBgn0038429
CG14891	CG14891	FBgn0038445
CG14892	CG14892	FBgn0038447
CG14894	CG14894	FBgn0038428
CG14895	Pak3	FBgn0044826
CG1490	Usp7	FBgn0030366
CG14903	CG14903	FBgn0038446
CG14909	VhaM9.7-d	FBgn0038458
CG14913	CG14913	FBgn0032331
CG14926	CG14926	FBgn0032360
CG14928	spz4	FBgn0032362
CG14934	Mal-B1	FBgn0032381
CG14937	CG14937	FBgn0032377
CG14938	crol	FBgn0020309
CG14939	CycY	FBgn0032378
CG1494	CG1494	FBgn0031169
CG14941	esc	FBgn0000588
CG14945	CG14945	FBgn0032402
CG14947	CG14947	FBgn0032406
CG1495	CaMKI	FBgn0016126
CG14959	ckd	FBgn0035427
CG14960	CG14960	FBgn0035428
CG14961	CG14961	FBgn0035439
CG14962	Asciz	FBgn0035407
CG14964	CG14964	FBgn0035410
CG14967	CG14967	FBgn0035420
CG14968	CG14968	FBgn0035431
CG14974	CG14974	FBgn0040694
CG14977	CG14977	FBgn0035469
CG14980	Ccz1	FBgn0035470
CG14983	CG14983	FBgn0035479
CG14984	CG14984	FBgn0035480
CG1499	nyo	FBgn0039852
CG14990	CG14990	FBgn0035496
[truncated: 7,384 more rows]

## Sheet: Dsim_SoxNDam_all_genes
Gene > Secondary Identifier	Gene > Symbol	Gene > DB identifier
CG10001	AstA-R2	FBgn0039595
CG10002	fkh	FBgn0000659
CG10006	Zip71B	FBgn0036461
CG10011	CG10011	FBgn0039590
CG10014	CG10014	FBgn0038000
CG10016	drm	FBgn0024244
CG10018	Snm1	FBgn0037338
CG10019	CG10019	FBgn0031568
CG10021	bowl	FBgn0004893
CG10026	CG10026	FBgn0032785
CG10033	for	FBgn0000721
CG10034	tj	FBgn0000964
CG10035	CG10035	FBgn0038028
CG10036	otp	FBgn0015524
CG10037	vvl	FBgn0086680
CG1004	rho	FBgn0004635
CG10042	MBD-R2	FBgn0038016
CG10043	RtGEF	FBgn0015803
CG10045	GstD1	FBgn0001149
CG10050	CG10050	FBgn0037492
CG10051	CG10051	FBgn0034437
CG10052	Rx	FBgn0020617
CG10059	MAGE	FBgn0037481
CG10060	Galphai	FBgn0001104
CG10062	CG10062	FBgn0034439
CG10067	Act57B	FBgn0000044
CG10069	MFS16	FBgn0034611
CG1007	emc	FBgn0000575
CG10071	RpL29	FBgn0016726
CG10075	CG10075	FBgn0035722
CG10076	spir	FBgn0003475
CG10077	CG10077	FBgn0035720
CG10078	Prat2	FBgn0041194
CG10079	Egfr	FBgn0003731
CG10082	CG10082	FBgn0034644
CG10083	Abp1	FBgn0036372
CG10084	swm	FBgn0002044
CG10089	CG10089	FBgn0036369
CG1009	Psa	FBgn0261243
CG10090	Tim17a1	FBgn0038018
CG10091	GstD9	FBgn0038020
CG10092	CG10092	FBgn0037526
CG10094	Cyp313a2	FBgn0038006
CG10095	dpr15	FBgn0037993
CG10106	Tsp42Ee	FBgn0029506
CG10107	velo	FBgn0035713
CG10108	phyl	FBgn0013725
CG10109	L	FBgn0001332
CG10110	Cpsf160	FBgn0024698
CG10112	Cpr51A	FBgn0033942
CG10116	CG10116	FBgn0036367
CG10117	ttv	FBgn0265974
CG10118	ple	FBgn0005626
CG10119	LamC	FBgn0010397
CG10120	Men	FBgn0002719
CG10121	SP1173	FBgn0035710
CG10122	RpI1	FBgn0019938
CG10123	Top3alpha	FBgn0040268
CG10128	tra2	FBgn0003742
CG10129	ndl	FBgn0002926
CG10130	Sec61beta	FBgn0010638
CG10131	CG10131	FBgn0033949
CG10133	CG10133	FBgn0036366
CG10137	CG10137	FBgn0032800
CG10139	CG10139	FBgn0033951
CG1014	robl62A	FBgn0028567
CG10140	CG10140	FBgn0036363
CG10144	CG10144	FBgn0035704
CG10145	mspo	FBgn0020269
CG10149	Rpn6	FBgn0028689
CG10152	beat-IV	FBgn0039089
CG10155	Spred	FBgn0020767
CG10157	CG10157	FBgn0039099
CG10158	CG10158	FBgn0031871
CG10159	BEAF-32	FBgn0015602
CG10164	CG10164	FBgn0039088
CG10165	CG10165	FBgn0032801
CG10170	CG10170	FBgn0039085
CG10173	Best2	FBgn0035696
CG10174	Ntf-2r	FBgn0032680
CG10176	CG10176	FBgn0032682
CG10178	CG10178	FBgn0032684
CG10181	Mdr65	FBgn0004513
CG10182	CG10182	FBgn0039091
CG10183	CG10183	FBgn0039093
CG10184	CG10184	FBgn0039094
CG10185	CG10185	FBgn0038397
CG1019	Mlp84B	FBgn0014863
CG10191	Poc1	FBgn0036354
CG10192	eIF4G2	FBgn0260634
CG10197	kn	FBgn0001319
CG10198	Nup98-96	FBgn0039120
CG10200	hui	FBgn0033968
CG10202	CG10202	FBgn0033969
CG10203	x16	FBgn0028554
CG10205	CG10205	FBgn0033970
CG10207	NaPi-T	FBgn0016684
CG10208	CG10208	FBgn0039118
CG1021	Dmtn	FBgn0037443
CG10210	tst	FBgn0039117
CG10211	CG10211	FBgn0032685
CG10212	SMC2	FBgn0027783
CG10214	CG10214	FBgn0039115
CG10222	CG10222	FBgn0036356
CG10225	RanBP3	FBgn0039110
CG10226	CG10226	FBgn0035695
CG10228	Inr-a	FBgn0264962
CG10229	Kat60	FBgn0040208
CG10230	Rpn9	FBgn0028691
CG10232	CG10232	FBgn0039108
CG10234	Hs2st	FBgn0024230
CG10236	LanA	FBgn0002526
CG10237	CG10237	FBgn0032783
CG10238	Mocs2	FBgn0039280
CG10241	Cyp6a17	FBgn0015714
CG10242	Cyp6a23	FBgn0033978
CG10244	Cad96Ca	FBgn0022800
CG10245	Cyp6a20	FBgn0033980
CG10247	Cyp6a21	FBgn0033981
CG10248	Cyp6a8	FBgn0013772
CG10249	CG10249	FBgn0027596
CG10250	nau	FBgn0002922
CG10253	CG10253	FBgn0033983
CG10267	Zif	FBgn0037446
CG10269	D19A	FBgn0022935
CG10270	D19B	FBgn0022699
CG10275	kon	FBgn0032683
CG10277	godzilla	FBgn0037442
CG10278	GATAe	FBgn0038391
CG10279	Rm62	FBgn0003261
CG1028	Antp	FBgn0260642
CG10280	CG10280	FBgn0037395
CG10283	CG10283	FBgn0032681
CG10287	Gasp	FBgn0026077
CG10293	how	FBgn0264491
CG10295	Pak	FBgn0014001
CG1030	Scr	FBgn0003339
CG10300	CG10300	FBgn0039107
CG10301	CG10301	FBgn0039106
CG1031	alpha-Est1	FBgn0015568
CG10311	CG10311	FBgn0038420
CG10315	eIF2B-delta	FBgn0034858
CG10321	CG10321	FBgn0034643
CG10325	abd-A	FBgn0000014
CG10327	TBPH	FBgn0025790
CG10333	CG10333	FBgn0032690
CG10334	spi	FBgn0005672
CG10337	CG10337	FBgn0032805
CG1034	bcd	FBgn0000166
CG10342	NPF	FBgn0027109
CG10345	CG10345	FBgn0027562
CG10346	Grip71	FBgn0032705
CG10348	CG10348	FBgn0032707
CG10352	CG10352	FBgn0030348
CG10353	CG10353	FBgn0030349
CG10357	CG10357	FBgn0035453
CG10359	CG10359	FBgn0035452
CG10360	ref(2)P	FBgn0003231
CG10362	CG10362	FBgn0030358
CG10363	Tep4	FBgn0041180
CG10365	CG10365	FBgn0039109
CG10367	Hmgcr	FBgn0263782
CG10369	Irk3	FBgn0032706
CG10372	Faf	FBgn0025608
CG10374	Lsd-1	FBgn0039114
CG10377	Hrb27C	FBgn0004838
CG10379	mbc	FBgn0015513
CG10382	wrapper	FBgn0025878
CG10383	CG10383	FBgn0032699
CG10384	CG10384	FBgn0034731
CG10385	msl-1	FBgn0005617
CG10388	Ubx	FBgn0003944
CG10391	Cyp310a1	FBgn0032693
CG10392	sxc	FBgn0261403
CG10393	amos	FBgn0003270
CG10395	CG10395	FBgn0033019
CG10396	CG10396	FBgn0033020
CG10399	CG10399	FBgn0031877
CG10405	CG10405	FBgn0038431
CG10407	CG10407	FBgn0038395
CG1041	CG1041	FBgn0037440
CG10413	CG10413	FBgn0032689
CG10414	Atac2	FBgn0032691
CG10415	TfIIEalpha	FBgn0015828
CG10417	CG10417	FBgn0033021
CG10419	Gem2	FBgn0036850
CG10422	bam	FBgn0000158
CG10423	RpS27	FBgn0039300
CG10426	CG10426	FBgn0036273
CG10428	CG10428	FBgn0032724
CG10431	CG10431	FBgn0032730
CG10433	CG10433	FBgn0034638
CG10435	CG10435	FBgn0037539
CG10436	Obp69a	FBgn0011279
CG1044	dos	FBgn0016794
CG10440	CG10440	FBgn0034636
CG10443	Lar	FBgn0000464
CG10446	Side	FBgn0032741
CG10447	Nf-YB	FBgn0032816
CG10449	Catsup	FBgn0002022
CG10459	CG10459	FBgn0033440
CG1046	zen	FBgn0004053
CG10460	cer	FBgn0034443
CG10462	CG10462	FBgn0032815
CG10465	CG10465	FBgn0033017
CG10470	CG10470	FBgn0032746
CG10473	Acn	FBgn0263198
CG10475	Jon65Ai	FBgn0035667
CG10477	CG10477	FBgn0035661
CG10478	alphaKap4	FBgn0035657
CG10479	CG10479	FBgn0035656
CG1048	zen2	FBgn0004054
CG10481	CG10481	FBgn0032827
CG10483	CG10483	FBgn0035649
CG10488	eyg	FBgn0000625
CG10489	Pole2	FBgn0035644
CG1049	Cct1	FBgn0041342
CG10491	vn	FBgn0003984
CG10492	CG10492	FBgn0032748
CG10493	Phlpp	FBgn0032749
CG10494	CG10494	FBgn0034634
CG10497	Sdc	FBgn0010415
CG10498	cdc2c	FBgn0004107
CG10501	amd	FBgn0000075
CG10504	Ilk	FBgn0028427
CG10505	CG10505	FBgn0034612
CG10513	CG10513	FBgn0039311
CG10521	NetB	FBgn0015774
CG10522	sti	FBgn0002466
CG10523	park	FBgn0041100
CG10534	Lcp65Ag2	FBgn0020637
CG10535	Elp1	FBgn0037926
CG10536	cbx	FBgn0011241
CG10537	Rdl	FBgn0004244
CG10538	CdGAPr	FBgn0032821
CG10539	S6k	FBgn0015806
CG10540	cpa	FBgn0034577
CG10542	Bre1	FBgn0086694
CG10543	CG10543	FBgn0034570
CG10545	Gbeta13F	FBgn0001105
CG10546	Cralbp	FBgn0035636
CG10559	CG10559	FBgn0039323
CG1056	5-HT2A	FBgn0087012
CG10564	Ac78C	FBgn0024150
CG10565	CG10565	FBgn0037051
CG10566	CG10566	FBgn0037050
CG10570	CG10570	FBgn0040992
CG10571	ara	FBgn0015904
CG10572	Cdk8	FBgn0015618
CG10573	ko	FBgn0020294
CG10578	DnaJ-1	FBgn0263106
CG10579	Eip63E	FBgn0005640
CG1058	rpk	FBgn0022981
CG10580	fng	FBgn0011591
CG10583	Sse	FBgn0035627
CG10586	Sems	FBgn0037036
CG10588	CG10588	FBgn0037037
CG10589	CG10589	FBgn0037035
CG1059	Karybeta3	FBgn0087013
CG10590	CG10590	FBgn0035622
CG10591	CG10591	FBgn0035621
CG10592	CG10592	FBgn0035619
CG10593	Acer	FBgn0016122
CG10594	spo	FBgn0003486
CG10596	Msr-110	FBgn0015766
CG10597	CG10597	FBgn0030832
CG10598	CG10598	FBgn0003057
CG10600	CG10600	FBgn0032717
CG10601	mirr	FBgn0014343
CG10602	CG10602	FBgn0032721
CG10604	bsh	FBgn0000529
CG10605	caup	FBgn0015919
CG10609	Orco	FBgn0037324
CG10612	Or83a	FBgn0037322
CG10616	CG10616	FBgn0036286
CG10617	Syt12	FBgn0261085
CG10618	CHKov1	FBgn0045761
CG10619	tup	FBgn0003896
CG10620	Tsf2	FBgn0036299
CG10621	CG10621	FBgn0032726
CG10623	CG10623	FBgn0032727
CG10624	sinu	FBgn0010894
CG10625	CG10625	FBgn0035612
CG10628	CG10628	FBgn0032818
CG1063	Itp-r83A	FBgn0010051
CG10631	CG10631	FBgn0032817
CG10632	sowah	FBgn0036302
CG10637	Nak	FBgn0015772
CG10639	CG10639	FBgn0032729
CG10641	Swip-1	FBgn0032731
CG10645	lama	FBgn0016031
CG10646	CG10646	FBgn0036292
CG10648	Rbm13	FBgn0030067
CG1065	Scsalpha	FBgn0004888
CG10650	CG10650	FBgn0046302
CG10654	CG10654	FBgn0036294
CG10655	l(2)37Bb	FBgn0002021
CG10657	CG10657	FBgn0036289
CG10658	Hf	FBgn0014000
CG10660	CG10660	FBgn0036288
CG10663	CG10663	FBgn0036287
CG10669	CG10669	FBgn0039329
CG10672	CG10672	FBgn0035588
CG10675	CHKov2	FBgn0039328
CG10682	vih	FBgn0264848
CG10683	rhi	FBgn0004400
CG10685	l(2)37Cg	FBgn0086447
CG10686	tral	FBgn0041775
CG10692	Mt2	FBgn0028707
CG10693	slo	FBgn0003429
CG10694	CG10694	FBgn0039147
CG10695	Pat1	FBgn0029878
CG10699	Lim3	FBgn0002023
CG1070	Alh	FBgn0261238
CG10700	CG10700	FBgn0032754
CG10701	Moe	FBgn0011661
CG10702	CG10702	FBgn0032752
CG10704	toe	FBgn0036285
CG10706	SK	FBgn0029761
CG1071	E2f2	FBgn0024371
CG10713	CG10713	FBgn0036360
CG10718	neb	FBgn0004374
CG10719	brat	FBgn0010300
CG1072	Awh	FBgn0013751
CG10723	Kua	FBgn0032850
CG10724	flr	FBgn0260049
CG10725	CG10725	FBgn0036362
CG10730	CG10730	FBgn0032843
CG10731	CG10731	FBgn0034081
CG10734	CG10734	FBgn0034082
CG10737	CG10737	FBgn0034420
CG10738	CG10738	FBgn0036368
CG1074	CG1074	FBgn0037250
CG10741	Tgi	FBgn0036373
CG10742	Tsp3A	FBgn0040334
CG10747	CG10747	FBgn0032845
CG10750	CG10750	FBgn0032769
CG10753	SmD1	FBgn0261933
CG10754	CG10754	FBgn0036314
CG10755	Cyp4ae1	FBgn0015036
CG10764	CG10764	FBgn0034221
CG10772	Fur1	FBgn0004509
CG10776	wit	FBgn0024179
CG10777	CG10777	FBgn0029979
CG1078	Fip1	FBgn0037255
CG10781	ng1	FBgn0002933
CG1079	Fie	FBgn0026592
CG10790	Pig1	FBgn0003086
CG10793	CG10793	FBgn0029656
CG10794	DptB	FBgn0034407
CG10795	CG10795	FBgn0034626
CG10798	dm	FBgn0262656
CG10800	Rca1	FBgn0017551
CG10803	CG10803	FBgn0029666
CG10804	CG10804	FBgn0029663
CG10805	l(2)k09022	FBgn0086451
CG10809	CG10809	FBgn0036052
CG10811	eIF4G	FBgn0023213
CG10812	Drsl5	FBgn0035434
CG1082	alpha-Est4	FBgn0015572
CG10823	SIFaR	FBgn0038880
CG10824	CG10824	FBgn0038865
CG10827	CG10827	FBgn0038845
CG10830	CG10830	FBgn0038839
CG10833	Cyp28d1	FBgn0031689
CG10837	eIF-4B	FBgn0020660
CG1084	Cont	FBgn0037240
CG10840	eIF5B	FBgn0026259
CG10842	Cyp4p1	FBgn0015037
CG10844	RyR	FBgn0011286
CG10846	dyn-p25	FBgn0040228
CG10847	enc	FBgn0004875
CG10851	B52	FBgn0004587
CG10855	ntc	FBgn0035461
CG10858	ppk27	FBgn0035458
CG10861	Atg12	FBgn0036255
CG10862	CG10862	FBgn0035455
CG10868	orb	FBgn0004882
CG10874	CG10874	FBgn0031395
CG10877	CG10877	FBgn0038804
CG1088	Vha26	FBgn0015324
CG10881	CG10881	FBgn0038796
CG10882	Sec24CD	FBgn0262126
CG10888	Rh3	FBgn0003249
CG1089	alpha-Est5	FBgn0261393
CG10890	mus201	FBgn0002887
CG10895	lok	FBgn0019686
CG10897	tou	FBgn0033636
CG1090	CG1090	FBgn0037238
CG10901	osk	FBgn0003015
CG10903	CG10903	FBgn0037543
CG10907	CG10907	FBgn0036207
CG10908	Der-1	FBgn0031376
CG10913	Spn55B	FBgn0028983
CG10915	CG10915	FBgn0034308
CG10916	CG10916	FBgn0034312
CG10917	fj	FBgn0000658
CG10923	Klp67A	FBgn0004379
CG10924	CG10924	FBgn0034356
CG10933	CG10933	FBgn0034264
CG10934	CG10934	FBgn0034263
CG10936	CG10936	FBgn0034253
CG10939	Sip1	FBgn0010620
CG10943	CG10943	FBgn0036320
CG10944	RpS6	FBgn0261592
CG10946	dpr14	FBgn0029974
CG10949	CG10949	FBgn0032858
CG10950	CG10950	FBgn0034205
CG10952	eag	FBgn0000535
CG10954	Arpc2	FBgn0032859
CG10955	Rtf1	FBgn0034722
CG10958	CG10958	FBgn0030004
CG10960	CG10960	FBgn0036316
CG10961	Traf6	FBgn0265464
CG10962	CG10962	FBgn0030073
CG10964	sni	FBgn0030026
CG10965	Corp	FBgn0030028
CG10967	Atg1	FBgn0260945
CG10971	Hip1	FBgn0036309
CG10973	CG10973	FBgn0036306
CG10975	Ptp69D	FBgn0014007
CG10978	jagn	FBgn0037374
CG10979	CG10979	FBgn0037379
CG10981	dgrn	FBgn0037384
CG10984	CG10984	FBgn0036305
CG10986	g	FBgn0001087
CG10988	Grip91	FBgn0001612
CG10990	Pdcd4	FBgn0030520
CG10996	CG10996	FBgn0030525
CG10997	Clic	FBgn0030529
CG10998	r-cup	FBgn0031142
CG11000	CG11000	FBgn0263353
CG11001	FK506-bp2	FBgn0013954
CG11007	CG11007	FBgn0034455
CG1101	Ref1	FBgn0010774
CG11010	Ent3	FBgn0036319
CG11015	CoVb	FBgn0031830
CG11018	CG11018	FBgn0034464
CG1102	MP1	FBgn0027930
CG11020	nompC	FBgn0016920
CG11023	CG11023	FBgn0031208
CG11029	CG11029	FBgn0031735
CG1103	CG1103	FBgn0037235
CG11030	CG11030	FBgn0031736
CG11033	Kdm2	FBgn0037659
CG11034	CG11034	FBgn0031741
CG11035	CG11035	FBgn0037544
CG11041	CG11041	FBgn0034481
CG11043	CG11043	FBgn0031831
CG11044	CG11044	FBgn0034484
CG11048	Efhc1.2	FBgn0034487
CG11049	sv	FBgn0005561
CG1105	CG1105	FBgn0037465
CG11050	CG11050	FBgn0031836
CG11059	Cals	FBgn0039928
CG11060	CG11060	FBgn0033149
CG11063	jub	FBgn0030530
CG11064	Rfabg	FBgn0087002
CG11066	scaf	FBgn0033033
CG11069	CG11069	FBgn0039244
CG1107	aux	FBgn0037218
CG11073	CG11073	FBgn0034693
CG11076	CG11076	FBgn0039929
CG1108	alpha-Est6	FBgn0015574
CG11081	PlexA	FBgn0025741
CG11084	pk	FBgn0003090
CG11085	CG11085	FBgn0030408
CG11086	Gadd45	FBgn0033153
CG11089	CG11089	FBgn0039241
CG1109	CG1109	FBgn0046222
CG11092	Nup93-1	FBgn0027537
CG11093	fuss	FBgn0039932
CG11094	dsx	FBgn0000504
CG11100	Mes2	FBgn0037207
CG11101	pwn	FBgn0003174
CG11106	CG11106	FBgn0030280
CG11107	CG11107	FBgn0033160
CG11109	CG11109	FBgn0037200
CG11110	CG11110	FBgn0034535
CG11111	rdgB	FBgn0003218
CG11112	CG11112	FBgn0033164
CG11115	Ssl1	FBgn0037202
CG11121	so	FBgn0003460
CG11122	CG11122	FBgn0030266
CG11124	sPLA2	FBgn0033170
CG11127	CG11127	FBgn0033178
CG11128	slif	FBgn0037203
CG11129	Yp3	FBgn0004047
CG11132	DMAP1	FBgn0034537
CG11136	Lrt	FBgn0034540
CG11137	CG11137	FBgn0037199
CG11138	CG11138	FBgn0030400
CG11140	Aldh-III	FBgn0010548
CG11141	CG11141	FBgn0033177
CG11144	mGluR	FBgn0019985
CG11145	CG11145	FBgn0033168
CG11148	CG11148	FBgn0039936
CG1115	Vps37B	FBgn0037299
CG11151	CG11151	FBgn0030519
CG11152	fd102C	FBgn0039937
CG11153	Sox102F	FBgn0039938
CG11154	ATPsyn-beta	FBgn0010217
CG11155	CG11155	FBgn0039927
CG11158	CG11158	FBgn0030511
CG11163	ZnT41F	FBgn0025693
CG11165	CG11165	FBgn0033238
CG11166	Eaf	FBgn0033166
CG11168	CG11168	FBgn0039249
CG11170	CG11170	FBgn0034705
CG11172	NFAT	FBgn0030505
CG11175	Rcd6	FBgn0034530
CG11177	BthD	FBgn0030501
CG11180	CG11180	FBgn0034528
CG11181	cup	FBgn0000392
CG11182	PHDP	FBgn0025334
CG11186	toy	FBgn0019650
CG1119	Gnf1	FBgn0004913
CG11190	CG11190	FBgn0030035
CG11198	ACC	FBgn0033246
CG11199	Liprin-alpha	FBgn0046704
CG1120	IntS10	FBgn0035462
CG11200	CG11200	FBgn0034500
CG11202	org-1	FBgn0021767
CG11206	Liprin-gamma	FBgn0034720
CG11207	feo	FBgn0030241
CG11208	CG11208	FBgn0034488
CG1121	alpha-Est8	FBgn0015576
CG11210	CG11210	FBgn0033259
CG11212	Ptr	FBgn0262867
CG11218	Obp56d	FBgn0034470
CG11219	PIP82	FBgn0024943
CG11221	CG11221	FBgn0031855
CG11226	CG11226	FBgn0037195
CG11228	hpo	FBgn0261456
CG11231	CG11231	FBgn0039939
CG11237	Oseg6	FBgn0034452
CG1124	CG1124	FBgn0037290
CG11241	CG11241	FBgn0037186
CG11242	TBCB	FBgn0034451
CG11247	CG11247	FBgn0037120
CG11248	CG11248	FBgn0037117
CG11249	CG11249	FBgn0037115
CG11251	CG11251	FBgn0036346
CG11254	mael	FBgn0016034
CG11255	AdenoK	FBgn0036337
CG11262	CG11262	FBgn0036329
CG11265	Trf4-1	FBgn0030049
CG11266	CG11266	FBgn0031883
CG11269	CG11269	FBgn0034700
CG11275	CG11275	FBgn0034706
CG11276	RpS4	FBgn0011284
CG11278	Syx13	FBgn0036341
CG11279	CG11279	FBgn0036342
CG1128	alpha-Est9	FBgn0015577
CG11280	trn	FBgn0010452
CG11281	snky	FBgn0086916
CG11282	caps	FBgn0023095
CG11284	CG11284	FBgn0030056
CG11289	CG11289	FBgn0031887
CG1129	CG1129	FBgn0037279
CG11290	enok	FBgn0034975
CG11299	Sesn	FBgn0034897
CG1130	scrt	FBgn0004880
CG11301	Mes4	FBgn0034726
CG11306	CG11306	FBgn0037108
CG11309	CG11309	FBgn0037070
CG1131	alpha-Est10	FBgn0015569
CG11312	insc	FBgn0011674
CG11313	CG11313	FBgn0039798
CG11315	Npc2h	FBgn0039801
CG11317	CG11317	FBgn0039816
CG11319	CG11319	FBgn0031835
CG1132	fd64A	FBgn0004895
CG11320	CG11320	FBgn0031837
CG11322	CG11322	FBgn0031856
CG11323	TTLL3A	FBgn0031854
CG11325	AkhR	FBgn0025595
CG11326	Tsp	FBgn0031850
CG11328	Nhe3	FBgn0028703
CG1133	opa	FBgn0003002
CG11331	Spn27A	FBgn0028990
CG11333	CG11333	FBgn0039850
CG11334	CG11334	FBgn0039849
CG11335	lox	FBgn0039848
CG11340	CG11340	FBgn0039840
CG11347	DOR	FBgn0035542
CG11352	jim	FBgn0027339
CG11353	CG11353	FBgn0035557
CG11354	Lim1	FBgn0026411
CG11356	CG11356	FBgn0030375
CG11357	CG11357	FBgn0035558
CG1136	CG1136	FBgn0035490
CG11360	CG11360	FBgn0039920
CG11362	CG11362	FBgn0034737
CG11367	CG11367	FBgn0037185
CG11369	CG11369	FBgn0029951
CG11370	CG11370	FBgn0037181
CG11371	dbr	FBgn0067779
CG11372	galectin	FBgn0031213
CG11375	polybromo	FBgn0039227
CG11376	Zir	FBgn0031216
CG11377	CG11377	FBgn0031217
CG11378	CG11378	FBgn0040364
CG1138	CG1138	FBgn0037456
CG11380	CG11380	FBgn0040359
CG11382	CG11382	FBgn0040367
CG11387	ct	FBgn0004198
CG11391	CG11391	FBgn0038732
CG11395	CG11395	FBgn0034200
CG11396	CG11396	FBgn0037022
CG11397	glu	FBgn0015391
CG11399	CG11399	FBgn0037021
CG1140	SCOT	FBgn0035298
CG11400	CG11400	FBgn0034198
CG11401	Trxr-2	FBgn0037170
CG11403	CG11403	FBgn0026876
CG11404	CG11404	FBgn0037169
CG11405	Atf3	FBgn0028550
CG11407	CG11407	FBgn0038733
CG11409	CG11409	FBgn0024366
CG11411	fs(1)N	FBgn0004650
CG11412	CG11412	FBgn0024362
CG11414	CG11414	FBgn0035024
CG11418	CG11418	FBgn0024360
CG1142	CG1142	FBgn0037504
CG11423	CG11423	FBgn0034251
CG11425	CG11425	FBgn0037167
CG11426	CG11426	FBgn0037166
CG11427	rb	FBgn0003210
CG11430	olf186-F	FBgn0041585
CG11437	CG11437	FBgn0037165
CG11438	CG11438	FBgn0037164
CG11440	laza	FBgn0037163
CG11444	CG11444	FBgn0029715
CG11447	CG11447	FBgn0038737
CG11448	CG11448	FBgn0024985
CG11449	CG11449	FBgn0037162
CG11450	net	FBgn0002931
CG11451	Spc105R	FBgn0037025
CG11453	CG11453	FBgn0038734
CG11454	CG11454	FBgn0031224
CG11455	CG11455	FBgn0031228
CG11456	CG11456	FBgn0037031
CG1146	CG1146	FBgn0035346
CG11471	Aats-ile	FBgn0027086
CG11475	CG11475	FBgn0034687
CG1148	Osi2	FBgn0037410
CG11486	CG11486	FBgn0035397
CG11488	mRpL10	FBgn0031231
CG11489	srpk79D	FBgn0025702
CG1149	MstProx	FBgn0015770
CG11490	Tbc1d15-17	FBgn0031233
CG11491	br	FBgn0000210
CG11498	CG11498	FBgn0039749
CG1150	Osi3	FBgn0037411
CG11500	Spase12	FBgn0040623
CG11502	svp	FBgn0003651
CG11505	CG11505	FBgn0035424
CG11509	CG11509	FBgn0029584
CG11512	GstD4	FBgn0010040
CG11513	armi	FBgn0041164
CG11516	Ptp99A	FBgn0004369
CG11525	CycG	FBgn0039858
CG11526	CG11526	FBgn0035437
CG11527	Tig	FBgn0011722
CG11529	CG11529	FBgn0036264
CG11533	Asator	FBgn0039908
CG11537	CG11537	FBgn0035400
CG1154	Osi12	FBgn0037419
CG11546	kermit	FBgn0010504
CG11550	CG11550	FBgn0039864
CG11551	ind	FBgn0025776
CG11552	Rpn12R	FBgn0036465
CG11561	smo	FBgn0003444
CG11566	CG11566	FBgn0031159
CG11567	Cpr	FBgn0015623
CG11576	CG11576	FBgn0039882
CG11579	arm	FBgn0000117
CG1158	Tim17b1	FBgn0037310
CG11581	CG11581	FBgn0030540
CG11582	srw	FBgn0261952
CG11583	CG11583	FBgn0035524
CG11585	CG11585	FBgn0030543
CG11588	CG11588	FBgn0036221
CG11589	VhaM9.7-c	FBgn0028664
CG11592	Amnionless	FBgn0025686
CG11593	CG11593	FBgn0035488
CG11594	CG11594	FBgn0035484
CG11596	CG11596	FBgn0023522
CG11597	CG11597	FBgn0036212
CG11600	CG11600	FBgn0038068
CG11604	mbm	FBgn0086912
CG11606	Rpp30	FBgn0022246
CG11607	H2.0	FBgn0001170
CG11608	CG11608	FBgn0038069
CG11611	Tim13	FBgn0036204
CG11614	nkd	FBgn0002945
CG11617	CG11617	FBgn0031232
CG11619	CG11619	FBgn0036836
CG11621	Pi3K68D	FBgn0015278
CG11622	Rlip	FBgn0026056
CG11628	step	FBgn0086779
CG11629	CG11629	FBgn0032965
CG11630	CG11630	FBgn0032964
CG11635	CG11635	FBgn0033283
CG11642	TRAM	FBgn0040340
CG11648	Abd-B	FBgn0000015
CG11652	CG11652	FBgn0036194
CG11654	Ahcy13	FBgn0014455
CG11656	CG11656	FBgn0038109
CG11658	CG11658	FBgn0036196
CG11659	CG11659	FBgn0038731
CG11661	Nc73EF	FBgn0010352
CG11664	CG11664	FBgn0040341
CG11665	CG11665	FBgn0033028
CG11669	Mal-A7	FBgn0033296
CG1167	Ras64B	FBgn0003206
CG11671	CG11671	FBgn0037562
CG11672	CG11672	FBgn0037563
CG11674	CG11674	FBgn0030551
CG11678	Arp6	FBgn0011741
CG11679	CG11679	FBgn0030678
CG1168	7B2	FBgn0041707
CG11686	CG11686	FBgn0040551
CG11693	CG11693	FBgn0037570
CG11699	CG11699	FBgn0030311
CG11711	Mob2	FBgn0259481
CG11714	CG11714	FBgn0036170
CG11715	Cyp4g15	FBgn0030304
CG1172	CG1172	FBgn0264712
CG11723	CG11723	FBgn0031391
CG11726	CG11726	FBgn0036156
CG11727	Evi5	FBgn0262740
CG11732	Obp85a	FBgn0037589
CG11734	HERC2	FBgn0031107
CG11737	CG11737	FBgn0037592
CG11739	CG11739	FBgn0037239
CG11750	Pa1	FBgn0030294
CG11752	CG11752	FBgn0030292
CG11753	CG11753	FBgn0037603
CG11756	CG11756	FBgn0030290
CG11759	Kap3	FBgn0028421
CG1176	Obp84a	FBgn0011282
CG11760	CG11760	FBgn0037615
CG11765	Prx2540-2	FBgn0033518
CG11771	CG11771	FBgn0039252
CG11775	Ir85a	FBgn0037630
CG11777	CG11777	FBgn0033527
CG11778	CNT1	FBgn0033371
CG11779	CG11779	FBgn0038683
CG11784	GstE13	FBgn0033381
CG11785	bai	FBgn0045866
CG11786	CG11786	FBgn0039264
CG11790	CG11790	FBgn0039265
CG11791	CG11791	FBgn0039266
CG11793	Sod	FBgn0003462
CG11797	Obp56a	FBgn0034468
CG11798	chn	FBgn0015371
CG11799	fd68A	FBgn0036134
CG1180	LysE	FBgn0004428
CG11804	ced-6	FBgn0029092
CG11807	CG11807	FBgn0033996
CG11820	PQBP1	FBgn0039270
CG11825	CG11825	FBgn0033519
CG11828	CG11828	FBgn0039616
CG11833	Ssl2	FBgn0041780
CG11836	CG11836	FBgn0039272
CG11838	rempA	FBgn0260933
CG11839	CG11839	FBgn0039271
CG11848	Bili	FBgn0039282
CG11849	dan	FBgn0039286
CG11852	CG11852	FBgn0039297
CG11853	to	FBgn0039298
CG11856	Nup358	FBgn0039302
CG11873	CG11873	FBgn0039633
CG11874	alpha-Man-Ib	FBgn0039634
CG11876	CG11876	FBgn0039635
CG11880	CG11880	FBgn0039637
CG11881	dgt6	FBgn0039638
CG11886	Slbp	FBgn0041186
CG11888	Rpn2	FBgn0028692
CG11893	CG11893	FBgn0039316
CG11895	stan	FBgn0024836
CG11896	m-cup	FBgn0038488
CG11897	CG11897	FBgn0039644
CG11899	CG11899	FBgn0014427
CG11900	Mesh1	FBgn0039650
CG11906	CG11906	FBgn0034425
CG11907	Ent1	FBgn0031250
CG11908	rha	FBgn0027376
CG11909	tobi	FBgn0261575
CG11912	CG11912	FBgn0031248
CG11920	CG11920	FBgn0039274
CG11921	fd96Ca	FBgn0004897
CG11922	fd96Cb	FBgn0004898
CG11929	CG11929	FBgn0031620
CG11937	amn	FBgn0086782
CG11940	pico	FBgn0261811
CG11943	Nup205	FBgn0031078
CG11958	Cnx99A	FBgn0015622
CG11961	CG11961	FBgn0034436
CG11963	skap	FBgn0037643
CG11964	CG11964	FBgn0037644
CG11966	CG11966	FBgn0037645
CG11967	CAHbeta	FBgn0037646
CG11968	RagA-B	FBgn0037647
CG11971	E(var)3-9	FBgn0260243
CG11977	CG11977	FBgn0037650
CG11981	Prosbeta3	FBgn0026380
CG11988	neur	FBgn0002932
CG11990	hyx	FBgn0037657
CG11992	Rel	FBgn0014018
CG11993	Mst85C	FBgn0028708
CG11994	Ada	FBgn0037661
CG11997	CG11997	FBgn0037662
CG12003	CG12003	FBgn0035234
CG12004	CG12004	FBgn0035236
CG12005	Mms19	FBgn0037301
CG12006	CG12006	FBgn0035464
CG12007	CG12007	FBgn0037293
CG12008	kst	FBgn0004167
CG12011	CG12011	FBgn0035257
CG12013	PHGPx	FBgn0035438
CG12014	CG12014	FBgn0035445
CG12016	CG12016	FBgn0035436
CG12017	CG12017	FBgn0035429
CG12023	GV1	FBgn0027790
CG12025	CG12025	FBgn0035285
CG12026	Tmhs	FBgn0262624
CG12027	CG12027	FBgn0035585
CG12028	dib	FBgn0000449
CG12029	dar1	FBgn0263239
CG12035	CG12035	FBgn0035263
CG12038	CG12038	FBgn0035179
CG12045	Cpr100A	FBgn0039805
CG12047	mud	FBgn0002873
CG12050	CG12050	FBgn0032915
CG12051	Act42A	FBgn0000043
CG12052	lola	FBgn0005630
CG12054	CG12054	FBgn0039831
CG12055	Gapdh1	FBgn0001091
CG12061	CG12061	FBgn0040031
CG12063	mey	FBgn0039851
CG12065	CG12065	FBgn0030052
CG12066	Pka-C2	FBgn0000274
CG12068	sro	FBgn0262112
CG12069	CG12069	FBgn0039796
CG12070	Sap-r	FBgn0000416
CG12072	wts	FBgn0011739
CG12073	5-HT7	FBgn0004573
CG12075	CG12075	FBgn0030065
CG12076	YT521-B	FBgn0027616
CG12078	CG12078	FBgn0035426
CG12079	NDUFS3	FBgn0266582
CG1208	CG1208	FBgn0037386
CG12081	CG12081	FBgn0030053
CG12084	CG12084	FBgn0043458
CG12085	pUf68	FBgn0028577
CG12086	cue	FBgn0011204
CG12090	CG12090	FBgn0035227
CG1210	Pdk1	FBgn0020386
CG12104	CG12104	FBgn0035238
CG12105	CG12105	FBgn0035241
CG12107	CG12107	FBgn0033209
CG12108	Ppt1	FBgn0030057
CG12109	Caf1-180	FBgn0030054
CG12110	Pld	FBgn0033075
CG12111	CG12111	FBgn0030050
CG12112	CG12112	FBgn0030048
CG12116	CG12116	FBgn0030041
CG12117	Sptr	FBgn0014032
CG12119	CG12119	FBgn0030102
CG1212	p130CAS	FBgn0035101
CG12120	t	FBgn0086367
CG12126	CG12126	FBgn0033280
CG12128	CG12128	FBgn0033473
CG12129	CG12129	FBgn0033475
CG1213	CG1213	FBgn0037387
CG12130	Pal1	FBgn0033466
CG12131	Adam	FBgn0027619
CG12132	c11.1	FBgn0040236
CG12133	CG12133	FBgn0033469
CG12134	CG12134	FBgn0033471
CG1214	ru	FBgn0003295
CG12140	Etf-QO	FBgn0033465
CG12142	Tsp42Eg	FBgn0033128
CG12143	Tsp42Ej	FBgn0033132
CG12147	CG12147	FBgn0037325
CG12151	Pdp	FBgn0029958
CG12153	Hira	FBgn0022786
CG12154	oc	FBgn0004102
CG12155	CG12155	FBgn0029957
CG12156	Rab39	FBgn0029959
CG12158	CG12158	FBgn0040775
CG12159	CG12159	FBgn0033232
CG1216	mri	FBgn0035107
CG12161	Prosbeta2R2	FBgn0037296
CG12163	CG12163	FBgn0260462
CG12169	Ppm1	FBgn0035143
CG12170	CG12170	FBgn0037356
CG12171	CG12171	FBgn0037354
CG12172	Spn43Aa	FBgn0024294
CG12173	CG12173	FBgn0037305
CG12175	tth	FBgn0030502
CG12177	CG12177	FBgn0030510
CG12178	Nhe1	FBgn0026787
CG12179	CG12179	FBgn0025388
CG12181	Sgs4	FBgn0003374
CG12182	CG12182	FBgn0028504
CG12189	Rev1	FBgn0035150
CG12192	Klp59D	FBgn0034827
CG12193	Or22a	FBgn0026398
CG12194	CG12194	FBgn0031636
CG12199	kek5	FBgn0031016
CG1220	Kaz1-ORFB	FBgn0063923
CG12206	CG12206	FBgn0029662
CG12207	CG12207	FBgn0038220
CG12209	CG12209	FBgn0033498
CG1221	miple	FBgn0027111
CG12210	Syb	FBgn0003660
CG12212	peb	FBgn0003053
CG12214	mlt	FBgn0265512
CG12217	PpV	FBgn0003139
CG12220	mRpL32	FBgn0039835
CG12223	Dsp1	FBgn0011764
CG12227	skpF	FBgn0034863
CG12229	CG12229	FBgn0036723
CG12230	car	FBgn0000257
CG12232	Galphaf	FBgn0010223
CG12233	l(1)G0156	FBgn0027291
CG12237	CG12237	FBgn0031048
CG12239	CG12239	FBgn0029810
CG12244	lic	FBgn0261524
CG12249	mira	FBgn0021776
CG12250	ymp	FBgn0261287
CG12251	AQP	FBgn0033807
CG12259	CG12259	FBgn0039557
CG12262	CG12262	FBgn0035811
CG12263	CG12263	FBgn0034346
CG12264	CG12264	FBgn0032393
CG12267	CG12267	FBgn0038057
CG1227	CG1227	FBgn0037491
CG12273	angel	FBgn0016762
CG12275	RpS10a	FBgn0027494
CG12278	CG12278	FBgn0038847
CG1228	Ptpmeg	FBgn0261985
CG12284	th	FBgn0260635
CG12286	kar	FBgn0001296
CG12287	pdm2	FBgn0004394
CG12288	CG12288	FBgn0032620
CG12290	CG12290	FBgn0039419
CG12292	spict	FBgn0032451
CG12295	stj	FBgn0261041
CG12296	klu	FBgn0013469
CG12299	CG12299	FBgn0032295
CG12303	Ir67b	FBgn0036083
CG12306	polo	FBgn0003124
CG12313	ttm2	FBgn0035124
CG12314	zuc	FBgn0261266
CG12316	CG12316	FBgn0036483
CG12317	JhI-21	FBgn0028425
CG12320	CG12320	FBgn0038590
CG12321	CG12321	FBgn0038577
CG12325	CG12325	FBgn0033557
CG12327	Best3	FBgn0036492
CG12330	Cpr65Az	FBgn0035686
CG12333	CG12333	FBgn0038617
CG1234	CG1234	FBgn0037489
CG12340	wde	FBgn0027499
CG12344	CG12344	FBgn0033558
CG12345	Cha	FBgn0000303
CG12348	Sh	FBgn0003380
CG1236	CG1236	FBgn0037370
CG12360	CG12360	FBgn0038111
CG12363	Dlc90F	FBgn0024432
CG12367	Hen1	FBgn0033686
CG12369	Lac	FBgn0010238
CG12370	Dh44-R2	FBgn0033744
CG12372	spt4	FBgn0028683
CG12374	CG12374	FBgn0033774
CG12384	CG12384	FBgn0033624
CG12385	thetaTry	FBgn0011555
CG12387	zetaTry	FBgn0011556
CG1239	CG1239	FBgn0037368
CG12393	CG12393	FBgn0031768
CG12398	CG12398	FBgn0030596
CG12399	Mad	FBgn0011648
CG12400	CG12400	FBgn0031505
CG12404	CG12404	FBgn0032465
CG12405	Prx2540-1	FBgn0033520
CG12408	TpnC4	FBgn0033027
CG12410	cv	FBgn0000394
CG12414	nAChRalpha4	FBgn0266347
CG12420	CG12420	FBgn0037797
CG12423	klhl10	FBgn0040038
CG12424	ckn	FBgn0033987
CG12426	CG12426	FBgn0039552
CG12437	raw	FBgn0003209
CG12438	CG12438	FBgn0032065
CG1244	MEP-1	FBgn0035357
CG12443	ths	FBgn0033652
CG12444	Ir48c	FBgn0033651
CG12449	Gfat1	FBgn0027341
CG1245	MED27	FBgn0037359
CG12470	CG12470	FBgn0040371
CG12473	stnB	FBgn0016975
CG12479	CG12479	FBgn0040871
CG12480	CG12480	FBgn0030537
CG12483	CG12483	FBgn0040688
CG12484	CG12484	FBgn0086604
CG12487	BobA	FBgn0040487
CG12489	dnr1	FBgn0260866
CG12490	CG12490	FBgn0034782
CG12496	CG12496	FBgn0040385
CG12499	CG12499	FBgn0038968
CG12500	stnA	FBgn0016976
CG12507	CG12507	FBgn0030729
CG12512	CG12512	FBgn0031703
CG12516	CG12516	FBgn0039577
CG12531	CG12531	FBgn0031064
CG12532	AP-1-2beta	FBgn0010380
CG12534	Alr	FBgn0031068
CG12535	CG12535	FBgn0029657
CG12537	rdx	FBgn0264493
CG12540	CG12540	FBgn0030570
CG12541	CG12541	FBgn0029930
CG12559	rl	FBgn0003256
CG12560	CG12560	FBgn0031974
CG12567	CG12567	FBgn0039958
CG1257	alpha-Est3	FBgn0015571
CG12576	CG12576	FBgn0031190
CG1258	pav	FBgn0011692
CG12581	CG12581	FBgn0037213
CG12582	CG12582	FBgn0037215
CG12586	Mur82C	FBgn0037260
CG12598	Adar	FBgn0026086
CG12602	Vha100-5	FBgn0032373
CG12605	CG12605	FBgn0035481
CG12617	CG12617	FBgn0040996
CG1262	Acp62F	FBgn0020509
CG12621	beat-IIIa	FBgn0265607
CG1263	RpL8	FBgn0261602
CG12630	tio	FBgn0028979
CG12637	CG12637	FBgn0030224
CG1264	lab	FBgn0002522
CG12643	CG12643	FBgn0040942
CG12653	btd	FBgn0000233
CG12655	CG12655	FBgn0031080
CG12659	CG12659	FBgn0040929
CG12663	Ir7a	FBgn0029961
CG12664	fend	FBgn0030090
CG12672	CG12672	FBgn0030886
CG12673	olf413	FBgn0037153
CG12674	CG12674	FBgn0031388
CG12676	ed	FBgn0000547
CG12680	CG12680	FBgn0029740
CG12684	CG12684	FBgn0029717
CG12688	CG12688	FBgn0029707
CG12689	CG12689	FBgn0029952
CG12690	CHES-1-like	FBgn0029504
CG12692	CG12692	FBgn0029703
CG12693	CG12693	FBgn0029705
CG12697	Or13a	FBgn0030715
CG12701	vfl	FBgn0259789
CG12703	Pmp70	FBgn0031069
CG12708	CG12708	FBgn0030666
CG1271	CG1271	FBgn0035392
CG12717	CG12717	FBgn0030420
CG12721	CG12721	FBgn0030373
CG12728	CG12728	FBgn0029825
CG1273	CG1273	FBgn0035522
CG12730	CG12730	FBgn0029771
CG12734	Girdin	FBgn0035411
CG12737	Crag	FBgn0025864
CG1274	Jafrac2	FBgn0040308
CG12740	RpL28	FBgn0035422
CG12744	CG12744	FBgn0033459
CG1275	CG1275	FBgn0035321
CG12750	ncm	FBgn0086707
CG12753	ema	FBgn0038427
CG12754	Or42b	FBgn0033043
CG12756	Eaf6	FBgn0035624
CG12758	sano	FBgn0034408
CG12759	Dbp45A	FBgn0010220
CG12767	Dip3	FBgn0040465
CG12768	CG12768	FBgn0037206
CG12769	CG12769	FBgn0033252
CG12770	Vps28	FBgn0021814
CG12772	CG12772	FBgn0030055
CG12773	CG12773	FBgn0024365
CG12781	nahoda	FBgn0034797
CG12783	CG12783	FBgn0038448
CG12785	Mat89Ba	FBgn0261286
CG12787	hoe1	FBgn0041150
CG12789	santa-maria	FBgn0025697
CG12792	l(2)09851	FBgn0022288
CG12806	Teh1	FBgn0037766
CG12811	CG12811	FBgn0037779
CG12812	Fancl	FBgn0037781
CG12813	Npc2d	FBgn0037782
CG12814	CG12814	FBgn0037796
CG12818	CG12818	FBgn0037809
CG12819	sle	FBgn0037810
CG12825	CG12825	FBgn0033221
CG12826	CG12826	FBgn0033207
CG12828	CG12828	FBgn0033145
CG12831	CG12831	FBgn0033141
CG12836	CG12836	FBgn0033140
CG12837	Tsp42Er	FBgn0033139
CG12838	Tsp42Eo	FBgn0033136
CG12841	Tsp42Ek	FBgn0033133
CG12845	Tsp42Ef	FBgn0033127
CG12846	Tsp42Ed	FBgn0029507
CG12847	Tsp42Ec	FBgn0033124
CG12848	CG12848	FBgn0040666
CG12849	CG12849	FBgn0035068
CG12863	CG12863	FBgn0033948
CG12864	Su(var)2-HP2	FBgn0026427
CG12868	CG12868	FBgn0033945
CG12869	CG12869	FBgn0033943
CG1287	CG1287	FBgn0037506
CG12876	ALiX	FBgn0086346
CG12883	CG12883	FBgn0039538
CG12891	whd	FBgn0261862
CG12895	CG12895	FBgn0033523
CG12896	CG12896	FBgn0033521
CG12905	Obp46a	FBgn0033508
CG12908	Ndg	FBgn0026403
CG12910	CG12910	FBgn0033502
CG12911	CG12911	FBgn0033501
CG12912	CG12912	FBgn0033497
CG12913	CG12913	FBgn0033500
CG12918	sel	FBgn0263260
CG12919	egr	FBgn0033483
CG12920	CG12920	FBgn0033481
CG12923	CG12923	FBgn0033461
CG12926	CG12926	FBgn0033437
CG12931	Or45b	FBgn0033422
CG12935	CG12935	FBgn0033547
CG12942	CG12942	FBgn0033569
CG12944	Obp47a	FBgn0033573
CG12945	CG12945	FBgn0037755
CG12946	Whamy	FBgn0037750
CG12948	CG12948	FBgn0037739
CG12963	CG12963	FBgn0034031
CG12970	CG12970	FBgn0034047
CG12972	ebd2	FBgn0037076
CG12974	CG12974	FBgn0037065
CG1298	kune	FBgn0033032
CG12984	CG12984	FBgn0037042
CG12985	CG12985	FBgn0030881
CG12986	CG12986	FBgn0030868
CG1299	CG1299	FBgn0035501
CG12991	CG12991	FBgn0030847
CG12992	CG12992	FBgn0030846
CG12994	CG12994	FBgn0040877
CG13000	CG13000	FBgn0030807
CG13001	CG13001	FBgn0030806
CG13002	CG13002	FBgn0030804
CG13003	CG13003	FBgn0030798
CG13004	CG13004	FBgn0030797
CG13010	CG13010	FBgn0030770
CG13011	sing	FBgn0261245
CG13012	CG13012	FBgn0030769
CG13014	CG13014	FBgn0030759
CG13022	CG13022	FBgn0036679
CG13023	CG13023	FBgn0036677
CG13024	CG13024	FBgn0036665
CG13025	CG13025	FBgn0036660
CG13029	CG13029	FBgn0036670
CG13030	sinah	FBgn0259794
CG13033	CG13033	FBgn0036638
CG13038	CG13038	FBgn0040795
CG13046	CG13046	FBgn0036595
CG13050	CG13050	FBgn0036591
CG13059	CG13059	FBgn0036607
CG1307	CG1307	FBgn0026566
CG13073	CG13073	FBgn0036577
CG13075	CG13075	FBgn0036563
CG13076	Notum	FBgn0044028
CG13077	CG13077	FBgn0032810
CG13078	CG13078	FBgn0032809
CG13079	Tep5	FBgn0264845
CG13082	CG13082	FBgn0032803
CG13083	CG13083	FBgn0032789
CG13085	CG13085	FBgn0032780
CG13086	CG13086	FBgn0032770
CG1309	CG1309	FBgn0035519
CG13091	CG13091	FBgn0032055
CG13096	CG13096	FBgn0032050
CG13106	Or30a	FBgn0032096
CG13109	tai	FBgn0041092
CG1311	CG1311	FBgn0035523
CG13116	CG13116	FBgn0032139
CG13117	CG13117	FBgn0032140
CG13124	CG13124	FBgn0032156
CG13126	CG13126	FBgn0032168
CG13131	CG13131	FBgn0032175
CG13133	CG13133	FBgn0032181
CG13135	CG13135	FBgn0032184
CG13139	lft	FBgn0032230
CG13140	dpr19	FBgn0032233
CG13142	CG13142	FBgn0032251
CG1315	CG1315	FBgn0026565
CG13155	CG13155	FBgn0033723
CG13158	Or49a	FBgn0033727
CG13159	CG13159	FBgn0033721
CG1316	CG1316	FBgn0035526
CG13160	CG13160	FBgn0033720
CG13164	SIP2	FBgn0061197
CG13168	CG13168	FBgn0033705
CG13178	CG13178	FBgn0033685
CG13185	CG13185	FBgn0033661
CG13188	CG13188	FBgn0033668
CG13189	Zip48C	FBgn0033665
CG1319	CG1319	FBgn0035529
CG13192	CG13192	FBgn0033653
CG13193	CG13193	FBgn0033650
CG13194	pyr	FBgn0033649
CG13195	Ir48b	FBgn0033648
CG13197	CG13197	FBgn0062449
CG13198	CG13198	FBgn0033640
CG13201	ix	FBgn0001276
CG13203	CG13203	FBgn0033628
CG13204	CG13204	FBgn0033627
CG13207	nompA	FBgn0016047
CG13209	sha	FBgn0003382
CG1322	zfh1	FBgn0004606
CG13220	CG13220	FBgn0033608
CG13223	CG13223	FBgn0033599
CG13225	Or47a	FBgn0026386
CG13227	CG13227	FBgn0033589
CG13228	CG13228	FBgn0033588
CG13229	CG13229	FBgn0033579
CG13231	CG13231	FBgn0033580
CG13232	BBS4	FBgn0033578
CG13239	CG13239	FBgn0037197
CG1324	CG1324	FBgn0031129
CG13240	l(2)35Di	FBgn0001989
CG13248	CG13248	FBgn0036984
CG13250	CG13250	FBgn0037013
CG13251	CG13251	FBgn0037014
CG13252	CG13252	FBgn0037016
CG13253	cmpy	FBgn0037015
CG13263	Cyt-c-d	FBgn0086907
CG1327	Ccp84Ac	FBgn0004781
CG13270	Ugt36Ba	FBgn0040262
CG13271	Ugt36Bb	FBgn0040261
CG13272	CG13272	FBgn0086673
CG13278	ppk17	FBgn0032602
CG13279	Cyt-b5-r	FBgn0000406
CG13280	CG13280	FBgn0032609
CG13281	Cas	FBgn0022213
CG13282	CG13282	FBgn0032612
CG13283	CG13283	FBgn0032613
CG13287	CG13287	FBgn0035643
CG13295	CG13295	FBgn0035674
CG13297	CG13297	FBgn0035685
CG13298	CG13298	FBgn0035692
CG13299	CG13299	FBgn0035694
CG13300	CG13300	FBgn0035699
CG13305	CG13305	FBgn0035921
CG13306	CG13306	FBgn0040828
CG13310	CG13310	FBgn0035928
CG13315	CG13315	FBgn0040827
CG13316	Mnt	FBgn0023215
CG13319	CG13319	FBgn0033781
CG13320	Sans	FBgn0033785
CG13321	CG13321	FBgn0033787
CG13322	CG13322	FBgn0033784
CG13323	CG13323	FBgn0033788
CG13325	CG13325	FBgn0033792
CG13326	CG13326	FBgn0033794
CG13329	cid	FBgn0040477
CG1333	Ero1L	FBgn0261274
CG13330	CG13330	FBgn0033848
CG13333	link	FBgn0033855
CG13334	CG13334	FBgn0033856
CG13338	Cpr50Ca	FBgn0033867
CG13339	CG13339	FBgn0033871
CG13340	S-Lap7	FBgn0033868
CG13343	Uba3	FBgn0263697
CG13344	CG13344	FBgn0033884
CG13345	tum	FBgn0086356
CG13350	Ctf4	FBgn0033890
CG13360	CG13360	FBgn0025620
CG13361	CG13361	FBgn0029532
CG13362	CG13362	FBgn0029531
CG13363	Hmt4-20	FBgn0025639
CG13366	CG13366	FBgn0025633
CG13373	CG13373	FBgn0029522
CG13374	pcl	FBgn0011822
CG13375	CG13375	FBgn0040370
CG13377	CG13377	FBgn0261446
CG1338	hydra	FBgn0031128
CG13380	CG13380	FBgn0036799
CG13384	CG13384	FBgn0032036
CG13387	emb	FBgn0020497
CG13388	Akap200	FBgn0027932
CG13392	CG13392	FBgn0032033
CG13397	CG13397	FBgn0014417
CG13398	CG13398	FBgn0032042
CG13399	Chrac-14	FBgn0043002
CG1340	CG1340	FBgn0039797
CG13400	D12	FBgn0027490
CG13401	U26	FBgn0027780
CG13405	CG13405	FBgn0035097
CG13408	CG13408	FBgn0038929
CG13410	mRpL35	FBgn0038923
CG13415	Cby	FBgn0067317
CG13417	Gr93a	FBgn0041229
CG1342	Spn100A	FBgn0039795
CG13423	CG13423	FBgn0034513
CG13424	lms	FBgn0034520
CG13425	bl	FBgn0015907
CG1343	Sp1	FBgn0020378
CG13430	CG13430	FBgn0034518
CG13431	Mgat1	FBgn0034521
CG13432	qsm	FBgn0028622
CG13436	CG13436	FBgn0034532
CG13437	CG13437	FBgn0034541
CG13439	dpr	FBgn0040726
CG1344	CG1344	FBgn0027507
CG1345	Gfat2	FBgn0039580
CG13454	CG13454	FBgn0036503
CG13457	CG13457	FBgn0036482
CG13458	CG13458	FBgn0036479
CG13465	CG13465	FBgn0040809
CG1347	Atg17	FBgn0037363
CG13475	HGTX	FBgn0040318
CG13476	CG13476	FBgn0036441
CG13478	shd	FBgn0003388
CG13482	CG13482	FBgn0036419
CG13491	Gr58c	FBgn0041237
CG13492	CG13492	FBgn0034662
CG13495	Gr58b	FBgn0041238
CG13503	Vrp1	FBgn0243516
CG13506	CG13506	FBgn0034723
CG13510	CG13510	FBgn0034758
CG13516	CG13516	FBgn0040658
CG13518	Obp58b	FBgn0034768
CG13521	robo	FBgn0005631
CG13526	CG13526	FBgn0034774
CG13527	CG13527	FBgn0034776
CG13531	CG13531	FBgn0034786
CG13532	CG13532	FBgn0034788
CG13538	CG13538	FBgn0034820
CG13539	CG13539	FBgn0034833
CG1354	CG1354	FBgn0030151
CG13541	CG13541	FBgn0034841
CG13549	yip3	FBgn0040063
CG13551	CG13551	FBgn0040660
CG13560	CG13560	FBgn0034899
CG13568	ppk29	FBgn0034965
CG13575	CG13575	FBgn0034996
CG13576	Ir60a	FBgn0034994
CG13577	CG13577	FBgn0034998
CG13578	CG13578	FBgn0035000
CG13579	CG13579	FBgn0035010
CG1358	CG1358	FBgn0033196
CG13585	CG13585	FBgn0035020
CG13586	ITP	FBgn0035023
CG13597	tbrd-1	FBgn0039124
CG13598	sba	FBgn0016754
CG1360	CG1360	FBgn0033195
CG13601	CG13601	FBgn0039126
CG13603	CG13603	FBgn0039135
CG13605	CG13605	FBgn0039150
CG13606	CG13606	FBgn0039161
CG13607	CG13607	FBgn0039151
CG13609	CG13609	FBgn0039170
CG1361	Anp	FBgn0000094
CG13610	Orct2	FBgn0086365
CG13613	CG13613	FBgn0039193
CG13614	CG13614	FBgn0039194
CG13618	CG13618	FBgn0039203
CG13622	CG13622	FBgn0039202
CG13624	CG13624	FBgn0039209
CG13626	Syx18	FBgn0039212
CG13627	CG13627	FBgn0039217
CG1363	blow	FBgn0004133
CG13631	CG13631	FBgn0040600
CG13634	CG13634	FBgn0039224
CG13636	sosie	FBgn0039232
CG13641	CG13641	FBgn0039239
CG13646	CG13646	FBgn0039255
CG13648	tnc	FBgn0039257
CG13650	CG13650	FBgn0039277
CG13651	danr	FBgn0039283
CG13654	CG13654	FBgn0039290
CG13658	CG13658	FBgn0039315
CG13675	CG13675	FBgn0035845
CG13676	CG13676	FBgn0035844
CG13678	CG13678	FBgn0035859
CG1368	CG1368	FBgn0030539
CG13686	lectin-21Cb	FBgn0040106
CG13688	Ipk2	FBgn0031267
CG13689	CG13689	FBgn0031270
CG13691	BBS8	FBgn0031255
CG13692	CG13692	FBgn0031254
CG13693	CG13693	FBgn0031235
CG13694	CG13694	FBgn0031219
CG13695	gk	FBgn0020300
CG13698	CG13698	FBgn0036773
CG13700	CG13700	FBgn0036785
CG13701	skl	FBgn0036786
CG13702	AstC-R2	FBgn0036789
CG13705	CG13705	FBgn0035582
CG13707	CG13707	FBgn0035578
CG1371	CG1371	FBgn0033482
CG13711	CG13711	FBgn0035572
CG13713	CG13713	FBgn0042199
CG1372	yl	FBgn0004649
CG13722	CG13722	FBgn0035553
CG13723	CG13723	FBgn0036705
CG13724	CG13724	FBgn0036707
CG13725	CG13725	FBgn0036708
CG13728	CG13728	FBgn0036716
CG1373	CecC	FBgn0000279
CG13731	CG13731	FBgn0036717
CG13732	qjt	FBgn0036730
CG13737	CG13737	FBgn0036382
CG13738	CG13738	FBgn0036390
CG13739	CG13739	FBgn0033403
CG1374	tsh	FBgn0003866
CG13741	CG13741	FBgn0033374
CG13742	CG13742	FBgn0033372
CG13751	CG13751	FBgn0033340
CG13758	Pdfr	FBgn0260753
CG13766	CG13766	FBgn0031834
CG13771	CG13771	FBgn0031844
CG13772	Nlg2	FBgn0031866
CG13773	CG13773	FBgn0042092
CG13775	CG13775	FBgn0031874
CG13778	Mnn1	FBgn0031885
CG1378	tll	FBgn0003720
CG13780	Pvf2	FBgn0031888
CG13784	CG13784	FBgn0031897
CG13788	Gr28b	FBgn0045495
CG13795	CG13795	FBgn0031937
CG13796	CG13796	FBgn0031939
CG13809	Oseg2	FBgn0035317
CG13813	CG13813	FBgn0036956
CG13822	CG13822	FBgn0039098
CG13827	CG13827	FBgn0039068
CG13830	CG13830	FBgn0039054
CG13833	CG13833	FBgn0039040
CG13838	CG13838	FBgn0039041
CG13841	CG13841	FBgn0040588
CG13842	CG13842	FBgn0039009
CG13847	CG13847	FBgn0038967
CG13848	pinta	FBgn0038966
CG1385	Def	FBgn0010385
CG13852	mats	FBgn0038965
CG13856	CG13856	FBgn0038959
CG13865	CG13865	FBgn0039965
CG13867	MED8	FBgn0034503
CG13868	CG13868	FBgn0034501
CG13872	CG13872	FBgn0034477
CG13874	Obp56h	FBgn0034475
CG13876	CG13876	FBgn0035109
CG13879	wac	FBgn0035120
CG13880	mRpL17	FBgn0035122
CG1389	tor	FBgn0003733
CG13890	CG13890	FBgn0035169
CG13893	CG13893	FBgn0035146
CG13894	CG13894	FBgn0035157
CG13895	CG13895	FBgn0035158
CG13896	CG13896	FBgn0035159
CG13897	hng3	FBgn0035160
CG13898	CG13898	FBgn0035161
CG13902	CG13902	FBgn0035166
CG13905	CG13905	FBgn0035176
CG13906	nerfin-1	FBgn0028999
CG13907	CG13907	FBgn0035173
CG1391	sol	FBgn0003464
CG13912	CG13912	FBgn0035186
CG13916	SA-2	FBgn0043865
CG13917	CG13917	FBgn0035237
CG13920	CG13920	FBgn0025712
CG13921	CG13921	FBgn0035267
CG13927	GC	FBgn0035245
CG13928	CG13928	FBgn0035246
CG13933	CG13933	FBgn0035270
CG13936	CG13936	FBgn0035282
CG13946	CG13946	FBgn0040725
CG13949	CG13949	FBgn0031288
CG1395	stg	FBgn0003525
CG13951	l(2)k10201	FBgn0016970
CG13954	CG13954	FBgn0033405
CG13955	CG13955	FBgn0033412
CG13956	kat80	FBgn0040207
CG13957	CG13957	FBgn0030739
CG13968	sNPF	FBgn0032840
CG13969	bwa	FBgn0045064
CG13970	CG13970	FBgn0032851
CG13982	CG13982	FBgn0031811
CG1399	CG1399	FBgn0033212
CG13992	CG13992	FBgn0031756
CG13994	CG13994	FBgn0031772
CG13998	CG13998	FBgn0040949
CG13999	CG13999	FBgn0031753
CG14005	CG14005	FBgn0031739
CG14007	CG14007	FBgn0031731
CG1401	Cul5	FBgn0039632
CG14011	CG14011	FBgn0031722
CG14017	CG14017	FBgn0031721
CG1402	CG1402	FBgn0029962
CG14020	CG14020	FBgn0031707
CG14021	fusl	FBgn0031702
CG14023	Ncoa6	FBgn0031698
CG14026	tkv	FBgn0003716
CG14029	vri	FBgn0016076
CG1403	Sep1	FBgn0011710
CG14031	Cyp4ac3	FBgn0031695
CG14040	CG14040	FBgn0031676
CG14041	SP555	FBgn0260470
CG14048	mRpL14	FBgn0040389
CG14049	Ilp6	FBgn0044047
CG14050	CG14050	FBgn0040392
CG14052	CG14052	FBgn0029606
CG14053	CG14053	FBgn0029603
CG14057	CG14057	FBgn0036696
CG14059	Ilp8	FBgn0036690
CG14064	beat-VI	FBgn0039584
CG1407	CG1407	FBgn0033474
CG14072	CG14072	FBgn0032318
CG14073	CG14073	FBgn0036814
CG14080	Mkp3	FBgn0036844
CG14082	CG14082	FBgn0036851
CG14084	Bet1	FBgn0260857
CG14085	CG14085	FBgn0036859
CG14088	CG14088	FBgn0036858
CG14095	CG14095	FBgn0036870
CG14096	CG14096	FBgn0036871
CG1410	waw	FBgn0024182
CG14101	ms(3)76Ca	FBgn0036905
CG14104	CG14104	FBgn0040786
CG14107	CG14107	FBgn0036351
CG1411	CRMP	FBgn0023023
CG14111	CG14111	FBgn0036350
CG14112	SNCF	FBgn0036349
CG14115	CG14115	FBgn0036343
CG14117	CG14117	FBgn0036331
CG1412	RhoGAP19D	FBgn0031118
CG14122	Smyd4	FBgn0036282
CG14128	CG14128	FBgn0036218
CG14131	CG14131	FBgn0036205
CG14133	Pallidin	FBgn0036192
CG14135	CG14135	FBgn0036193
CG1414	bbx	FBgn0024251
CG14141	CG14141	FBgn0036146
CG14147	CG14147	FBgn0036112
CG14156	Or67c	FBgn0036078
CG14157	Or67d	FBgn0036080
CG1416	CG1416	FBgn0032961
CG14162	dpr6	FBgn0040823
CG14167	Ilp3	FBgn0044050
CG14168	Zasp67	FBgn0036044
CG1417	slgA	FBgn0003423
CG14174	CG14174	FBgn0036036
CG14182	CG14182	FBgn0036922
CG14185	CG14185	FBgn0036936
CG14191	CG14191	FBgn0030981
CG14193	HP1D3csd	FBgn0030994
CG14194	CG14194	FBgn0030996
CG14195	CG14195	FBgn0030998
CG14196	CG14196	FBgn0031002
CG14200	CG14200	FBgn0031023
CG14204	CG14204	FBgn0031032
CG14205	CG14205	FBgn0031034
CG14206	RpS10b	FBgn0261593
CG14207	CG14207	FBgn0031037
CG14208	Tyler	FBgn0031038
CG14209	Shawn	FBgn0031039
CG1421	CG1421	FBgn0032966
CG14211	MKP-4	FBgn0031044
CG14212	CG14212	FBgn0031045
CG1422	p115	FBgn0040087
CG14220	CG14220	FBgn0031036
CG14221	CG14221	FBgn0031042
CG14222	NAA20	FBgn0031043
CG14223	CG14223	FBgn0031053
CG14224	Ubqn	FBgn0031057
CG14225	et	FBgn0031055
CG14227	CG14227	FBgn0031058
CG14229	CG14229	FBgn0031059
CG14233	meso18E	FBgn0040089
CG14235	CoVIb	FBgn0031066
CG14246	CG14246	FBgn0040608
CG14247	CG14247	FBgn0039454
CG14250	TwdlQ	FBgn0039448
CG14252	CG14252	FBgn0039462
CG14253	CG14253	FBgn0039467
CG14259	CG14259	FBgn0039483
CG14269	CG14269	FBgn0029658
CG14270	CG14270	FBgn0029665
CG14271	Gas8	FBgn0029667
CG14273	CG14273	FBgn0032024
CG14275	CG14275	FBgn0032022
CG1428	CG1428	FBgn0032967
CG14280	CG14280	FBgn0038695
CG14282	CG14282	FBgn0038685
CG14283	mRpL55	FBgn0038678
CG1429	Mef2	FBgn0011656
CG14291	CG14291	FBgn0038660
CG14296	EndoA	FBgn0038659
CG14299	CG14299	FBgn0038651
CG14301	CG14301	FBgn0038632
CG14304	CG14304	FBgn0038629
CG14307	fru	FBgn0004652
CG14312	CG14312	FBgn0038596
CG14316	CG14316	FBgn0038567
CG14317	CG14317	FBgn0038566
CG14322	CG14322	FBgn0038532
CG14323	CG14323	FBgn0038529
CG14324	CG14324	FBgn0038527
CG14326	CG14326	FBgn0038528
CG14334	beat-IIa	FBgn0038498
CG14341	CG14341	FBgn0031315
CG14342	CG14342	FBgn0031324
CG14346	CG14346	FBgn0031337
CG1435	CBP	FBgn0026144
CG14351	haf	FBgn0261509
CG14353	CG14353	FBgn0036771
CG14358	CCHa1	FBgn0038199
CG14362	CG14362	FBgn0038186
CG14372	CG14372	FBgn0038156
CG14375	CCHa2	FBgn0038147
CG1438	Cyp4c3	FBgn0015032
CG14391	CG14391	FBgn0038078
CG14394	NijC	FBgn0038079
CG14395	CG14395	FBgn0038073
CG14396	Ret	FBgn0011829
CG1440	CG1440	FBgn0030038
CG14401	CG14401	FBgn0032900
CG14405	CheB38c	FBgn0032888
CG14408	CG14408	FBgn0030581
CG14413	mRpS25	FBgn0030572
CG1442	eIF4E-6	FBgn0039622
CG14427	CG14427	FBgn0029931
CG1443	wat	FBgn0039620
CG14430	bou	FBgn0261284
CG14431	CG14431	FBgn0029922
CG14434	CG14434	FBgn0029915
CG14435	CG14435	FBgn0029911
CG14437	COQ7	FBgn0029502
CG14438	CG14438	FBgn0029899
CG14439	CG14439	FBgn0029898
CG1444	CG1444	FBgn0029975
CG14440	CG14440	FBgn0029894
CG14441	CG14441	FBgn0029895
CG14442	CG14442	FBgn0029893
CG14443	CG14443	FBgn0029880
CG14446	CG14446	FBgn0262730
CG14447	Grip	FBgn0029830
CG14448	CG14448	FBgn0037191
CG14451	CG14451	FBgn0037183
CG14454	CG14454	FBgn0037177
CG14457	CG14457	FBgn0037174
CG14459	CG14459	FBgn0037171
CG14463	CG14463	FBgn0037535
CG1447	Ptx1	FBgn0020912
CG14472	poe	FBgn0011230
CG14478	CG14478	FBgn0028953
CG1448	Inx3	FBgn0265274
CG14483	CG14483	FBgn0034248
CG14485	swi2	FBgn0034262
CG14487	Ir54a	FBgn0034272
CG14489	olf186-M	FBgn0015522
CG1449	zfh2	FBgn0004607
CG14492	CG14492	FBgn0034283
CG14502	CG14502	FBgn0034321
CG14503	Tango8	FBgn0040737
CG14505	CG14505	FBgn0034327
CG14506	CG14506	FBgn0039659
CG14508	CG14508	FBgn0039651
CG14509	CG14509	FBgn0039647
CG1451	Apc	FBgn0015589
CG14516	CG14516	FBgn0039640
CG14517	beta4GalNAcTB	FBgn0039625
CG14518	CG14518	FBgn0039621
CG14521	CG14521	FBgn0039617
CG14526	CG14526	FBgn0027578
CG1453	Klp10A	FBgn0030268
CG14535	CG14535	FBgn0031955
CG14536	Herp	FBgn0031950
CG14538	CG14538	FBgn0031943
CG1454	wdn	FBgn0005642
CG14545	CG14545	FBgn0040602
CG14546	CG14546	FBgn0039395
CG14548	E(spl)mbeta-HLH	FBgn0002733
CG1455	CanA1	FBgn0010015
CG14551	CG14551	FBgn0039408
CG14556	CG14556	FBgn0039413
CG14560	msopa	FBgn0004414
CG14561	CG14561	FBgn0037149
CG14564	CG14564	FBgn0037131
CG14566	CG14566	FBgn0037127
CG14568	CG14568	FBgn0037124
CG14572	CG14572	FBgn0037128
CG14575	CapaR	FBgn0037100
CG14577	ORMDL	FBgn0037110
CG14579	CG14579	FBgn0031163
CG14589	CG14589	FBgn0033063
CG14591	CG14591	FBgn0033054
CG14593	CCHa2-R	FBgn0033058
CG14598	CG14598	FBgn0037503
CG14606	CG14606	FBgn0037485
CG14608	CG14608	FBgn0037487
CG14610	CG14610	FBgn0037477
CG14612	e(y)2b	FBgn0040670
CG14615	CG14615	FBgn0031184
CG14616	l(1)G0196	FBgn0027279
CG14618	CG14618	FBgn0031189
CG14619	CG14619	FBgn0031187
CG1462	Aph-4	FBgn0016123
CG14621	CG14621	FBgn0031183
CG14622	DAAM	FBgn0025641
CG14624	CG14624	FBgn0040357
CG14626	CG14626	FBgn0040360
CG14628	CG14628	FBgn0040365
CG14629	CG14629	FBgn0040398
CG1463	CG1463	FBgn0030406
CG14634	CG14634	FBgn0040892
CG14635	CG14635	FBgn0029535
CG14636	CG14636	FBgn0037217
CG14637	abs	FBgn0015331
CG1464	ey	FBgn0005558
CG14641	CG14641	FBgn0037220
CG14645	CG14645	FBgn0040687
CG14646	CG14646	FBgn0037241
CG14647	CG14647	FBgn0037244
CG14651	CG14651	FBgn0037254
CG14655	CG14655	FBgn0037275
CG14658	CG14658	FBgn0037283
CG14659	CG14659	FBgn0037284
CG14660	laf	FBgn0020280
CG14661	CG14661	FBgn0037288
CG14662	CG14662	FBgn0037291
CG14666	Tim17a2	FBgn0037307
CG14668	CG14668	FBgn0037320
CG14669	CG14669	FBgn0037326
CG1467	Syx16	FBgn0031106
CG14670	Hcs	FBgn0037332
CG14672	Spec2	FBgn0044823
CG14680	Cyp12e1	FBgn0037817
CG14685	Cap-H2	FBgn0037831
CG14686	Desi	FBgn0037832
CG14687	CG14687	FBgn0037835
CG14688	CG14688	FBgn0037819
CG1469	Fer2LCH	FBgn0015221
CG14694	CG14694	FBgn0037845
CG14695	CG14695	FBgn0037850
CG1470	Gycbeta100B	FBgn0013973
CG14704	PGRP-LB	FBgn0037906
CG14709	Mrp4	FBgn0263316
CG1471	CDase	FBgn0039774
CG14716	Ho	FBgn0037933
CG1472	Sec24AB	FBgn0033460
CG14722	CG14722	FBgn0037943
CG14723	HisCl1	FBgn0037950
CG14724	CoVa	FBgn0019624
CG14728	sad	FBgn0003312
CG14731	CG14731	FBgn0037964
CG14734	Tk	FBgn0037976
CG1474	Es2	FBgn0023506
CG14741	CG14741	FBgn0037989
CG14749	CG14749	FBgn0033316
CG14750	Vps25	FBgn0022027
CG14752	CG14752	FBgn0033307
CG14756	CG14756	FBgn0033275
CG14763	CG14763	FBgn0033243
CG14764	CG14764	FBgn0033236
CG14767	CG14767	FBgn0040777
CG14777	CG14777	FBgn0026872
CG14782	rush	FBgn0025381
CG14785	CG14785	FBgn0027795
CG14786	CG14786	FBgn0027794
CG14787	CG14787	FBgn0027793
CG14792	sta	FBgn0003517
CG14795	CG14795	FBgn0025393
CG14796	Mur2B	FBgn0025390
CG14805	CG14805	FBgn0023514
CG14806	CG14806	FBgn0029594
CG14808	Scgdelta	FBgn0025391
CG14810	CG14810	FBgn0029589
CG14811	CG14811	FBgn0029590
CG14812	CG14812	FBgn0026090
CG14817	CG14817	FBgn0026089
CG14818	CG14818	FBgn0026088
CG14820	CG14820	FBgn0035718
CG1483	Map205	FBgn0002645
CG14830	CG14830	FBgn0035755
CG14834	CG14834	FBgn0035768
CG14852	CG14852	FBgn0038242
CG14853	CG14853	FBgn0038246
CG14855	CG14855	FBgn0038260
CG14856	CG14856	FBgn0038261
CG14857	CG14857	FBgn0038262
CG1486	CG1486	FBgn0031174
CG14860	CG14860	FBgn0038273
CG14861	CG14861	FBgn0038280
CG14869	AdamTS-A	FBgn0038341
CG1487	krz	FBgn0040206
CG14870	CG14870	FBgn0038342
CG14871	Trissin	FBgn0038343
CG14879	CG14879	FBgn0038419
CG14882	CG14882	FBgn0038429
CG14883	CG14883	FBgn0038432
CG14886	Gyc-89Db	FBgn0038436
CG1489	Rpt6	FBgn0020369
CG14891	CG14891	FBgn0038445
CG14892	CG14892	FBgn0038447
CG14894	CG14894	FBgn0038428
CG14895	Pak3	FBgn0044826
CG1490	Usp7	FBgn0030366
CG14903	CG14903	FBgn0038446
CG14909	VhaM9.7-d	FBgn0038458
CG14915	CG14915	FBgn0032335
CG14921	CG14921	FBgn0032345
CG14926	CG14926	FBgn0032360
CG14928	spz4	FBgn0032362
CG14937	CG14937	FBgn0032377
CG14938	crol	FBgn0020309
CG14939	CycY	FBgn0032378
CG1494	CG1494	FBgn0031169
CG14945	CG14945	FBgn0032402
CG14946	CG14946	FBgn0032405
CG14947	CG14947	FBgn0032406
CG1495	CaMKI	FBgn0016126
CG14960	CG14960	FBgn0035428
CG14962	Asciz	FBgn0035407
CG14964	CG14964	FBgn0035410
CG14967	CG14967	FBgn0035420
CG14968	CG14968	FBgn0035431
CG14974	CG14974	FBgn0040694
CG14985	CG14985	FBgn0035482
CG14989	CG14989	FBgn0035495
CG1499	nyo	FBgn0039852
CG14990	CG14990	FBgn0035496
CG14992	Ack	FBgn0028484
CG14993	Faa	FBgn0016013
CG14994	Gad1	FBgn0004516
CG14995	CG14995	FBgn0035497
CG14996	Chd64	FBgn0035499
CG14997	CG14997	FBgn0035515
CG14998	ens	FBgn0264693
CG14999	RfC4	FBgn0260985
CG1500	fw	FBgn0001083
CG15002	mas	FBgn0011653
CG15003	Teh4	FBgn0035504
CG15004	Teh2	FBgn0035505
CG15005	CG15005	FBgn0035508
CG15009	ImpL2	FBgn0001257
CG1501	unc	FBgn0003950
CG15010	ago	FBgn0041171
CG15013	dyl	FBgn0066365
CG15015	Cip4	FBgn0035533
CG15019	CG15019	FBgn0035541
CG1502	tsg	FBgn0003865
CG15021	CG15021	FBgn0035544
CG15025	CG15025	FBgn0038709
CG1503	CG1503	FBgn0031157
CG15033	CheA7a	FBgn0029948
CG15035	CG15035	FBgn0029949
CG1504	CG1504	FBgn0031100
CG15040	CG15040	FBgn0030940
CG15043	CG15043	FBgn0030929
CG15047	CG15047	FBgn0030938
CG1505	gd	FBgn0000808
CG15059	CG15059	FBgn0030905
CG1506	Ac3	FBgn0023416
CG15064	Him	FBgn0030900
CG1507	Pur-alpha	FBgn0022361
CG15071	CG15071	FBgn0034377
CG15078	Mctp	FBgn0034389
CG15080	CG15080	FBgn0034391
CG15085	edl	FBgn0023214
CG15095	l(2)08717	FBgn0010651
CG15096	CG15096	FBgn0034394
CG15098	CG15098	FBgn0034398
CG15099	CG15099	FBgn0034400
CG15101	Jheh1	FBgn0010053
CG15107	CG15107	FBgn0041702
CG15109	CG15109	FBgn0034416
CG1511	Eph	FBgn0025936
CG15110	botv	FBgn0027535
CG15111	CG15111	FBgn0034419
CG15112	ena	FBgn0000578
CG15115	CG15115	FBgn0034413
CG15116	CG15116	FBgn0034415
CG15117	CG15117	FBgn0034417
CG15118	CG15118	FBgn0034418
CG1512	Cul2	FBgn0032956
CG15120	CG15120	FBgn0034454
CG15125	CG15125	FBgn0034463
CG15127	CG15127	FBgn0040730
CG15128	CG15128	FBgn0034467
CG1513	CG1513	FBgn0033463
CG15130	CG15130	FBgn0032860
CG15136	CG15136	FBgn0032625
CG15138	beat-IIIc	FBgn0032629
CG15141	CG15141	FBgn0032635
CG15143	CG15143	FBgn0032647
CG15145	CG15145	FBgn0032649
CG15148	btv	FBgn0023096
CG1515	Ykt6	FBgn0260858
CG15151	rdo	FBgn0243486
CG15154	Socs36E	FBgn0041184
CG1516	CG1516	FBgn0027580
CG15160	CG15160	FBgn0032688
CG15161	CG15161	FBgn0032692
CG15162	MESR3	FBgn0032694
CG15167	CG15167	FBgn0032709
CG15168	CG15168	FBgn0032732
CG15169	CG15169	FBgn0032734
CG15170	CG15170	FBgn0032733
CG15180	glob2	FBgn0250846
CG15186	CG15186	FBgn0037448
CG15189	Osi19	FBgn0037429
CG1519	Prosalpha7	FBgn0023175
CG15196	CG15196	FBgn0030296
CG1520	WASp	FBgn0024273
CG15208	CG15208	FBgn0030247
CG15210	CG15210	FBgn0040850
CG15211	CG15211	FBgn0030234
CG15218	CycK	FBgn0025674
CG15220	RPA3	FBgn0266421
CG15221	CG15221	FBgn0030331
CG15224	CkIIbeta	FBgn0000259
CG15225	CG15225	FBgn0034551
CG15227	CG15227	FBgn0034554
CG15233	CG15233	FBgn0033076
CG15236	CG15236	FBgn0033108
CG15247	CG15247	FBgn0030156
CG15249	CG15249	FBgn0030161
CG15256	CG15256	FBgn0028880
CG15257	Tim17b2	FBgn0020371
CG15258	CG15258	FBgn0032563
CG15259	nht	FBgn0041103
CG15261	UK114	FBgn0086691
CG15262	CG15262	FBgn0028852
CG15266	l(2)35Cc	FBgn0259982
CG15267	dao	FBgn0028862
CG15269	CG15269	FBgn0028878
CG15270	CG15270	FBgn0028879
CG15274	GABA-B-R1	FBgn0260446
CG15279	CG15279	FBgn0028886
CG1528	gammaCOP	FBgn0028968
CG15283	CG15283	FBgn0028844
CG15296	CG15296	FBgn0030215
CG15304	Neb-cGP	FBgn0083167
CG15309	CG15309	FBgn0030183
CG15312	CG15312	FBgn0030174
CG15319	nej	FBgn0261617
CG1532	CG1532	FBgn0031143
CG15323	karr	FBgn0040784
CG15333	CG15333	FBgn0029989
CG15335	cyr	FBgn0030001
CG15336	CG15336	FBgn0030009
CG15343	CG15343	FBgn0030029
CG15345	CG15345	FBgn0040928
CG15347	CG15347	FBgn0030040
CG15353	CG15353	FBgn0040718
CG15358	CG15358	FBgn0031373
CG15365	CG15365	FBgn0030077
CG15369	CG15369	FBgn0030105
CG15370	CG15370	FBgn0030107
CG15373	CG15373	FBgn0030889
CG15382	CG15382	FBgn0031393
CG15385	CG15385	FBgn0031397
CG1539	tmod	FBgn0082582
CG15390	CG15390	FBgn0031419
CG15394	CG15394	FBgn0250835
CG15398	CG15398	FBgn0031446
CG15403	CG15403	FBgn0031504
CG15408	CG15408	FBgn0031523
CG15414	CG15414	FBgn0031542
CG15418	CG15418	FBgn0031554
CG15422	CG15422	FBgn0031579
CG15425	CG15425	FBgn0265269
CG15427	tutl	FBgn0010473
CG15429	CG15429	FBgn0031596
CG1543	Tbh	FBgn0010329
CG15431	CG15431	FBgn0031602
CG15432	CG15432	FBgn0031603
CG15433	Elp3	FBgn0031604
CG15435	CG15435	FBgn0031608
CG15436	CG15436	FBgn0031610
CG1544	CG1544	FBgn0039827
CG15444	ine	FBgn0011603
CG15445	CG15445	FBgn0031161
CG15446	CG15446	FBgn0031155
CG15449	CG15449	FBgn0031146
CG15450	CG15450	FBgn0031132
CG15452	CG15452	FBgn0031130
CG15459	CG15459	FBgn0031108
CG1546	PH4alphaSG2	FBgn0039779
[truncated: 6,949 more rows]

## Sheet: Dyak_DDam_all_genes
Gene > Secondary Identifier	Gene > Symbol	Gene > DB identifier
CG10001	AstA-R2	FBgn0039595
CG10002	fkh	FBgn0000659
CG10005	CG10005	FBgn0037972
CG10006	Zip71B	FBgn0036461
CG10007	Tango9	FBgn0260744
CG10009	Noa36	FBgn0026400
CG10011	CG10011	FBgn0039590
CG10013	CG10013	FBgn0038012
CG10014	CG10014	FBgn0038000
CG10016	drm	FBgn0024244
CG10018	Snm1	FBgn0037338
CG10019	CG10019	FBgn0031568
CG10021	bowl	FBgn0004893
CG10023	Fak	FBgn0020440
CG10026	CG10026	FBgn0032785
CG10032	CG10032	FBgn0037493
CG10033	for	FBgn0000721
CG10034	tj	FBgn0000964
CG10035	CG10035	FBgn0038028
CG10036	otp	FBgn0015524
CG10037	vvl	FBgn0086680
CG1004	rho	FBgn0004635
CG10043	RtGEF	FBgn0015803
CG10045	GstD1	FBgn0001149
CG10047	Syt4	FBgn0028400
CG10050	CG10050	FBgn0037492
CG10051	CG10051	FBgn0034437
CG10052	Rx	FBgn0020617
CG10055	CG10055	FBgn0037482
CG10059	MAGE	FBgn0037481
CG10060	Galphai	FBgn0001104
CG10061	Sas-4	FBgn0011020
CG10062	CG10062	FBgn0034439
CG10063	CG10063	FBgn0035727
CG10064	CG10064	FBgn0035724
CG10067	Act57B	FBgn0000044
CG10068	CG10068	FBgn0037473
CG10069	MFS16	FBgn0034611
CG1007	emc	FBgn0000575
CG10071	RpL29	FBgn0016726
CG10072	sgl	FBgn0261445
CG10073	CG10073	FBgn0034440
CG10075	CG10075	FBgn0035722
CG10076	spir	FBgn0003475
CG10077	CG10077	FBgn0035720
CG10078	Prat2	FBgn0041194
CG10079	Egfr	FBgn0003731
CG10080	mahj	FBgn0034641
CG10081	CG10081	FBgn0034441
CG10082	CG10082	FBgn0034644
CG10083	Abp1	FBgn0036372
CG10084	swm	FBgn0002044
CG10086	CG10086	FBgn0037517
CG10089	CG10089	FBgn0036369
CG1009	Psa	FBgn0261243
CG10090	Tim17a1	FBgn0038018
CG10091	GstD9	FBgn0038020
CG10092	CG10092	FBgn0037526
CG10093	Cyp313a3	FBgn0038007
CG10094	Cyp313a2	FBgn0038006
CG10095	dpr15	FBgn0037993
CG10096	CG10096	FBgn0038032
CG10097	CG10097	FBgn0038033
CG10098	CG10098	FBgn0037472
CG10103	CG10103	FBgn0035715
CG10105	Sin1	FBgn0033935
CG10106	Tsp42Ee	FBgn0029506
CG10107	velo	FBgn0035713
CG10108	phyl	FBgn0013725
CG10109	L	FBgn0001332
CG10110	Cpsf160	FBgn0024698
CG10112	Cpr51A	FBgn0033942
CG10113	wa-cup	FBgn0037502
CG10116	CG10116	FBgn0036367
CG10117	ttv	FBgn0265974
CG10118	ple	FBgn0005626
CG10119	LamC	FBgn0010397
CG10120	Men	FBgn0002719
CG10121	SP1173	FBgn0035710
CG10122	RpI1	FBgn0019938
CG10123	Top3alpha	FBgn0040268
CG10126	CG10126	FBgn0038088
CG10128	tra2	FBgn0003742
CG10129	ndl	FBgn0002926
CG10130	Sec61beta	FBgn0010638
CG10131	CG10131	FBgn0033949
CG10133	CG10133	FBgn0036366
CG10137	CG10137	FBgn0032800
CG10139	CG10139	FBgn0033951
CG1014	robl62A	FBgn0028567
CG10140	CG10140	FBgn0036363
CG10142	Ance-5	FBgn0035076
CG10143	Adgf-E	FBgn0033952
CG10144	CG10144	FBgn0035704
CG10145	mspo	FBgn0020269
CG10147	CG10147	FBgn0035702
CG10155	Spred	FBgn0020767
CG10157	CG10157	FBgn0039099
CG10158	CG10158	FBgn0031871
CG10159	BEAF-32	FBgn0015602
CG10160	ImpL3	FBgn0001258
CG10161	eIF-3p66	FBgn0040227
CG10163	CG10163	FBgn0035697
CG10165	CG10165	FBgn0032801
CG1017	Mfap1	FBgn0035294
CG10170	CG10170	FBgn0039085
CG10171	CG10171	FBgn0036353
CG10173	Best2	FBgn0035696
CG10174	Ntf-2r	FBgn0032680
CG10175	CG10175	FBgn0039084
CG10176	CG10176	FBgn0032682
CG10178	CG10178	FBgn0032684
CG10181	Mdr65	FBgn0004513
CG10182	CG10182	FBgn0039091
CG10183	CG10183	FBgn0039093
CG10184	CG10184	FBgn0039094
CG10185	CG10185	FBgn0038397
CG10186	CG10186	FBgn0032797
CG10188	CG10188	FBgn0032796
CG1019	Mlp84B	FBgn0014863
CG10191	Poc1	FBgn0036354
CG10192	eIF4G2	FBgn0260634
CG10194	CG10194	FBgn0032790
CG10197	kn	FBgn0001319
CG10198	Nup98-96	FBgn0039120
CG10200	hui	FBgn0033968
CG10205	CG10205	FBgn0033970
CG10207	NaPi-T	FBgn0016684
CG10208	CG10208	FBgn0039118
CG10209	CG10209	FBgn0033971
CG1021	Dmtn	FBgn0037443
CG10210	tst	FBgn0039117
CG10211	CG10211	FBgn0032685
CG10212	SMC2	FBgn0027783
CG10214	CG10214	FBgn0039115
CG10217	CG10217	FBgn0039113
CG10219	CG10219	FBgn0039112
CG10221	Hrd3	FBgn0028475
CG10222	CG10222	FBgn0036356
CG10223	Top2	FBgn0003732
CG10225	RanBP3	FBgn0039110
CG10226	CG10226	FBgn0035695
CG10228	Inr-a	FBgn0264962
CG10229	Kat60	FBgn0040208
CG10230	Rpn9	FBgn0028691
CG10232	CG10232	FBgn0039108
CG10233	rtp	FBgn0087005
CG10234	Hs2st	FBgn0024230
CG10236	LanA	FBgn0002526
CG10237	CG10237	FBgn0032783
CG10238	Mocs2	FBgn0039280
CG10240	Cyp6a22	FBgn0013773
CG10242	Cyp6a23	FBgn0033978
CG10244	Cad96Ca	FBgn0022800
CG10245	Cyp6a20	FBgn0033980
CG10247	Cyp6a21	FBgn0033981
CG10248	Cyp6a8	FBgn0013772
CG10249	CG10249	FBgn0027596
CG10250	nau	FBgn0002922
CG10253	CG10253	FBgn0033983
CG10254	CG10254	FBgn0027512
CG10255	Lap1	FBgn0033984
CG10257	CG10257	FBgn0033985
CG10262	CG10262	FBgn0032813
CG10265	CG10265	FBgn0033990
CG10267	Zif	FBgn0037446
CG10269	D19A	FBgn0022935
CG10270	D19B	FBgn0022699
CG10274	CG10274	FBgn0035690
CG10275	kon	FBgn0032683
CG10277	godzilla	FBgn0037442
CG10278	GATAe	FBgn0038391
CG10279	Rm62	FBgn0003261
CG1028	Antp	FBgn0260642
CG10280	CG10280	FBgn0037395
CG10281	TfIIFalpha	FBgn0010282
CG10283	CG10283	FBgn0032681
CG10286	CG10286	FBgn0037439
CG10287	Gasp	FBgn0026077
CG10289	CG10289	FBgn0035688
CG10293	how	FBgn0264491
CG10295	Pak	FBgn0014001
CG10298	CG10298	FBgn0037432
CG1030	Scr	FBgn0003339
CG10300	CG10300	FBgn0039107
CG10301	CG10301	FBgn0039106
CG10302	bsf	FBgn0032679
CG10303	Osi4	FBgn0037412
CG10305	RpS26	FBgn0261597
CG10308	CycJ	FBgn0010317
CG10309	pad	FBgn0038418
CG10311	CG10311	FBgn0038420
CG10315	eIF2B-delta	FBgn0034858
CG10317	CG10317	FBgn0038423
CG10320	CG10320	FBgn0034645
CG10321	CG10321	FBgn0034643
CG10324	CG10324	FBgn0038454
CG10325	abd-A	FBgn0000014
CG10326	CG10326	FBgn0038453
CG10327	TBPH	FBgn0025790
CG10328	nonA-l	FBgn0015520
CG10332	CG10332	FBgn0260455
CG10333	CG10333	FBgn0032690
CG10334	spi	FBgn0005672
CG10336	CG10336	FBgn0032698
CG10337	CG10337	FBgn0032805
CG10338	CG10338	FBgn0032700
CG10339	CG10339	FBgn0034972
CG1034	bcd	FBgn0000166
CG10340	CG10340	FBgn0022344
CG10341	CG10341	FBgn0032701
CG10342	NPF	FBgn0027109
CG10343	CG10343	FBgn0032703
CG10344	CG10344	FBgn0034729
CG10345	CG10345	FBgn0027562
CG10346	Grip71	FBgn0032705
CG10347	CG10347	FBgn0030342
CG10348	CG10348	FBgn0032707
CG10353	CG10353	FBgn0030349
CG10357	CG10357	FBgn0035453
CG10359	CG10359	FBgn0035452
CG10360	ref(2)P	FBgn0003231
CG10361	CG10361	FBgn0036208
CG10362	CG10362	FBgn0030358
CG10363	Tep4	FBgn0041180
CG10364	msb1l	FBgn0027949
CG10365	CG10365	FBgn0039109
CG10366	CG10366	FBgn0032814
CG10367	Hmgcr	FBgn0263782
CG10369	Irk3	FBgn0032706
CG10370	Rpt5	FBgn0028684
CG10371	Plip	FBgn0039111
CG10372	Faf	FBgn0025608
CG10373	Jwa	FBgn0032704
CG10374	Lsd-1	FBgn0039114
CG10375	CG10375	FBgn0039116
CG10376	CG10376	FBgn0032702
CG10377	Hrb27C	FBgn0004838
CG10379	mbc	FBgn0015513
CG10383	CG10383	FBgn0032699
CG10385	msl-1	FBgn0005617
CG10387	tos	FBgn0015553
CG10388	Ubx	FBgn0003944
CG10390	mia	FBgn0014342
CG10391	Cyp310a1	FBgn0032693
CG10392	sxc	FBgn0261403
CG10405	CG10405	FBgn0038431
CG1041	CG1041	FBgn0037440
CG10413	CG10413	FBgn0032689
CG10414	Atac2	FBgn0032691
CG10417	CG10417	FBgn0033021
CG10419	Gem2	FBgn0036850
CG10423	RpS27	FBgn0039300
CG10424	CG10424	FBgn0036848
CG10426	CG10426	FBgn0036273
CG10428	CG10428	FBgn0032724
CG10431	CG10431	FBgn0032730
CG10433	CG10433	FBgn0034638
CG10435	CG10435	FBgn0037539
CG10436	Obp69a	FBgn0011279
CG1044	dos	FBgn0016794
CG10440	CG10440	FBgn0034636
CG10443	Lar	FBgn0000464
CG10444	CG10444	FBgn0034494
CG10445	CG10445	FBgn0037531
CG10447	Nf-YB	FBgn0032816
CG10449	Catsup	FBgn0002022
CG10459	CG10459	FBgn0033440
CG1046	zen	FBgn0004053
CG10460	cer	FBgn0034443
CG10462	CG10462	FBgn0032815
CG10465	CG10465	FBgn0033017
CG10466	CG10466	FBgn0032822
CG10467	CG10467	FBgn0035679
CG10469	CG10469	FBgn0035678
CG10470	CG10470	FBgn0032746
CG10472	CG10472	FBgn0035670
CG10473	Acn	FBgn0263198
CG10475	Jon65Ai	FBgn0035667
CG10479	CG10479	FBgn0035656
CG1048	zen2	FBgn0004054
CG10480	Rcc1	FBgn0002638
CG10481	CG10481	FBgn0032827
CG10483	CG10483	FBgn0035649
CG10488	eyg	FBgn0000625
CG10489	Pole2	FBgn0035644
CG1049	Cct1	FBgn0041342
CG10491	vn	FBgn0003984
CG10492	CG10492	FBgn0032748
CG10493	Phlpp	FBgn0032749
CG10494	CG10494	FBgn0034634
CG10496	TAF1C-like	FBgn0034631
CG10497	Sdc	FBgn0010415
CG10498	cdc2c	FBgn0004107
CG10501	amd	FBgn0000075
CG10504	Ilk	FBgn0028427
CG10505	CG10505	FBgn0034612
CG10512	CG10512	FBgn0037057
CG10513	CG10513	FBgn0039311
CG10521	NetB	FBgn0015774
CG10522	sti	FBgn0002466
CG10523	park	FBgn0041100
CG10527	CG10527	FBgn0034583
CG10528	fs(2)ltoPP43	FBgn0004811
CG10530	Lcp65Ag1	FBgn0020638
CG10534	Lcp65Ag2	FBgn0020637
CG10535	Elp1	FBgn0037926
CG10536	cbx	FBgn0011241
CG10537	Rdl	FBgn0004244
CG10538	CdGAPr	FBgn0032821
CG10539	S6k	FBgn0015806
CG10540	cpa	FBgn0034577
CG10542	Bre1	FBgn0086694
CG10543	CG10543	FBgn0034570
CG10545	Gbeta13F	FBgn0001105
CG10546	Cralbp	FBgn0035636
CG10550	CG10550	FBgn0039321
CG10553	CG10553	FBgn0039324
CG10559	CG10559	FBgn0039323
CG1056	5-HT2A	FBgn0087012
CG10560	CG10560	FBgn0039325
CG10561	CG10561	FBgn0002036
CG10563	l(2)37Cd	FBgn0086445
CG10564	Ac78C	FBgn0024150
CG10565	CG10565	FBgn0037051
CG10566	CG10566	FBgn0037050
CG1057	MED31	FBgn0037262
CG10571	ara	FBgn0015904
CG10573	ko	FBgn0020294
CG10574	I-2	FBgn0028429
CG10575	Ppat-Dpck	FBgn0035632
CG10576	CG10576	FBgn0035630
CG10578	DnaJ-1	FBgn0263106
CG10579	Eip63E	FBgn0005640
CG1058	rpk	FBgn0022981
CG10580	fng	FBgn0011591
CG10583	Sse	FBgn0035627
CG10586	Sems	FBgn0037036
CG10588	CG10588	FBgn0037037
CG10589	CG10589	FBgn0037035
CG1059	Karybeta3	FBgn0087013
CG10590	CG10590	FBgn0035622
CG10592	CG10592	FBgn0035619
CG10593	Acer	FBgn0016122
CG10594	spo	FBgn0003486
CG10596	Msr-110	FBgn0015766
CG10597	CG10597	FBgn0030832
CG10598	CG10598	FBgn0003057
CG10600	CG10600	FBgn0032717
CG10601	mirr	FBgn0014343
CG10602	CG10602	FBgn0032721
CG10603	mRpL13	FBgn0032720
CG10604	bsh	FBgn0000529
CG10605	caup	FBgn0015919
CG10616	CG10616	FBgn0036286
CG10617	Syt12	FBgn0261085
CG10618	CHKov1	FBgn0045761
CG10619	tup	FBgn0003896
CG10620	Tsf2	FBgn0036299
CG10621	CG10621	FBgn0032726
CG10622	Sucb	FBgn0029118
CG10623	CG10623	FBgn0032727
CG10624	sinu	FBgn0010894
CG10625	CG10625	FBgn0035612
CG10626	Lkr	FBgn0035610
CG10627	nst	FBgn0036298
CG1063	Itp-r83A	FBgn0010051
CG10631	CG10631	FBgn0032817
CG10632	sowah	FBgn0036302
CG10635	CG10635	FBgn0035603
CG10637	Nak	FBgn0015772
CG10638	CG10638	FBgn0036290
CG10639	CG10639	FBgn0032729
CG10640	Uev1A	FBgn0035601
CG10641	Swip-1	FBgn0032731
CG10642	Klp64D	FBgn0004380
CG10645	lama	FBgn0016031
CG10646	CG10646	FBgn0036292
CG1065	Scsalpha	FBgn0004888
CG10650	CG10650	FBgn0046302
CG10651	CG10651	FBgn0032853
CG10652	RpL30	FBgn0086710
CG10653	hk	FBgn0001202
CG10654	CG10654	FBgn0036294
CG10655	l(2)37Bb	FBgn0002021
CG10657	CG10657	FBgn0036289
CG10658	Hf	FBgn0014000
CG10659	CG10659	FBgn0032839
CG10660	CG10660	FBgn0036288
CG10663	CG10663	FBgn0036287
CG10667	Orc1	FBgn0022772
CG10669	CG10669	FBgn0039329
CG10672	CG10672	FBgn0035588
CG10673	Prpk	FBgn0035590
CG10675	CHKov2	FBgn0039328
CG10679	Nedd8	FBgn0032725
CG10680	CG10680	FBgn0032836
CG10681	CG10681	FBgn0036291
CG10682	vih	FBgn0264848
CG10683	rhi	FBgn0004400
CG10685	l(2)37Cg	FBgn0086447
CG10686	tral	FBgn0041775
CG10687	Aats-asn	FBgn0086443
CG10689	l(2)37Cb	FBgn0086444
CG10691	l(2)37Cc	FBgn0002031
CG10692	Mt2	FBgn0028707
CG10693	slo	FBgn0003429
CG10694	CG10694	FBgn0039147
CG10695	Pat1	FBgn0029878
CG10698	CrzR	FBgn0036278
CG10699	Lim3	FBgn0002023
CG1070	Alh	FBgn0261238
CG10701	Moe	FBgn0011661
CG10702	CG10702	FBgn0032752
CG10704	toe	FBgn0036285
CG10706	SK	FBgn0029761
CG1071	E2f2	FBgn0024371
CG10710	CG10710	FBgn0036377
CG10712	Chro	FBgn0044324
CG10713	CG10713	FBgn0036360
CG10717	ImpL1	FBgn0001256
CG10718	neb	FBgn0004374
CG10719	brat	FBgn0010300
CG1072	Awh	FBgn0013751
CG10721	CG10721	FBgn0032846
CG10722	nesd	FBgn0032848
CG10723	Kua	FBgn0032850
CG10724	flr	FBgn0260049
CG10725	CG10725	FBgn0036362
CG10728	vls	FBgn0003978
CG10730	CG10730	FBgn0032843
CG10731	CG10731	FBgn0034081
CG10732	CG10732	FBgn0036365
CG10733	loj	FBgn0061492
CG10734	CG10734	FBgn0034082
CG10737	CG10737	FBgn0034420
CG10738	CG10738	FBgn0036368
CG10739	pigeon	FBgn0010309
CG1074	CG1074	FBgn0037250
CG10741	Tgi	FBgn0036373
CG10742	Tsp3A	FBgn0040334
CG10747	CG10747	FBgn0032845
CG10750	CG10750	FBgn0032769
CG10751	robl	FBgn0024196
CG10752	CG10752	FBgn0036325
CG10753	SmD1	FBgn0261933
CG10754	CG10754	FBgn0036314
CG10755	Cyp4ae1	FBgn0015036
CG10756	Taf13	FBgn0032847
CG1076	Vha14-2	FBgn0037402
CG10763	Gbeta5	FBgn0030011
CG10764	CG10764	FBgn0034221
CG10772	Fur1	FBgn0004509
CG10777	CG10777	FBgn0029979
CG10778	CG10778	FBgn0029980
CG1078	Fip1	FBgn0037255
CG10781	ng1	FBgn0002933
CG10788	ng3	FBgn0010295
CG1079	Fie	FBgn0026592
CG10793	CG10793	FBgn0029656
CG10794	DptB	FBgn0034407
CG10795	CG10795	FBgn0034626
CG10798	dm	FBgn0262656
CG10799	CG10799	FBgn0033821
CG10800	Rca1	FBgn0017551
CG10801	CG10801	FBgn0029660
CG10802	CG10802	FBgn0029664
CG10803	CG10803	FBgn0029666
CG10804	CG10804	FBgn0029663
CG10805	l(2)k09022	FBgn0086451
CG10806	Nha1	FBgn0031865
CG10808	Syngr	FBgn0033876
CG10809	CG10809	FBgn0036052
CG1081	Rheb	FBgn0041191
CG10811	eIF4G	FBgn0023213
CG10812	Drsl5	FBgn0035434
CG1082	alpha-Est4	FBgn0015572
CG10823	SIFaR	FBgn0038880
CG10824	CG10824	FBgn0038865
CG10825	Ice2	FBgn0038860
CG10827	CG10827	FBgn0038845
CG10830	CG10830	FBgn0038839
CG10833	Cyp28d1	FBgn0031689
CG10838	robl22E	FBgn0028570
CG1084	Cont	FBgn0037240
CG10840	eIF5B	FBgn0026259
CG10841	CG10841	FBgn0038163
CG10842	Cyp4p1	FBgn0015037
CG10843	Cyp4p3	FBgn0033397
CG10844	RyR	FBgn0011286
CG10845	CG10845	FBgn0039246
CG10846	dyn-p25	FBgn0040228
CG10847	enc	FBgn0004875
CG10849	Sc2	FBgn0035471
CG10850	ida	FBgn0041147
CG10851	B52	FBgn0004587
CG10852	Acp63F	FBgn0015585
CG10853	CG10853	FBgn0035478
CG10858	ppk27	FBgn0035458
CG10859	CG10859	FBgn0032520
CG10861	Atg12	FBgn0036255
CG10862	CG10862	FBgn0035455
CG10863	CG10863	FBgn0027552
CG10864	CG10864	FBgn0038621
CG10866	CG10866	FBgn0035475
CG10868	orb	FBgn0004882
CG10869	CG10869	FBgn0031347
CG10874	CG10874	FBgn0031395
CG10877	CG10877	FBgn0038804
CG1088	Vha26	FBgn0015324
CG10880	CG10880	FBgn0031398
CG10881	CG10881	FBgn0038796
CG10882	Sec24CD	FBgn0262126
CG10888	Rh3	FBgn0003249
CG10889	CG10889	FBgn0038769
CG1089	alpha-Est5	FBgn0261393
CG10890	mus201	FBgn0002887
CG10895	lok	FBgn0019686
CG10897	tou	FBgn0033636
CG10898	CG10898	FBgn0037911
CG1090	CG1090	FBgn0037238
CG10901	osk	FBgn0003015
CG10903	CG10903	FBgn0037543
CG10907	CG10907	FBgn0036207
CG10909	CG10909	FBgn0038090
CG1091	CG1091	FBgn0037470
CG10910	CG10910	FBgn0034289
CG10913	Spn55B	FBgn0028983
CG10914	CG10914	FBgn0034307
CG10915	CG10915	FBgn0034308
CG10917	fj	FBgn0000658
CG10919	CG10919	FBgn0037514
CG1092	CG1092	FBgn0037228
CG10922	La	FBgn0011638
CG10923	Klp67A	FBgn0004379
CG10924	CG10924	FBgn0034356
CG10930	PpY-55A	FBgn0003140
CG10931	CG10931	FBgn0034274
CG10933	CG10933	FBgn0034264
CG10934	CG10934	FBgn0034263
CG10936	CG10936	FBgn0034253
CG10938	Prosalpha5	FBgn0016697
CG10939	Sip1	FBgn0010620
CG10943	CG10943	FBgn0036320
CG10944	RpS6	FBgn0261592
CG10946	dpr14	FBgn0029974
CG10947	CG10947	FBgn0032857
CG10948	CG10948	FBgn0036317
CG10949	CG10949	FBgn0032858
CG10950	CG10950	FBgn0034205
CG10952	eag	FBgn0000535
CG10953	CG10953	FBgn0034204
CG10954	Arpc2	FBgn0032859
CG10955	Rtf1	FBgn0034722
CG10958	CG10958	FBgn0030004
CG10959	CG10959	FBgn0030010
CG10960	CG10960	FBgn0036316
CG10962	CG10962	FBgn0030073
CG10964	sni	FBgn0030026
CG10965	Corp	FBgn0030028
CG10967	Atg1	FBgn0260945
CG10970	CG10970	FBgn0030078
CG10971	Hip1	FBgn0036309
CG10973	CG10973	FBgn0036306
CG10975	Ptp69D	FBgn0014007
CG10978	jagn	FBgn0037374
CG10979	CG10979	FBgn0037379
CG1098	Madm	FBgn0027497
CG10981	dgrn	FBgn0037384
CG10984	CG10984	FBgn0036305
CG10986	g	FBgn0001087
CG10988	Grip91	FBgn0001612
CG1099	Dap160	FBgn0023388
CG10990	Pdcd4	FBgn0030520
CG10992	CtsB1	FBgn0030521
CG10996	CG10996	FBgn0030525
CG10997	Clic	FBgn0030529
CG10998	r-cup	FBgn0031142
CG11000	CG11000	FBgn0263353
CG11006	Sap130	FBgn0262714
CG11007	CG11007	FBgn0034455
CG11009	Wbp2	FBgn0036318
CG1101	Ref1	FBgn0010774
CG11012	Ugt37a1	FBgn0026756
CG11015	CoVb	FBgn0031830
CG11018	CG11018	FBgn0034464
CG1102	MP1	FBgn0027930
CG11020	nompC	FBgn0016920
CG11024	cl	FBgn0000318
CG11025	isopeptidase-T-3	FBgn0028372
CG11027	Arf102F	FBgn0013749
CG11029	CG11029	FBgn0031735
CG1103	CG1103	FBgn0037235
CG11030	CG11030	FBgn0031736
CG11033	Kdm2	FBgn0037659
CG11034	CG11034	FBgn0031741
CG11035	CG11035	FBgn0037544
CG1104	CG1104	FBgn0037467
CG11041	CG11041	FBgn0034481
CG11043	CG11043	FBgn0031831
CG11049	sv	FBgn0005561
CG1105	CG1105	FBgn0037465
CG11050	CG11050	FBgn0031836
CG11051	Nplp2	FBgn0040813
CG11052	CG11052	FBgn0040524
CG11055	Hsl	FBgn0034491
CG11059	Cals	FBgn0039928
CG1106	Gel	FBgn0010225
CG11061	GM130	FBgn0034697
CG11062	Actbeta	FBgn0024913
CG11064	Rfabg	FBgn0087002
CG11066	scaf	FBgn0033033
CG11068	CG11068	FBgn0030536
CG11069	CG11069	FBgn0039244
CG1107	aux	FBgn0037218
CG11070	CG11070	FBgn0028467
CG11073	CG11073	FBgn0034693
CG11076	CG11076	FBgn0039929
CG11077	CG11077	FBgn0039930
CG1108	alpha-Est6	FBgn0015574
CG11081	PlexA	FBgn0025741
CG11084	pk	FBgn0003090
CG11086	Gadd45	FBgn0033153
CG11089	CG11089	FBgn0039241
CG1109	CG1109	FBgn0046222
CG11092	Nup93-1	FBgn0027537
CG11093	fuss	FBgn0039932
CG11094	dsx	FBgn0000504
CG11095	CG11095	FBgn0030528
CG11098	Tango1	FBgn0031842
CG11099	CG11099	FBgn0034485
CG11100	Mes2	FBgn0037207
CG11101	pwn	FBgn0003174
CG11106	CG11106	FBgn0030280
CG11107	CG11107	FBgn0033160
CG11109	CG11109	FBgn0037200
CG11110	CG11110	FBgn0034535
CG11111	rdgB	FBgn0003218
CG11112	CG11112	FBgn0033164
CG11113	CG11113	FBgn0033165
CG11115	Ssl1	FBgn0037202
CG1112	alpha-Est7	FBgn0015575
CG11120	Mink	FBgn0039250
CG11121	so	FBgn0003460
CG11122	CG11122	FBgn0030266
CG11123	CG11123	FBgn0033169
CG11125	CG11125	FBgn0033174
CG11127	CG11127	FBgn0033178
CG11128	slif	FBgn0037203
CG11129	Yp3	FBgn0004047
CG1113	CG1113	FBgn0037304
CG11130	Rtc1	FBgn0020909
CG11131	CG11131	FBgn0037204
CG11132	DMAP1	FBgn0034537
CG11133	BoYb	FBgn0037205
CG11134	CG11134	FBgn0030518
CG11136	Lrt	FBgn0034540
CG11137	CG11137	FBgn0037199
CG11138	CG11138	FBgn0030400
CG11140	Aldh-III	FBgn0010548
CG11141	CG11141	FBgn0033177
CG11142	obst-E	FBgn0031737
CG11143	Inos	FBgn0025885
CG11144	mGluR	FBgn0019985
CG11145	CG11145	FBgn0033168
CG11147	CG11147	FBgn0031734
CG11148	CG11148	FBgn0039936
CG1115	Vps37B	FBgn0037299
CG11151	CG11151	FBgn0030519
CG11152	fd102C	FBgn0039937
CG11153	Sox102F	FBgn0039938
CG11154	ATPsyn-beta	FBgn0010217
CG11155	CG11155	FBgn0039927
CG11158	CG11158	FBgn0030511
CG11159	CG11159	FBgn0034539
CG11163	ZnT41F	FBgn0025693
CG11164	CG11164	FBgn0030507
CG11166	Eaf	FBgn0033166
CG11168	CG11168	FBgn0039249
CG11170	CG11170	FBgn0034705
CG11172	NFAT	FBgn0030505
CG11175	Rcd6	FBgn0034530
CG11176	Tango2	FBgn0030503
CG11177	BthD	FBgn0030501
CG11178	CG11178	FBgn0030499
CG11180	CG11180	FBgn0034528
CG11181	cup	FBgn0000392
CG11182	PHDP	FBgn0025334
CG11183	Dcp1	FBgn0034921
CG11184	Upf3	FBgn0034923
CG11186	toy	FBgn0019650
CG1119	Gnf1	FBgn0004913
CG11196	Dic3	FBgn0033248
CG11198	ACC	FBgn0033246
CG1120	IntS10	FBgn0035462
CG11200	CG11200	FBgn0034500
CG11202	org-1	FBgn0021767
CG11206	Liprin-gamma	FBgn0034720
CG11207	feo	FBgn0030241
CG11208	CG11208	FBgn0034488
CG11209	ppk6	FBgn0034489
CG1121	alpha-Est8	FBgn0015576
CG11210	CG11210	FBgn0033259
CG11211	CG11211	FBgn0033067
CG11212	Ptr	FBgn0262867
CG11217	CanB2	FBgn0015614
CG11218	Obp56d	FBgn0034470
CG11219	PIP82	FBgn0024943
CG11221	CG11221	FBgn0031855
CG11226	CG11226	FBgn0037195
CG11227	CG11227	FBgn0031139
CG11228	hpo	FBgn0261456
CG11236	CG11236	FBgn0031860
CG11237	Oseg6	FBgn0034452
CG11238	l(3)04053	FBgn0010830
CG1124	CG1124	FBgn0037290
CG11241	CG11241	FBgn0037186
CG11242	TBCB	FBgn0034451
CG11246	Rpb8	FBgn0037121
CG11247	CG11247	FBgn0037120
CG11248	CG11248	FBgn0037117
CG11249	CG11249	FBgn0037115
CG11251	CG11251	FBgn0036346
CG11253	Zmynd10	FBgn0266709
CG11254	mael	FBgn0016034
CG11255	AdenoK	FBgn0036337
CG11257	CG11257	FBgn0034442
CG11258	mRpL20	FBgn0036335
CG11259	MICAL-like	FBgn0036333
CG1126	CG1126	FBgn0037280
CG11261	CG11261	FBgn0036332
CG11262	CG11262	FBgn0036329
CG11263	CG11263	FBgn0036330
CG11265	Trf4-1	FBgn0030049
CG11266	CG11266	FBgn0031883
CG11267	CG11267	FBgn0036334
CG11268	ste14	FBgn0036336
CG11269	CG11269	FBgn0034700
CG11271	RpS12	FBgn0260441
CG11275	CG11275	FBgn0034706
CG11276	RpS4	FBgn0011284
CG11278	Syx13	FBgn0036341
CG11279	CG11279	FBgn0036342
CG1128	alpha-Est9	FBgn0015577
CG11280	trn	FBgn0010452
CG11281	snky	FBgn0086916
CG11282	caps	FBgn0023095
CG11284	CG11284	FBgn0030056
CG11286	CG11286	FBgn0037516
CG11289	CG11289	FBgn0031887
CG1129	CG1129	FBgn0037279
CG11290	enok	FBgn0034975
CG11294	CG11294	FBgn0030058
CG11298	CG11298	FBgn0034721
CG11299	Sesn	FBgn0034897
CG1130	scrt	FBgn0004880
CG11300	CG11300	FBgn0034901
CG11301	Mes4	FBgn0034726
CG11305	Sirt7	FBgn0039631
CG11306	CG11306	FBgn0037108
CG11307	CG11307	FBgn0037106
CG11308	sa	FBgn0002842
CG11309	CG11309	FBgn0037070
CG1131	alpha-Est10	FBgn0015569
CG11310	Cpr78Ca	FBgn0037067
CG11312	insc	FBgn0011674
CG11313	CG11313	FBgn0039798
CG11314	Npc2g	FBgn0039800
CG11315	Npc2h	FBgn0039801
CG11317	CG11317	FBgn0039816
CG11319	CG11319	FBgn0031835
CG1132	fd64A	FBgn0004895
CG11320	CG11320	FBgn0031837
CG11321	CG11321	FBgn0031857
CG11322	CG11322	FBgn0031856
CG11323	TTLL3A	FBgn0031854
CG11324	homer	FBgn0025777
CG11325	AkhR	FBgn0025595
CG11326	Tsp	FBgn0031850
CG11327	CG11327	FBgn0031849
CG11328	Nhe3	FBgn0028703
CG1133	opa	FBgn0003002
CG11331	Spn27A	FBgn0028990
CG11333	CG11333	FBgn0039850
CG11334	CG11334	FBgn0039849
CG11337	CG11337	FBgn0039846
CG1134	Mul1	FBgn0035483
CG11340	CG11340	FBgn0039840
CG11345	CG11345	FBgn0035546
CG11347	DOR	FBgn0035542
CG11349	CG11349	FBgn0035550
CG1135	Rcd5	FBgn0263832
CG11350	CG11350	FBgn0035552
CG11352	jim	FBgn0027339
CG11353	CG11353	FBgn0035557
CG11354	Lim1	FBgn0026411
CG11356	CG11356	FBgn0030375
CG11357	CG11357	FBgn0035558
CG1136	CG1136	FBgn0035490
CG11360	CG11360	FBgn0039920
CG11367	CG11367	FBgn0037185
CG11369	CG11369	FBgn0029951
CG1137	CG1137	FBgn0037454
CG11370	CG11370	FBgn0037181
CG11371	dbr	FBgn0067779
CG11372	galectin	FBgn0031213
CG11374	CG11374	FBgn0031214
CG11375	polybromo	FBgn0039227
CG11376	Zir	FBgn0031216
CG11377	CG11377	FBgn0031217
CG11378	CG11378	FBgn0040364
CG1138	CG1138	FBgn0037456
CG11380	CG11380	FBgn0040359
CG11381	CG11381	FBgn0029568
CG11382	CG11382	FBgn0040367
CG11387	ct	FBgn0004198
CG11388	CG11388	FBgn0034959
CG1139	CG1139	FBgn0035300
CG11390	PebIII	FBgn0011695
CG11391	CG11391	FBgn0038732
CG11396	CG11396	FBgn0037022
CG11397	glu	FBgn0015391
CG11398	CG11398	FBgn0040366
CG11399	CG11399	FBgn0037021
CG1140	SCOT	FBgn0035298
CG11400	CG11400	FBgn0034198
CG11401	Trxr-2	FBgn0037170
CG11405	Atf3	FBgn0028550
CG11406	CG11406	FBgn0034990
CG11407	CG11407	FBgn0038733
CG11409	CG11409	FBgn0024366
CG11412	CG11412	FBgn0024362
CG11413	CG11413	FBgn0035022
CG11414	CG11414	FBgn0035024
CG11418	CG11418	FBgn0024360
CG11419	APC10	FBgn0034231
CG11425	CG11425	FBgn0037167
CG11426	CG11426	FBgn0037166
CG11427	rb	FBgn0003210
CG1143	CG1143	FBgn0035359
CG11430	olf186-F	FBgn0041585
CG11436	CG11436	FBgn0029713
CG11437	CG11437	FBgn0037165
CG11438	CG11438	FBgn0037164
CG11440	laza	FBgn0037163
CG11444	CG11444	FBgn0029715
CG11447	CG11447	FBgn0038737
CG11448	CG11448	FBgn0024985
CG11449	CG11449	FBgn0037162
CG11450	net	FBgn0002931
CG11451	Spc105R	FBgn0037025
CG11453	CG11453	FBgn0038734
CG11454	CG11454	FBgn0031224
CG11455	CG11455	FBgn0031228
CG11456	CG11456	FBgn0037031
CG1146	CG1146	FBgn0035346
CG1147	NPFR	FBgn0037408
CG11470	CG11470	FBgn0039671
CG11471	Aats-ile	FBgn0027086
CG11475	CG11475	FBgn0034687
CG1148	Osi2	FBgn0037410
CG11486	CG11486	FBgn0035397
CG11488	mRpL10	FBgn0031231
CG11489	srpk79D	FBgn0025702
CG1149	MstProx	FBgn0015770
CG11490	Tbc1d15-17	FBgn0031233
CG11491	br	FBgn0000210
CG11495	rasp	FBgn0024194
CG11498	CG11498	FBgn0039749
CG1150	Osi3	FBgn0037411
CG11500	Spase12	FBgn0040623
CG11501	Diedel	FBgn0039666
CG11502	svp	FBgn0003651
CG11504	CG11504	FBgn0039733
CG11505	CG11505	FBgn0035424
CG11509	CG11509	FBgn0029584
CG1151	Osi6	FBgn0027527
CG11513	armi	FBgn0041164
CG11516	Ptp99A	FBgn0004369
CG11518	pygo	FBgn0043900
CG1152	Gld	FBgn0001112
CG11522	RpL6	FBgn0039857
CG11525	CycG	FBgn0039858
CG11526	CG11526	FBgn0035437
CG11527	Tig	FBgn0011722
CG11529	CG11529	FBgn0036264
CG1153	Osi7	FBgn0037414
CG11533	Asator	FBgn0039908
CG11534	CG11534	FBgn0046296
CG11537	CG11537	FBgn0035400
CG1154	Osi12	FBgn0037419
CG11546	kermit	FBgn0010504
CG1155	Osi14	FBgn0040279
CG11550	CG11550	FBgn0039864
CG11551	ind	FBgn0025776
CG11552	Rpn12R	FBgn0036465
CG11555	CG11555	FBgn0086856
CG11556	Rph	FBgn0030230
CG11560	CG11560	FBgn0036249
CG11561	smo	FBgn0003444
CG11562	CG11562	FBgn0031247
CG11566	CG11566	FBgn0031159
CG11567	Cpr	FBgn0015623
CG11576	CG11576	FBgn0039882
CG11579	arm	FBgn0000117
CG1158	Tim17b1	FBgn0037310
CG11581	CG11581	FBgn0030540
CG11582	srw	FBgn0261952
CG11583	CG11583	FBgn0035524
CG11584	CG11584	FBgn0030541
CG11586	CG11586	FBgn0035520
CG11588	CG11588	FBgn0036221
CG11589	VhaM9.7-c	FBgn0028664
CG11590	CG11590	FBgn0030545
CG11591	Dpy-30L2	FBgn0035491
CG11592	Amnionless	FBgn0025686
CG11593	CG11593	FBgn0035488
CG11594	CG11594	FBgn0035484
CG11596	CG11596	FBgn0023522
CG11597	CG11597	FBgn0036212
CG11600	CG11600	FBgn0038068
CG11601	CG11601	FBgn0031244
CG11606	Rpp30	FBgn0022246
CG11607	H2.0	FBgn0001170
CG11608	CG11608	FBgn0038069
CG1161	CG1161	FBgn0037313
CG11611	Tim13	FBgn0036204
CG11614	nkd	FBgn0002945
CG11617	CG11617	FBgn0031232
CG11619	CG11619	FBgn0036836
CG11621	Pi3K68D	FBgn0015278
CG11622	Rlip	FBgn0026056
CG11624	Ubi-p63E	FBgn0003943
CG11628	step	FBgn0086779
CG11629	CG11629	FBgn0032965
CG11630	CG11630	FBgn0032964
CG11634	CG11634	FBgn0032968
CG11635	CG11635	FBgn0033283
CG11637	NijB	FBgn0036822
CG11638	CG11638	FBgn0040351
CG11648	Abd-B	FBgn0000015
CG1165	LysS	FBgn0004430
CG11650	Lcp1	FBgn0002531
CG11652	CG11652	FBgn0036194
CG11654	Ahcy13	FBgn0014455
CG11655	CG11655	FBgn0030638
CG11656	CG11656	FBgn0038109
CG11658	CG11658	FBgn0036196
CG11661	Nc73EF	FBgn0010352
CG11663	CG11663	FBgn0029539
CG11664	CG11664	FBgn0040341
CG11665	CG11665	FBgn0033028
CG11668	CG11668	FBgn0038113
CG1167	Ras64B	FBgn0003206
CG11670	CG11670	FBgn0038114
CG11671	CG11671	FBgn0037562
CG11672	CG11672	FBgn0037563
CG11674	CG11674	FBgn0030551
CG11678	Arp6	FBgn0011741
CG11679	CG11679	FBgn0030678
CG1168	7B2	FBgn0041707
CG11680	mle	FBgn0002774
CG11686	CG11686	FBgn0040551
CG1169	Osi18	FBgn0037428
CG11695	CG11695	FBgn0030316
CG11699	CG11699	FBgn0030311
CG11709	PGRP-SA	FBgn0030310
CG1171	Akh	FBgn0004552
CG11710	CG11710	FBgn0031115
CG11711	Mob2	FBgn0259481
CG11714	CG11714	FBgn0036170
CG11715	Cyp4g15	FBgn0030304
CG1172	CG1172	FBgn0264712
CG11720	Sgs3	FBgn0003373
CG11722	CG11722	FBgn0037777
CG11723	CG11723	FBgn0031391
CG11726	CG11726	FBgn0036156
CG11727	Evi5	FBgn0262740
CG11732	Obp85a	FBgn0037589
CG11734	HERC2	FBgn0031107
CG11737	CG11737	FBgn0037592
CG11738	l(1)G0004	FBgn0027334
CG11739	CG11739	FBgn0037239
CG11750	Pa1	FBgn0030294
CG11752	CG11752	FBgn0030292
CG11753	CG11753	FBgn0037603
CG11759	Kap3	FBgn0028421
CG1176	Obp84a	FBgn0011282
CG11760	CG11760	FBgn0037615
CG11762	CG11762	FBgn0037618
CG11765	Prx2540-2	FBgn0033518
CG11768	CG11768	FBgn0037625
CG11770	lin	FBgn0002552
CG11771	CG11771	FBgn0039252
CG11775	Ir85a	FBgn0037630
CG11777	CG11777	FBgn0033527
CG11778	CNT1	FBgn0033371
CG11779	CG11779	FBgn0038683
CG11783	Hr96	FBgn0015240
CG11784	GstE13	FBgn0033381
CG11785	bai	FBgn0045866
CG11786	CG11786	FBgn0039264
CG1179	LysB	FBgn0004425
CG11790	CG11790	FBgn0039265
CG11791	CG11791	FBgn0039266
CG11793	Sod	FBgn0003462
CG11797	Obp56a	FBgn0034468
CG11798	chn	FBgn0015371
CG11799	fd68A	FBgn0036134
CG1180	LysE	FBgn0004428
CG11801	Elo68beta	FBgn0036128
CG11802	CG11802	FBgn0030346
CG11804	ced-6	FBgn0029092
CG11807	CG11807	FBgn0033996
CG11808	CG11808	FBgn0034000
CG11815	CG11815	FBgn0035299
CG11820	PQBP1	FBgn0039270
CG11822	nAChRbeta3	FBgn0031261
CG11825	CG11825	FBgn0033519
CG11833	Ssl2	FBgn0041780
CG11836	CG11836	FBgn0039272
CG11837	CG11837	FBgn0039627
CG11838	rempA	FBgn0260933
CG11839	CG11839	FBgn0039271
CG11840	Spp	FBgn0031260
CG11841	CG11841	FBgn0039628
CG11842	CG11842	FBgn0039629
CG11843	CG11843	FBgn0039630
CG11844	vig2	FBgn0046214
CG11847	Clbn	FBgn0259152
CG11848	Bili	FBgn0039282
CG11849	dan	FBgn0039286
CG11851	CG11851	FBgn0039293
CG11852	CG11852	FBgn0039297
CG11853	to	FBgn0039298
CG11854	CG11854	FBgn0039299
CG11856	Nup358	FBgn0039302
CG11857	CG11857	FBgn0039303
CG11859	RIOK2	FBgn0039306
CG11864	CG11864	FBgn0028944
CG11866	dmpd	FBgn0033486
CG11873	CG11873	FBgn0039633
CG11874	alpha-Man-Ib	FBgn0039634
CG11876	CG11876	FBgn0039635
CG11877	Atg14	FBgn0039636
CG11878	CG11878	FBgn0039310
CG11880	CG11880	FBgn0039637
CG11881	dgt6	FBgn0039638
CG11882	CG11882	FBgn0039642
CG11883	CG11883	FBgn0033538
CG11886	Slbp	FBgn0041186
CG11887	Elp2	FBgn0033540
CG11888	Rpn2	FBgn0028692
CG11889	CG11889	FBgn0039308
CG11891	CG11891	FBgn0039309
CG11893	CG11893	FBgn0039316
CG11895	stan	FBgn0024836
CG11896	m-cup	FBgn0038488
CG11897	CG11897	FBgn0039644
CG11898	CG11898	FBgn0039645
CG11899	CG11899	FBgn0014427
CG11901	Ef1gamma	FBgn0029176
CG11905	CG11905	FBgn0036678
CG11906	CG11906	FBgn0034425
CG11907	Ent1	FBgn0031250
CG11908	rha	FBgn0027376
CG11909	tobi	FBgn0261575
CG11910	alrm	FBgn0039332
CG11911	CG11911	FBgn0031249
CG11912	CG11912	FBgn0031248
CG11913	CG11913	FBgn0039331
CG11919	Pex6	FBgn0033564
CG11920	CG11920	FBgn0039274
CG11921	fd96Ca	FBgn0004897
CG11922	fd96Cb	FBgn0004898
CG11924	Cf2	FBgn0000286
CG11926	Mon1	FBgn0031640
CG1193	kat-60L1	FBgn0037375
CG11937	amn	FBgn0086782
CG11940	pico	FBgn0261811
CG11942	skpE	FBgn0031074
CG11943	Nup205	FBgn0031078
CG11949	cora	FBgn0010434
CG11956	SP1029	FBgn0263236
CG11958	Cnx99A	FBgn0015622
CG11961	CG11961	FBgn0034436
CG11963	skap	FBgn0037643
CG11964	CG11964	FBgn0037644
CG11966	CG11966	FBgn0037645
CG11967	CAHbeta	FBgn0037646
CG11968	RagA-B	FBgn0037647
CG11970	CG11970	FBgn0027503
CG11971	E(var)3-9	FBgn0260243
CG11975	CG11975	FBgn0037648
CG11977	CG11977	FBgn0037650
CG11980	CG11980	FBgn0037652
CG11981	Prosbeta3	FBgn0026380
CG11983	CG11983	FBgn0037654
CG11984	CG11984	FBgn0037655
CG11987	tgo	FBgn0264075
CG11988	neur	FBgn0002932
CG11989	vnc	FBgn0263251
CG11990	hyx	FBgn0037657
CG11992	Rel	FBgn0014018
CG11993	Mst85C	FBgn0028708
CG11997	CG11997	FBgn0037662
CG11999	CG11999	FBgn0037312
CG1200	Aplip1	FBgn0040281
CG12001	spartin	FBgn0037265
CG12002	Pxn	FBgn0011828
CG12003	CG12003	FBgn0035234
CG12004	CG12004	FBgn0035236
CG12005	Mms19	FBgn0037301
CG12006	CG12006	FBgn0035464
CG12007	CG12007	FBgn0037293
CG12008	kst	FBgn0004167
CG12009	CG12009	FBgn0035430
CG12010	CG12010	FBgn0035443
CG12011	CG12011	FBgn0035257
CG12012	CG12012	FBgn0035444
CG12013	PHGPx	FBgn0035438
CG12014	CG12014	FBgn0035445
CG12015	RabX6	FBgn0035155
CG12016	CG12016	FBgn0035436
CG12017	CG12017	FBgn0035429
CG12020	CG12020	FBgn0035273
CG12021	Patj	FBgn0067864
CG12023	GV1	FBgn0027790
CG12026	Tmhs	FBgn0262624
CG12029	dar1	FBgn0263239
CG12030	Gale	FBgn0035147
CG12031	MED14	FBgn0035145
CG12035	CG12035	FBgn0035263
CG12042	CG12042	FBgn0033206
CG12045	Cpr100A	FBgn0039805
CG12047	mud	FBgn0002873
CG12048	ppk21	FBgn0039675
CG12050	CG12050	FBgn0032915
CG12051	Act42A	FBgn0000043
CG12052	lola	FBgn0005630
CG12054	CG12054	FBgn0039831
CG12055	Gapdh1	FBgn0001091
CG12057	CG12057	FBgn0030098
CG12063	mey	FBgn0039851
CG12065	CG12065	FBgn0030052
CG12068	sro	FBgn0262112
CG12070	Sap-r	FBgn0000416
CG12072	wts	FBgn0011739
CG12073	5-HT7	FBgn0004573
CG12075	CG12075	FBgn0030065
CG12076	YT521-B	FBgn0027616
CG12077	PIG-C	FBgn0035435
CG12078	CG12078	FBgn0035426
CG12079	NDUFS3	FBgn0266582
CG1208	CG1208	FBgn0037386
CG12081	CG12081	FBgn0030053
CG12084	CG12084	FBgn0043458
CG12085	pUf68	FBgn0028577
CG12086	cue	FBgn0011204
CG12090	CG12090	FBgn0035227
CG12091	CG12091	FBgn0035228
CG12093	CG12093	FBgn0035372
CG12096	CG12096	FBgn0030457
CG12099	CG12099	FBgn0035232
CG1210	Pdk1	FBgn0020386
CG12101	Hsp60	FBgn0015245
CG12104	CG12104	FBgn0035238
CG12105	CG12105	FBgn0035241
CG12106	CG12106	FBgn0030100
CG12107	CG12107	FBgn0033209
CG12108	Ppt1	FBgn0030057
CG12109	Caf1-180	FBgn0030054
CG12110	Pld	FBgn0033075
CG12111	CG12111	FBgn0030050
CG12112	CG12112	FBgn0030048
CG12114	spn-F	FBgn0086362
CG12115	CG12115	FBgn0030097
CG12117	Sptr	FBgn0014032
CG12118	CG12118	FBgn0030101
CG12119	CG12119	FBgn0030102
CG1212	p130CAS	FBgn0035101
CG12120	t	FBgn0086367
CG12121	CG12121	FBgn0030109
CG12123	CG12123	FBgn0030039
CG12124	mxc	FBgn0260789
CG12125	CG12125	FBgn0030037
CG12127	amx	FBgn0000077
CG12128	CG12128	FBgn0033473
CG12129	CG12129	FBgn0033475
CG1213	CG1213	FBgn0037387
CG12130	Pal1	FBgn0033466
CG12131	Adam	FBgn0027619
CG12132	c11.1	FBgn0040236
CG12133	CG12133	FBgn0033469
CG12134	CG12134	FBgn0033471
CG12135	c12.1	FBgn0040235
CG1214	ru	FBgn0003295
CG12140	Etf-QO	FBgn0033465
CG12141	Aats-lys	FBgn0027084
CG12142	Tsp42Eg	FBgn0033128
CG12143	Tsp42Ej	FBgn0033132
CG12147	CG12147	FBgn0037325
CG12149	c12.2	FBgn0040234
CG12151	Pdp	FBgn0029958
CG12153	Hira	FBgn0022786
CG12154	oc	FBgn0004102
CG12155	CG12155	FBgn0029957
CG12156	Rab39	FBgn0029959
CG12157	Tom40	FBgn0016041
CG12158	CG12158	FBgn0040775
CG12159	CG12159	FBgn0033232
CG1216	mri	FBgn0035107
CG12163	CG12163	FBgn0260462
CG12164	CG12164	FBgn0033158
CG12169	Ppm1	FBgn0035143
CG12170	CG12170	FBgn0037356
CG12171	CG12171	FBgn0037354
CG12172	Spn43Aa	FBgn0024294
CG12173	CG12173	FBgn0037305
CG12175	tth	FBgn0030502
CG12176	Lig4	FBgn0030506
CG12177	CG12177	FBgn0030510
CG12178	Nhe1	FBgn0026787
CG12179	CG12179	FBgn0025388
CG12181	Sgs4	FBgn0003374
CG12182	CG12182	FBgn0028504
CG12186	Aats-pro	FBgn0027082
CG12189	Rev1	FBgn0035150
CG12192	Klp59D	FBgn0034827
CG12193	Or22a	FBgn0026398
CG12194	CG12194	FBgn0031636
CG12196	egg	FBgn0086908
CG12199	kek5	FBgn0031016
CG1220	Kaz1-ORFB	FBgn0063923
CG12202	Nat1	FBgn0031020
CG12204	CG12204	FBgn0031022
CG12206	CG12206	FBgn0029662
CG12207	CG12207	FBgn0038220
CG12209	CG12209	FBgn0033498
CG1221	miple	FBgn0027111
CG12210	Syb	FBgn0003660
CG12212	peb	FBgn0003053
CG12213	CG12213	FBgn0260742
CG12214	mlt	FBgn0265512
CG12217	PpV	FBgn0003139
CG12218	mei-P26	FBgn0026206
CG12219	CG12219	FBgn0043796
CG12220	mRpL32	FBgn0039835
CG12223	Dsp1	FBgn0011764
CG12224	CG12224	FBgn0037974
CG12225	Spt6	FBgn0028982
CG12227	skpF	FBgn0034863
CG12230	car	FBgn0000257
CG12232	Galphaf	FBgn0010223
CG12233	l(1)G0156	FBgn0027291
CG12234	Ranbp21	FBgn0031051
CG12235	Arp10	FBgn0031050
CG12236	CG12236	FBgn0029822
CG12237	CG12237	FBgn0031048
CG12238	e(y)3	FBgn0087008
CG12241	CG12241	FBgn0038304
CG12242	GstD5	FBgn0010041
CG12244	lic	FBgn0261524
CG12245	gcm	FBgn0014179
CG12249	mira	FBgn0021776
CG12250	ymp	FBgn0261287
CG12251	AQP	FBgn0033807
CG12253	CG12253	FBgn0026148
CG12259	CG12259	FBgn0039557
CG12261	mRpS22	FBgn0039555
CG12262	CG12262	FBgn0035811
CG12263	CG12263	FBgn0034346
CG12264	CG12264	FBgn0032393
CG12267	CG12267	FBgn0038057
CG12268	CG12268	FBgn0039131
CG12269	CG12269	FBgn0038665
CG1227	CG1227	FBgn0037491
CG12272	CG12272	FBgn0036571
CG1228	Ptpmeg	FBgn0261985
CG12283	kek1	FBgn0015399
CG12284	th	FBgn0260635
CG12286	kar	FBgn0001296
CG12287	pdm2	FBgn0004394
CG12288	CG12288	FBgn0032620
CG12289	CG12289	FBgn0036160
CG12290	CG12290	FBgn0039419
CG12292	spict	FBgn0032451
CG12295	stj	FBgn0261041
CG12296	klu	FBgn0013469
CG12297	Fadd	FBgn0038928
CG12298	sub	FBgn0003545
CG12299	CG12299	FBgn0032295
CG12301	CG12301	FBgn0036514
CG12303	Ir67b	FBgn0036083
CG12304	CG12304	FBgn0036515
CG12306	polo	FBgn0003124
CG12309	CG12309	FBgn0033542
CG12311	tw	FBgn0086368
CG12314	zuc	FBgn0261266
CG12316	CG12316	FBgn0036483
CG1232	tipE	FBgn0003710
CG12323	Prosbeta5	FBgn0029134
CG12324	RpS15Ab	FBgn0033555
CG12325	CG12325	FBgn0033557
CG12327	Best3	FBgn0036492
CG12333	CG12333	FBgn0038617
CG12338	CG12338	FBgn0033543
CG1234	CG1234	FBgn0037489
CG12340	wde	FBgn0027499
CG12341	CG12341	FBgn0033550
CG12343	CG12343	FBgn0033556
CG12344	CG12344	FBgn0033558
CG12345	Cha	FBgn0000303
CG12346	cag	FBgn0017414
CG12348	Sh	FBgn0003380
CG12351	deltaTry	FBgn0010358
CG12352	san	FBgn0024188
CG12355	CG12355	FBgn0040805
CG12357	Cbp20	FBgn0022943
CG12358	Paip2	FBgn0038100
CG12359	Ulp1	FBgn0027603
CG1236	CG1236	FBgn0037370
CG12360	CG12360	FBgn0038111
CG12363	Dlc90F	FBgn0024432
CG12367	Hen1	FBgn0033686
CG12369	Lac	FBgn0010238
CG12370	Dh44-R2	FBgn0033744
CG12372	spt4	FBgn0028683
CG12374	CG12374	FBgn0033774
CG12384	CG12384	FBgn0033624
CG12385	thetaTry	FBgn0011555
CG12386	etaTry	FBgn0011554
CG12389	Fpps	FBgn0025373
CG1239	CG1239	FBgn0037368
CG12390	dare	FBgn0015582
CG12393	CG12393	FBgn0031768
CG12395	CG12395	FBgn0030722
CG12396	Nnp-1	FBgn0022069
CG12398	CG12398	FBgn0030596
CG12399	Mad	FBgn0011648
CG1240	CG1240	FBgn0035370
CG12400	CG12400	FBgn0031505
CG12402	CG12402	FBgn0038202
CG12404	CG12404	FBgn0032465
CG12405	Prx2540-1	FBgn0033520
CG12408	TpnC4	FBgn0033027
CG1241	Atg2	FBgn0044452
CG12410	cv	FBgn0000394
CG12413	CG12413	FBgn0039588
CG12414	nAChRalpha4	FBgn0266347
CG1242	Hsp83	FBgn0001233
CG12420	CG12420	FBgn0037797
CG12424	ckn	FBgn0033987
CG12428	CG12428	FBgn0039543
CG12437	raw	FBgn0003209
CG12438	CG12438	FBgn0032065
CG1244	MEP-1	FBgn0035357
CG12443	ths	FBgn0033652
CG12444	Ir48c	FBgn0033651
CG12446	CG12446	FBgn0031201
CG1245	MED27	FBgn0037359
CG1246	CG1246	FBgn0035360
CG12470	CG12470	FBgn0040371
CG12473	stnB	FBgn0016975
CG12480	CG12480	FBgn0030537
CG12481	CG12481	FBgn0030542
CG12483	CG12483	FBgn0040688
CG12484	CG12484	FBgn0086604
CG12487	BobA	FBgn0040487
CG12489	dnr1	FBgn0260866
CG1249	SmD2	FBgn0261789
CG12490	CG12490	FBgn0034782
CG12496	CG12496	FBgn0040385
CG12498	CG12498	FBgn0040356
CG12499	CG12499	FBgn0038968
CG1250	Sec23	FBgn0262125
CG12500	stnA	FBgn0016976
CG12502	CG12502	FBgn0035171
CG12505	Arc1	FBgn0033926
CG12512	CG12512	FBgn0031703
CG12516	CG12516	FBgn0039577
CG12519	CG12519	FBgn0036872
CG1252	Ccp84Ab	FBgn0004782
CG12520	CG12520	FBgn0036324
CG12521	CG12521	FBgn0040816
CG12522	CG12522	FBgn0036131
CG12526	Or67a	FBgn0036009
CG12529	Zw	FBgn0004057
CG12530	Cdc42	FBgn0010341
CG12531	CG12531	FBgn0031064
CG12534	Alr	FBgn0031068
CG12535	CG12535	FBgn0029657
CG12537	rdx	FBgn0264493
CG12540	CG12540	FBgn0030570
CG12541	CG12541	FBgn0029930
CG12547	CG12547	FBgn0250830
CG12548	nompB	FBgn0016919
CG12560	CG12560	FBgn0031974
CG1257	alpha-Est3	FBgn0015571
CG12576	CG12576	FBgn0031190
CG1258	pav	FBgn0011692
CG12581	CG12581	FBgn0037213
CG12582	CG12582	FBgn0037215
CG1259	Cpr64Ad	FBgn0035513
CG12591	dpr16	FBgn0037295
CG12598	Adar	FBgn0026086
CG12605	CG12605	FBgn0035481
CG12607	CG12607	FBgn0035545
CG12608	CG12608	FBgn0030630
CG12617	CG12617	FBgn0040996
CG1262	Acp62F	FBgn0020509
CG12620	CG12620	FBgn0032626
CG12621	beat-IIIa	FBgn0265607
CG1263	RpL8	FBgn0261602
CG12630	tio	FBgn0028979
CG1264	lab	FBgn0002522
CG12640	CG12640	FBgn0030202
CG12643	CG12643	FBgn0040942
CG1265	CG1265	FBgn0035517
CG12653	btd	FBgn0000233
CG12655	CG12655	FBgn0031080
CG12659	CG12659	FBgn0040929
CG12664	fend	FBgn0030090
CG12665	Obp8a	FBgn0030103
CG12672	CG12672	FBgn0030886
CG12673	olf413	FBgn0037153
CG12676	ed	FBgn0000547
CG12679	CG12679	FBgn0031103
CG12680	CG12680	FBgn0029740
CG12682	CG12682	FBgn0029729
CG12684	CG12684	FBgn0029717
CG12688	CG12688	FBgn0029707
CG12689	CG12689	FBgn0029952
CG12690	CHES-1-like	FBgn0029504
CG12691	CG12691	FBgn0029701
CG12692	CG12692	FBgn0029703
CG12693	CG12693	FBgn0029705
CG12698	CG12698	FBgn0030721
CG12699	CG12699	FBgn0046294
CG12701	vfl	FBgn0259789
CG12702	CG12702	FBgn0031070
CG12703	Pmp70	FBgn0031069
CG12708	CG12708	FBgn0030666
CG1271	CG1271	FBgn0035392
CG12713	CG12713	FBgn0036536
CG12717	CG12717	FBgn0030420
CG12723	CG12723	FBgn0030459
CG12725	CG12725	FBgn0030483
CG1273	CG1273	FBgn0035522
CG12730	CG12730	FBgn0029771
CG12734	Girdin	FBgn0035411
CG12737	Crag	FBgn0025864
CG1274	Jafrac2	FBgn0040308
CG12743	otu	FBgn0003023
CG12744	CG12744	FBgn0033459
CG12749	Hrb87F	FBgn0004237
CG1275	CG1275	FBgn0035321
CG12750	ncm	FBgn0086707
CG12752	Nxt1	FBgn0028411
CG12753	ema	FBgn0038427
CG12755	l(3)mbn	FBgn0002440
CG12756	Eaf6	FBgn0035624
CG12758	sano	FBgn0034408
CG12759	Dbp45A	FBgn0010220
CG1276	TfIIEbeta	FBgn0015829
CG12766	CG12766	FBgn0035476
CG12768	CG12768	FBgn0037206
CG12769	CG12769	FBgn0033252
CG12770	Vps28	FBgn0021814
CG12772	CG12772	FBgn0030055
CG12773	CG12773	FBgn0024365
CG12780	CG12780	FBgn0033301
CG12781	nahoda	FBgn0034797
CG12783	CG12783	FBgn0038448
CG12784	CG12784	FBgn0038356
CG12785	Mat89Ba	FBgn0261286
CG12787	hoe1	FBgn0041150
CG12789	santa-maria	FBgn0025697
CG1279	Rtnl2	FBgn0015831
CG12792	l(2)09851	FBgn0022288
CG12795	CG12795	FBgn0031535
CG12796	CG12796	FBgn0029909
CG12797	Ciao1	FBgn0033972
CG12799	Ubc84D	FBgn0017456
CG12806	Teh1	FBgn0037766
CG12811	CG12811	FBgn0037779
CG12814	CG12814	FBgn0037796
CG12818	CG12818	FBgn0037809
CG12819	sle	FBgn0037810
CG12821	Atg10	FBgn0040780
CG12822	CG12822	FBgn0033229
CG12824	CG12824	FBgn0033222
CG12825	CG12825	FBgn0033221
CG12826	CG12826	FBgn0033207
CG12828	CG12828	FBgn0033145
CG12832	Tsp42Eq	FBgn0033138
CG12836	CG12836	FBgn0033140
CG12837	Tsp42Er	FBgn0033139
CG12838	Tsp42Eo	FBgn0033136
CG12840	Tsp42El	FBgn0033134
CG12841	Tsp42Ek	FBgn0033133
CG12843	Tsp42Ei	FBgn0033130
CG12844	Tsp42Eh	FBgn0033129
CG12845	Tsp42Ef	FBgn0033127
CG12846	Tsp42Ed	FBgn0029507
CG12847	Tsp42Ec	FBgn0033124
CG12848	CG12848	FBgn0040666
CG12853	CG12853	FBgn0040747
CG12857	CG12857	FBgn0033963
CG12863	CG12863	FBgn0033948
CG12864	Su(var)2-HP2	FBgn0026427
CG12868	CG12868	FBgn0033945
CG12869	CG12869	FBgn0033943
CG1287	CG1287	FBgn0037506
CG12876	ALiX	FBgn0086346
CG12877	CG12877	FBgn0039544
CG12878	btz	FBgn0045862
CG1288	CG1288	FBgn0250845
CG12880	CG12880	FBgn0046258
CG12891	whd	FBgn0261862
CG12892	Caf1-105	FBgn0033526
CG12895	CG12895	FBgn0033523
CG12896	CG12896	FBgn0033521
CG12900	Ir47a	FBgn0033515
CG12905	Obp46a	FBgn0033508
CG12906	Gr47a	FBgn0041242
CG12908	Ndg	FBgn0026403
CG1291	CG1291	FBgn0035401
CG12910	CG12910	FBgn0033502
CG12911	CG12911	FBgn0033501
CG12912	CG12912	FBgn0033497
CG12913	CG12913	FBgn0033500
CG12914	CG12914	FBgn0033499
CG12917	CG12917	FBgn0033490
CG12918	sel	FBgn0263260
CG12919	egr	FBgn0033483
CG12920	CG12920	FBgn0033481
CG12921	mRpL42	FBgn0033480
CG12923	CG12923	FBgn0033461
CG12924	Lsm11	FBgn0033450
CG12926	CG12926	FBgn0033437
CG12931	Or45b	FBgn0033422
CG12936	mms4	FBgn0033549
CG12938	Lsm10	FBgn0033554
CG12942	CG12942	FBgn0033569
CG12943	CG12943	FBgn0033572
CG12945	CG12945	FBgn0037755
CG12946	Whamy	FBgn0037750
CG12947	CG12947	FBgn0037753
CG12948	CG12948	FBgn0037739
CG12950	CG12950	FBgn0037736
CG12951	CG12951	FBgn0037677
CG12952	sage	FBgn0037672
CG12954	mRpL41	FBgn0034001
CG12960	Ir52a	FBgn0034023
CG12963	CG12963	FBgn0034031
CG12964	CG12964	FBgn0034022
CG12970	CG12970	FBgn0034047
CG12972	ebd2	FBgn0037076
CG12974	CG12974	FBgn0037065
CG1298	kune	FBgn0033032
CG12983	CG12983	FBgn0037040
CG12984	CG12984	FBgn0037042
CG12985	CG12985	FBgn0030881
CG12986	CG12986	FBgn0030868
CG1299	CG1299	FBgn0035501
CG12990	CG12990	FBgn0030859
CG12991	CG12991	FBgn0030847
CG12992	CG12992	FBgn0030846
CG12993	p-cup	FBgn0030840
CG12998	CG12998	FBgn0030829
CG13000	CG13000	FBgn0030807
CG13001	CG13001	FBgn0030806
CG13002	CG13002	FBgn0030804
CG13003	CG13003	FBgn0030798
CG13004	CG13004	FBgn0030797
CG13005	CG13005	FBgn0030794
CG13008	CG13008	FBgn0030780
CG13010	CG13010	FBgn0030770
CG13011	sing	FBgn0261245
CG13012	CG13012	FBgn0030769
CG13018	CG13018	FBgn0040751
CG13022	CG13022	FBgn0036679
CG13023	CG13023	FBgn0036677
CG13024	CG13024	FBgn0036665
CG13025	CG13025	FBgn0036660
CG13027	Obp73a	FBgn0036681
CG13028	CG13028	FBgn0036676
CG13029	CG13029	FBgn0036670
CG1303	agt	FBgn0024912
CG13032	CG13032	FBgn0036652
CG13033	CG13033	FBgn0036638
CG13038	CG13038	FBgn0040795
CG13044	CG13044	FBgn0036599
CG13048	CG13048	FBgn0036593
CG13049	CG13049	FBgn0036592
CG13051	CG13051	FBgn0040799
CG13054	CG13054	FBgn0036584
CG13055	CG13055	FBgn0036583
CG13058	CG13058	FBgn0036610
CG13060	CG13060	FBgn0036606
CG13064	CG13064	FBgn0040796
CG13065	CG13065	FBgn0036590
CG13067	CG13067	FBgn0036589
CG13068	CG13068	FBgn0036588
CG1307	CG1307	FBgn0026566
CG13072	PDCD-5	FBgn0036580
CG13073	CG13073	FBgn0036577
CG13074	CG13074	FBgn0036567
CG13075	CG13075	FBgn0036563
CG13076	Notum	FBgn0044028
CG13077	CG13077	FBgn0032810
CG13078	CG13078	FBgn0032809
CG13079	Tep5	FBgn0264845
CG13081	CG13081	FBgn0032804
CG13082	CG13082	FBgn0032803
CG13085	CG13085	FBgn0032780
CG13086	CG13086	FBgn0032770
CG13088	CG13088	FBgn0032047
CG13089	PIG-U	FBgn0032052
CG1309	CG1309	FBgn0035519
CG13090	CG13090	FBgn0032054
CG13091	CG13091	FBgn0032055
CG13096	CG13096	FBgn0032050
CG13097	CG13097	FBgn0032051
CG13101	CG13101	FBgn0032084
CG13102	CG13102	FBgn0032088
CG13106	Or30a	FBgn0032096
CG13108	CG13108	FBgn0032100
CG13109	tai	FBgn0041092
CG1311	CG1311	FBgn0035523
CG13113	CG13113	FBgn0032126
CG13116	CG13116	FBgn0032139
CG13123	CG13123	FBgn0032150
CG13124	CG13124	FBgn0032156
CG13125	TbCMF46	FBgn0032163
CG13126	CG13126	FBgn0032168
CG13131	CG13131	FBgn0032175
CG13133	CG13133	FBgn0032181
CG13138	CG13138	FBgn0032211
CG13139	lft	FBgn0032230
CG13140	dpr19	FBgn0032233
CG13142	CG13142	FBgn0032251
CG13144	CG13144	FBgn0032260
CG13151	CG13151	FBgn0033750
CG13158	Or49a	FBgn0033727
CG13159	CG13159	FBgn0033721
CG1316	CG1316	FBgn0035526
CG13160	CG13160	FBgn0033720
CG13162	ana3	FBgn0266111
CG13164	SIP2	FBgn0061197
CG13167	Vha36-2	FBgn0033706
CG13168	CG13168	FBgn0033705
CG1317	CG1317	FBgn0035333
CG13170	CG13170	FBgn0033703
CG13175	CG13175	FBgn0033693
CG13177	CG13177	FBgn0040759
CG13178	CG13178	FBgn0033685
CG13183	CG13183	FBgn0033667
CG13185	CG13185	FBgn0033661
CG13188	CG13188	FBgn0033668
CG13189	Zip48C	FBgn0033665
CG1319	CG1319	FBgn0035529
CG13190	cuff	FBgn0260932
CG13192	CG13192	FBgn0033653
CG13193	CG13193	FBgn0033650
CG13194	pyr	FBgn0033649
CG13195	Ir48b	FBgn0033648
CG13196	CG13196	FBgn0033645
CG13197	CG13197	FBgn0062449
CG13198	CG13198	FBgn0033640
CG13201	ix	FBgn0001276
CG13204	CG13204	FBgn0033627
CG13206	Or47b	FBgn0026385
CG13207	nompA	FBgn0016047
CG13209	sha	FBgn0003382
CG13213	fbl6	FBgn0033609
CG13214	Cpr47Ef	FBgn0033603
CG13215	CG13215	FBgn0033592
CG13217	CG13217	FBgn0033590
CG1322	zfh1	FBgn0004606
CG13220	CG13220	FBgn0033608
CG13221	Vhl	FBgn0041174
CG13222	Cpr47Ee	FBgn0033602
CG13223	CG13223	FBgn0033599
CG13224	Cpr47Eb	FBgn0033598
CG13226	CG13226	FBgn0033594
CG13227	CG13227	FBgn0033589
CG13228	CG13228	FBgn0033588
CG13229	CG13229	FBgn0033579
CG13231	CG13231	FBgn0033580
CG13232	BBS4	FBgn0033578
CG13239	CG13239	FBgn0037197
CG1324	CG1324	FBgn0031129
CG13240	l(2)35Di	FBgn0001989
CG13247	CG13247	FBgn0036979
CG13248	CG13248	FBgn0036984
CG13250	CG13250	FBgn0037013
CG13251	CG13251	FBgn0037014
CG13252	CG13252	FBgn0037016
CG13253	cmpy	FBgn0037015
CG13255	CG13255	FBgn0040636
CG13258	CG13258	FBgn0032582
CG13263	Cyt-c-d	FBgn0086907
CG1327	Ccp84Ac	FBgn0004781
CG13270	Ugt36Ba	FBgn0040262
CG13271	Ugt36Bb	FBgn0040261
CG13272	CG13272	FBgn0086673
CG13277	LSm7	FBgn0261068
CG13278	ppk17	FBgn0032602
CG13279	Cyt-b5-r	FBgn0000406
CG13280	CG13280	FBgn0032609
CG13281	Cas	FBgn0022213
CG13282	CG13282	FBgn0032612
CG13283	CG13283	FBgn0032613
CG13284	CG13284	FBgn0032614
CG13285	CG13285	FBgn0035611
CG13287	CG13287	FBgn0035643
CG13293	CG13293	FBgn0035677
CG13295	CG13295	FBgn0035674
CG13296	CG13296	FBgn0035687
CG13297	CG13297	FBgn0035685
CG13298	CG13298	FBgn0035692
CG1330	Ccp84Ae	FBgn0004779
CG13300	CG13300	FBgn0035699
CG13306	CG13306	FBgn0040828
CG1331	Ccp84Af	FBgn0004778
CG13310	CG13310	FBgn0035928
CG13312	CG13312	FBgn0035931
CG13313	CG13313	FBgn0035941
CG13314	CG13314	FBgn0035949
CG13315	CG13315	FBgn0040827
CG13316	Mnt	FBgn0023215
CG13317	Ilp7	FBgn0044046
CG13319	CG13319	FBgn0033781
CG13320	Sans	FBgn0033785
CG13321	CG13321	FBgn0033787
CG13322	CG13322	FBgn0033784
CG13323	CG13323	FBgn0033788
CG13325	CG13325	FBgn0033792
CG13326	CG13326	FBgn0033794
CG1333	Ero1L	FBgn0261274
CG13330	CG13330	FBgn0033848
CG13332	CG13332	FBgn0033851
CG13333	link	FBgn0033855
CG13334	CG13334	FBgn0033856
CG13337	CG13337	FBgn0033863
CG13338	Cpr50Ca	FBgn0033867
CG13340	S-Lap7	FBgn0033868
CG13343	Uba3	FBgn0263697
CG13344	CG13344	FBgn0033884
CG13345	tum	FBgn0086356
CG13350	Ctf4	FBgn0033890
CG13358	CG13358	FBgn0026874
CG13359	CG13359	FBgn0025616
CG13361	CG13361	FBgn0029532
CG13362	CG13362	FBgn0029531
CG13363	Hmt4-20	FBgn0025639
CG13365	CG13365	FBgn0029529
CG13366	CG13366	FBgn0025633
CG13369	CG13369	FBgn0025640
CG13373	CG13373	FBgn0029522
CG13374	pcl	FBgn0011822
CG13375	CG13375	FBgn0040370
CG13377	CG13377	FBgn0261446
CG13379	Sgf11	FBgn0036804
CG1338	hydra	FBgn0031128
CG13380	CG13380	FBgn0036799
CG13384	CG13384	FBgn0032036
CG13385	CG13385	FBgn0032039
CG13386	CG13386	FBgn0032040
CG13387	emb	FBgn0020497
CG13388	Akap200	FBgn0027932
CG13389	RpS13	FBgn0010265
CG13390	CG13390	FBgn0032031
CG13391	Aats-ala	FBgn0027094
CG13392	CG13392	FBgn0032033
CG13396	fy	FBgn0001084
CG13397	CG13397	FBgn0014417
CG13398	CG13398	FBgn0032042
CG13399	Chrac-14	FBgn0043002
CG1340	CG1340	FBgn0039797
CG13400	D12	FBgn0027490
CG13401	U26	FBgn0027780
CG13405	CG13405	FBgn0035097
CG13409	CG13409	FBgn0038926
CG1341	Rpt1	FBgn0028687
CG13410	mRpL35	FBgn0038923
CG13415	Cby	FBgn0067317
CG13417	Gr93a	FBgn0041229
CG1342	Spn100A	FBgn0039795
CG13421	Obp57c	FBgn0034509
CG13422	CG13422	FBgn0034511
CG13423	CG13423	FBgn0034513
CG13424	lms	FBgn0034520
CG13425	bl	FBgn0015907
CG13427	CG13427	FBgn0034514
CG13428	CG13428	FBgn0034515
CG1343	Sp1	FBgn0020378
CG13430	CG13430	FBgn0034518
CG13432	qsm	FBgn0028622
CG13434	Nnf1a	FBgn0034523
CG13437	CG13437	FBgn0034541
CG13439	dpr	FBgn0040726
CG1344	CG1344	FBgn0027507
CG13443	CG13443	FBgn0034548
CG13445	CG13445	FBgn0036532
CG1345	Gfat2	FBgn0039580
CG13454	CG13454	FBgn0036503
CG13455	CG13455	FBgn0036498
CG13458	CG13458	FBgn0036479
CG13461	CG13461	FBgn0036468
CG13463	CG13463	FBgn0036470
CG13465	CG13465	FBgn0040809
CG1347	Atg17	FBgn0037363
CG13471	CG13471	FBgn0036443
CG13472	Tdrd3	FBgn0036450
CG13473	CG13473	FBgn0036442
CG13475	HGTX	FBgn0040318
CG13476	CG13476	FBgn0036441
CG13478	shd	FBgn0003388
CG13481	CG13481	FBgn0036421
CG13482	CG13482	FBgn0036419
CG13484	CG13484	FBgn0036406
CG13488	CG13488	FBgn0034670
CG1349	dj-1beta	FBgn0039802
CG13491	Gr58c	FBgn0041237
CG13493	comr	FBgn0034667
CG13495	Gr58b	FBgn0041238
CG13502	CG13502	FBgn0034692
CG13503	Vrp1	FBgn0243516
CG13506	CG13506	FBgn0034723
CG13510	CG13510	FBgn0034758
CG13511	CG13511	FBgn0034759
CG13516	CG13516	FBgn0040658
CG13521	robo	FBgn0005631
CG13526	CG13526	FBgn0034774
CG13531	CG13531	FBgn0034786
CG13538	CG13538	FBgn0034820
CG13539	CG13539	FBgn0034833
CG1354	CG1354	FBgn0030151
CG13549	yip3	FBgn0040063
CG13550	Ice1	FBgn0034853
CG13551	CG13551	FBgn0040660
CG13562	CG13562	FBgn0034928
CG13563	CG13563	FBgn0034966
CG13564	CG13564	FBgn0034973
CG13566	CG13566	FBgn0034942
CG13567	Not11	FBgn0034963
CG13568	ppk29	FBgn0034965
CG13570	spag	FBgn0015544
CG13575	CG13575	FBgn0034996
CG13576	Ir60a	FBgn0034994
CG13578	CG13578	FBgn0035000
CG13579	CG13579	FBgn0035010
CG1358	CG1358	FBgn0033196
CG13585	CG13585	FBgn0035020
CG13586	ITP	FBgn0035023
CG13589	CG13589	FBgn0035011
CG1359	Bet5	FBgn0260860
CG13598	sba	FBgn0016754
CG13599	CG13599	FBgn0039128
CG13601	CG13601	FBgn0039126
CG13603	CG13603	FBgn0039135
CG13604	CG13604	FBgn0039137
CG13605	CG13605	FBgn0039150
CG13606	CG13606	FBgn0039161
CG13607	CG13607	FBgn0039151
CG13608	mRpS24	FBgn0039159
CG13609	CG13609	FBgn0039170
CG1361	Anp	FBgn0000094
CG13610	Orct2	FBgn0086365
CG13611	CG13611	FBgn0039177
CG13613	CG13613	FBgn0039193
CG13614	CG13614	FBgn0039194
CG13615	CG13615	FBgn0039199
CG13618	CG13618	FBgn0039203
CG1362	cdc2rk	FBgn0013435
CG13623	CG13623	FBgn0039205
CG13624	CG13624	FBgn0039209
CG13626	Syx18	FBgn0039212
CG13627	CG13627	FBgn0039217
CG13628	Rpb10	FBgn0039218
CG1363	blow	FBgn0004133
CG13630	CG13630	FBgn0039219
CG13631	CG13631	FBgn0040600
CG13634	CG13634	FBgn0039224
CG13636	sosie	FBgn0039232
CG13639	CG13639	FBgn0265266
CG13641	CG13641	FBgn0039239
CG13643	CG13643	FBgn0040601
CG13645	Nmnat	FBgn0039254
CG13646	CG13646	FBgn0039255
CG13648	tnc	FBgn0039257
CG1365	CecA1	FBgn0000276
CG13650	CG13650	FBgn0039277
CG13651	danr	FBgn0039283
CG13653	CG13653	FBgn0039288
CG13654	CG13654	FBgn0039290
CG13659	CG13659	FBgn0039319
CG13663	CG13663	FBgn0039291
CG13667	CG13667	FBgn0035890
CG1367	CecA2	FBgn0000277
CG13670	CG13670	FBgn0035873
CG13671	CG13671	FBgn0035867
CG13674	CG13674	FBgn0035858
CG13675	CG13675	FBgn0035845
CG13676	CG13676	FBgn0035844
CG13678	CG13678	FBgn0035859
CG1368	CG1368	FBgn0030539
CG13686	lectin-21Cb	FBgn0040106
CG13687	Ptth	FBgn0013323
CG13688	Ipk2	FBgn0031267
CG13689	CG13689	FBgn0031270
CG13693	CG13693	FBgn0031235
CG13695	gk	FBgn0020300
CG13698	CG13698	FBgn0036773
CG13699	CG13699	FBgn0036781
CG13700	CG13700	FBgn0036785
CG13701	skl	FBgn0036786
CG13702	AstC-R2	FBgn0036789
CG13704	CG13704	FBgn0035583
CG13705	CG13705	FBgn0035582
CG1371	CG1371	FBgn0033482
CG13711	CG13711	FBgn0035572
CG13712	CG13712	FBgn0035570
CG13713	CG13713	FBgn0042199
CG13716	CG13716	FBgn0035563
CG1372	yl	FBgn0004649
CG13721	CG13721	FBgn0035554
CG13722	CG13722	FBgn0035553
CG13723	CG13723	FBgn0036705
CG13731	CG13731	FBgn0036717
CG13732	qjt	FBgn0036730
CG13733	CG13733	FBgn0036729
CG13737	CG13737	FBgn0036382
CG13738	CG13738	FBgn0036390
CG13739	CG13739	FBgn0033403
CG1374	tsh	FBgn0003866
CG13741	CG13741	FBgn0033374
CG13742	CG13742	FBgn0033372
CG13743	CG13743	FBgn0033368
CG13745	FANCI	FBgn0033354
CG13746	MrgBP	FBgn0033341
CG13747	CG13747	FBgn0033364
CG13748	CG13748	FBgn0033355
CG13749	CG13749	FBgn0033353
CG13751	CG13751	FBgn0033340
CG13758	Pdfr	FBgn0260753
CG13759	CG13759	FBgn0040376
CG13760	CG13760	FBgn0040375
CG13761	Bzd	FBgn0011566
CG13766	CG13766	FBgn0031834
CG13772	Nlg2	FBgn0031866
CG13773	CG13773	FBgn0042092
CG13775	CG13775	FBgn0031874
CG13779	Sem1	FBgn0266666
CG1378	tll	FBgn0003720
CG13780	Pvf2	FBgn0031888
CG13784	CG13784	FBgn0031897
CG13786	CG13786	FBgn0031900
CG13788	Gr28b	FBgn0045495
CG13794	CG13794	FBgn0031936
CG13795	CG13795	FBgn0031937
CG13796	CG13796	FBgn0031939
CG13807	CG13807	FBgn0035323
CG13809	Oseg2	FBgn0035317
CG13810	CG13810	FBgn0035313
CG13813	CG13813	FBgn0036956
CG13822	CG13822	FBgn0039098
CG13827	CG13827	FBgn0039068
CG13829	CG13829	FBgn0039059
CG13830	CG13830	FBgn0039054
CG13833	CG13833	FBgn0039040
CG13837	CG13837	FBgn0039042
CG13838	CG13838	FBgn0039041
CG13841	CG13841	FBgn0040588
CG13842	CG13842	FBgn0039009
CG13843	CG13843	FBgn0038993
CG13847	CG13847	FBgn0038967
CG13848	pinta	FBgn0038966
CG13849	Nop56	FBgn0038964
CG1385	Def	FBgn0010385
CG13850	CG13850	FBgn0038961
CG13852	mats	FBgn0038965
CG13855	CG13855	FBgn0038960
CG13856	CG13856	FBgn0038959
CG13857	CG13857	FBgn0038958
CG13865	CG13865	FBgn0039965
CG13867	MED8	FBgn0034503
CG13868	CG13868	FBgn0034501
CG13869	CG13869	FBgn0034486
CG13872	CG13872	FBgn0034477
CG13874	Obp56h	FBgn0034475
CG13875	CG13875	FBgn0035104
CG13876	CG13876	FBgn0035109
CG13877	CG13877	FBgn0035112
CG13879	wac	FBgn0035120
CG13880	mRpL17	FBgn0035122
[truncated: 10,193 more rows]

## Sheet: Dpse_DDam_all_genes
Gene > Secondary Identifier	Gene > Symbol	Gene > DB identifier
CG10011	CG10011	FBgn0039590
CG10016	drm	FBgn0024244
CG10018	Snm1	FBgn0037338
CG10021	bowl	FBgn0004893
CG10026	CG10026	FBgn0032785
CG10033	for	FBgn0000721
CG10052	Rx	FBgn0020617
CG10060	Galphai	FBgn0001104
CG10067	Act57B	FBgn0000044
CG10069	MFS16	FBgn0034611
CG1007	emc	FBgn0000575
CG10079	Egfr	FBgn0003731
CG10082	CG10082	FBgn0034644
CG10091	GstD9	FBgn0038020
CG10108	phyl	FBgn0013725
CG10109	L	FBgn0001332
CG10112	Cpr51A	FBgn0033942
CG10145	mspo	FBgn0020269
CG10158	CG10158	FBgn0031871
CG10176	CG10176	FBgn0032682
CG1019	Mlp84B	FBgn0014863
CG10191	Poc1	FBgn0036354
CG10197	kn	FBgn0001319
CG10202	CG10202	FBgn0033969
CG10249	CG10249	FBgn0027596
CG10275	kon	FBgn0032683
CG1028	Antp	FBgn0260642
CG10289	CG10289	FBgn0035688
CG10293	how	FBgn0264491
CG1030	Scr	FBgn0003339
CG10315	eIF2B-delta	FBgn0034858
CG10325	abd-A	FBgn0000014
CG10327	TBPH	FBgn0025790
CG10339	CG10339	FBgn0034972
CG10348	CG10348	FBgn0032707
CG10353	CG10353	FBgn0030349
CG10372	Faf	FBgn0025608
CG10373	Jwa	FBgn0032704
CG10383	CG10383	FBgn0032699
CG10388	Ubx	FBgn0003944
CG10391	Cyp310a1	FBgn0032693
CG10395	CG10395	FBgn0033019
CG10443	Lar	FBgn0000464
CG10459	CG10459	FBgn0033440
CG10488	eyg	FBgn0000625
CG10491	vn	FBgn0003984
CG10497	Sdc	FBgn0010415
CG10505	CG10505	FBgn0034612
CG10521	NetB	FBgn0015774
CG10522	sti	FBgn0002466
CG10536	cbx	FBgn0011241
CG10537	Rdl	FBgn0004244
CG10564	Ac78C	FBgn0024150
CG10576	CG10576	FBgn0035630
CG10580	fng	FBgn0011591
CG10605	caup	FBgn0015919
CG10617	Syt12	FBgn0261085
CG10619	tup	FBgn0003896
CG10645	lama	FBgn0016031
CG10646	CG10646	FBgn0036292
CG10657	CG10657	FBgn0036289
CG10663	CG10663	FBgn0036287
CG10681	CG10681	FBgn0036291
CG10686	tral	FBgn0041775
CG10699	Lim3	FBgn0002023
CG1070	Alh	FBgn0261238
CG10706	SK	FBgn0029761
CG10719	brat	FBgn0010300
CG1072	Awh	FBgn0013751
CG10722	nesd	FBgn0032848
CG10728	vls	FBgn0003978
CG10734	CG10734	FBgn0034082
CG10756	Taf13	FBgn0032847
CG1076	Vha14-2	FBgn0037402
CG10798	dm	FBgn0262656
CG10803	CG10803	FBgn0029666
CG10814	CG10814	FBgn0033830
CG10840	eIF5B	FBgn0026259
CG10847	enc	FBgn0004875
CG10895	lok	FBgn0019686
CG10923	Klp67A	FBgn0004379
CG10954	Arpc2	FBgn0032859
CG10960	CG10960	FBgn0036316
CG10967	Atg1	FBgn0260945
CG10971	Hip1	FBgn0036309
CG10986	g	FBgn0001087
CG1099	Dap160	FBgn0023388
CG1101	Ref1	FBgn0010774
CG1103	CG1103	FBgn0037235
CG11034	CG11034	FBgn0031741
CG1106	Gel	FBgn0010225
CG11064	Rfabg	FBgn0087002
CG11073	CG11073	FBgn0034693
CG11084	pk	FBgn0003090
CG11100	Mes2	FBgn0037207
CG11121	so	FBgn0003460
CG11128	slif	FBgn0037203
CG11138	CG11138	FBgn0030400
CG11145	CG11145	FBgn0033168
CG11153	Sox102F	FBgn0039938
CG11160	CG11160	FBgn0030257
CG11166	Eaf	FBgn0033166
CG11172	NFAT	FBgn0030505
CG11181	cup	FBgn0000392
CG11182	PHDP	FBgn0025334
CG1119	Gnf1	FBgn0004913
CG11202	org-1	FBgn0021767
CG11219	PIP82	FBgn0024943
CG11228	hpo	FBgn0261456
CG11237	Oseg6	FBgn0034452
CG1124	CG1124	FBgn0037290
CG11249	CG11249	FBgn0037115
CG11261	CG11261	FBgn0036332
CG11266	CG11266	FBgn0031883
CG11279	CG11279	FBgn0036342
CG1128	alpha-Est9	FBgn0015577
CG11280	trn	FBgn0010452
CG11299	Sesn	FBgn0034897
CG11312	insc	FBgn0011674
CG1132	fd64A	FBgn0004895
CG11326	Tsp	FBgn0031850
CG1133	opa	FBgn0003002
CG11347	DOR	FBgn0035542
CG11354	Lim1	FBgn0026411
CG11387	ct	FBgn0004198
CG11398	CG11398	FBgn0040366
CG11405	Atf3	FBgn0028550
CG11448	CG11448	FBgn0024985
CG11450	net	FBgn0002931
CG11453	CG11453	FBgn0038734
CG11455	CG11455	FBgn0031228
CG1146	CG1146	FBgn0035346
CG11471	Aats-ile	FBgn0027086
CG11486	CG11486	FBgn0035397
CG1149	MstProx	FBgn0015770
CG11491	br	FBgn0000210
CG11505	CG11505	FBgn0035424
CG11551	ind	FBgn0025776
CG11582	srw	FBgn0261952
CG11583	CG11583	FBgn0035524
CG11607	H2.0	FBgn0001170
CG11614	nkd	FBgn0002945
CG11638	CG11638	FBgn0040351
CG1167	Ras64B	FBgn0003206
CG11672	CG11672	FBgn0037563
CG1169	Osi18	FBgn0037428
CG11768	CG11768	FBgn0037625
CG11775	Ir85a	FBgn0037630
CG11778	CNT1	FBgn0033371
CG1179	LysB	FBgn0004425
CG11798	chn	FBgn0015371
CG11804	ced-6	FBgn0029092
CG11807	CG11807	FBgn0033996
CG11866	dmpd	FBgn0033486
CG11873	CG11873	FBgn0039633
CG11886	Slbp	FBgn0041186
CG11887	Elp2	FBgn0033540
CG11907	Ent1	FBgn0031250
CG11919	Pex6	FBgn0033564
CG11929	CG11929	FBgn0031620
CG11937	amn	FBgn0086782
CG11940	pico	FBgn0261811
CG11949	cora	FBgn0010434
CG11958	Cnx99A	FBgn0015622
CG11980	CG11980	FBgn0037652
CG11981	Prosbeta3	FBgn0026380
CG11987	tgo	FBgn0264075
CG11988	neur	FBgn0002932
CG11990	hyx	FBgn0037657
CG11993	Mst85C	FBgn0028708
CG12008	kst	FBgn0004167
CG12014	CG12014	FBgn0035445
CG12021	Patj	FBgn0067864
CG12024	CG12024	FBgn0035283
CG12025	CG12025	FBgn0035285
CG12030	Gale	FBgn0035147
CG12052	lola	FBgn0005630
CG12054	CG12054	FBgn0039831
CG12065	CG12065	FBgn0030052
CG12070	Sap-r	FBgn0000416
CG12072	wts	FBgn0011739
CG12073	5-HT7	FBgn0004573
CG12090	CG12090	FBgn0035227
CG12105	CG12105	FBgn0035241
CG12107	CG12107	FBgn0033209
CG12111	CG12111	FBgn0030050
CG12114	spn-F	FBgn0086362
CG1212	p130CAS	FBgn0035101
CG12140	Etf-QO	FBgn0033465
CG12154	oc	FBgn0004102
CG12163	CG12163	FBgn0260462
CG12172	Spn43Aa	FBgn0024294
CG12194	CG12194	FBgn0031636
CG12205	Bsg25A	FBgn0000227
CG1221	miple	FBgn0027111
CG12218	mei-P26	FBgn0026206
CG12249	mira	FBgn0021776
CG12263	CG12263	FBgn0034346
CG12273	angel	FBgn0016762
CG1228	Ptpmeg	FBgn0261985
CG12284	th	FBgn0260635
CG12287	pdm2	FBgn0004394
CG12306	polo	FBgn0003124
CG12314	zuc	FBgn0261266
CG12342	dgo	FBgn0086898
CG12393	CG12393	FBgn0031768
CG12404	CG12404	FBgn0032465
CG12408	TpnC4	FBgn0033027
CG12413	CG12413	FBgn0039588
CG12443	ths	FBgn0033652
CG12487	BobA	FBgn0040487
CG12496	CG12496	FBgn0040385
CG12507	CG12507	FBgn0030729
CG12512	CG12512	FBgn0031703
CG12535	CG12535	FBgn0029657
CG12537	rdx	FBgn0264493
CG12540	CG12540	FBgn0030570
CG12541	CG12541	FBgn0029930
CG12581	CG12581	FBgn0037213
CG12591	dpr16	FBgn0037295
CG12653	btd	FBgn0000233
CG12673	olf413	FBgn0037153
CG12690	CHES-1-like	FBgn0029504
CG12701	vfl	FBgn0259789
CG1273	CG1273	FBgn0035522
CG12734	Girdin	FBgn0035411
CG1274	Jafrac2	FBgn0040308
CG12749	Hrb87F	FBgn0004237
CG12759	Dbp45A	FBgn0010220
CG12769	CG12769	FBgn0033252
CG12780	CG12780	FBgn0033301
CG12795	CG12795	FBgn0031535
CG1287	CG1287	FBgn0037506
CG12891	whd	FBgn0261862
CG12905	Obp46a	FBgn0033508
CG12908	Ndg	FBgn0026403
CG12912	CG12912	FBgn0033497
CG12919	egr	FBgn0033483
CG12936	mms4	FBgn0033549
CG12945	CG12945	FBgn0037755
CG12970	CG12970	FBgn0034047
CG13024	CG13024	FBgn0036665
CG13025	CG13025	FBgn0036660
CG13076	Notum	FBgn0044028
CG13077	CG13077	FBgn0032810
CG13085	CG13085	FBgn0032780
CG13089	PIG-U	FBgn0032052
CG1311	CG1311	FBgn0035523
CG13124	CG13124	FBgn0032156
CG13140	dpr19	FBgn0032233
CG13193	CG13193	FBgn0033650
CG13207	nompA	FBgn0016047
CG13209	sha	FBgn0003382
CG1322	zfh1	FBgn0004606
CG13253	cmpy	FBgn0037015
CG13278	ppk17	FBgn0032602
CG13280	CG13280	FBgn0032609
CG13300	CG13300	FBgn0035699
CG13319	CG13319	FBgn0033781
CG13333	link	FBgn0033855
CG13334	CG13334	FBgn0033856
CG13349	Rpn13	FBgn0033886
CG13374	pcl	FBgn0011822
CG13377	CG13377	FBgn0261446
CG13388	Akap200	FBgn0027932
CG1340	CG1340	FBgn0039797
CG13425	bl	FBgn0015907
CG1343	Sp1	FBgn0020378
CG13430	CG13430	FBgn0034518
CG13434	Nnf1a	FBgn0034523
CG13475	HGTX	FBgn0040318
CG13476	CG13476	FBgn0036441
CG13478	shd	FBgn0003388
CG13481	CG13481	FBgn0036421
CG13493	comr	FBgn0034667
CG13503	Vrp1	FBgn0243516
CG13506	CG13506	FBgn0034723
CG13510	CG13510	FBgn0034758
CG13521	robo	FBgn0005631
CG13539	CG13539	FBgn0034833
CG13563	CG13563	FBgn0034966
CG13568	ppk29	FBgn0034965
CG13685	CG13685	FBgn0035816
CG13689	CG13689	FBgn0031270
CG13700	CG13700	FBgn0036785
CG13741	CG13741	FBgn0033374
CG13742	CG13742	FBgn0033372
CG13745	FANCI	FBgn0033354
CG13772	Nlg2	FBgn0031866
CG1378	tll	FBgn0003720
CG1385	Def	FBgn0010385
CG13865	CG13865	FBgn0039965
CG13874	Obp56h	FBgn0034475
CG13897	hng3	FBgn0035160
CG13912	CG13912	FBgn0035186
CG13920	CG13920	FBgn0025712
CG13933	CG13933	FBgn0035270
CG13934	Cpr62Ba	FBgn0035279
CG1395	stg	FBgn0003525
CG13969	bwa	FBgn0045064
CG13976	Gr98a	FBgn0039520
CG13996	CG13996	FBgn0031763
CG14000	CG14000	FBgn0031749
CG14001	bchs	FBgn0043362
CG14024	CG14024	FBgn0031697
CG14025	Bsg25D	FBgn0000228
CG14026	tkv	FBgn0003716
CG14029	vri	FBgn0016076
CG14039	qtc	FBgn0028572
CG14049	Ilp6	FBgn0044047
CG14052	CG14052	FBgn0029606
CG14064	beat-VI	FBgn0039584
CG14080	Mkp3	FBgn0036844
CG14089	CG14089	FBgn0036861
CG14103	CG14103	FBgn0036908
CG14117	CG14117	FBgn0036331
CG14121	ver	FBgn0262524
CG14130	CG14130	FBgn0036210
CG14147	CG14147	FBgn0036112
CG14164	CG14164	FBgn0036057
CG1417	slgA	FBgn0003423
CG1418	CG1418	FBgn0033468
CG14184	CG14184	FBgn0036932
CG14210	CG14210	FBgn0031040
CG14220	CG14220	FBgn0031036
CG14222	NAA20	FBgn0031043
CG14226	dome	FBgn0043903
CG14271	Gas8	FBgn0029667
CG1429	Mef2	FBgn0011656
CG14307	fru	FBgn0004652
CG14317	CG14317	FBgn0038566
CG14342	CG14342	FBgn0031324
CG1435	CBP	FBgn0026144
CG14372	CG14372	FBgn0038156
CG14427	CG14427	FBgn0029931
CG14430	bou	FBgn0261284
CG14441	CG14441	FBgn0029895
CG14446	CG14446	FBgn0262730
CG14447	Grip	FBgn0029830
CG14463	CG14463	FBgn0037535
CG1448	Inx3	FBgn0265274
CG1449	zfh2	FBgn0004607
CG14502	CG14502	FBgn0034321
CG14506	CG14506	FBgn0039659
CG14521	CG14521	FBgn0039617
CG14542	Vps2	FBgn0039402
CG14612	e(y)2b	FBgn0040670
CG14616	l(1)G0196	FBgn0027279
CG14622	DAAM	FBgn0025641
CG14634	CG14634	FBgn0040892
CG1464	ey	FBgn0005558
CG14658	CG14658	FBgn0037283
CG14659	CG14659	FBgn0037284
CG14662	CG14662	FBgn0037291
CG14666	Tim17a2	FBgn0037307
CG14667	CG14667	FBgn0037317
CG14669	CG14669	FBgn0037326
CG14680	Cyp12e1	FBgn0037817
CG14686	Desi	FBgn0037832
CG14687	CG14687	FBgn0037835
CG1470	Gycbeta100B	FBgn0013973
CG14743	CG14743	FBgn0033326
CG14746	PGRP-SC1a	FBgn0043576
CG14763	CG14763	FBgn0033243
CG14782	rush	FBgn0025381
CG14791	Rab27	FBgn0025382
CG14796	Mur2B	FBgn0025390
CG14830	CG14830	FBgn0035755
CG14884	CSN5	FBgn0027053
CG14925	Osi21	FBgn0032359
CG14998	ens	FBgn0264693
CG15002	mas	FBgn0011653
CG15003	Teh4	FBgn0035504
CG15009	ImpL2	FBgn0001257
CG1501	unc	FBgn0003950
CG15010	ago	FBgn0041171
CG15025	CG15025	FBgn0038709
CG15047	CG15047	FBgn0030938
CG15085	edl	FBgn0023214
CG15098	CG15098	FBgn0034398
CG15115	CG15115	FBgn0034413
CG15141	CG15141	FBgn0032635
CG15154	Socs36E	FBgn0041184
CG15162	MESR3	FBgn0032694
CG15186	CG15186	FBgn0037448
CG1520	WASp	FBgn0024273
CG15224	CkIIbeta	FBgn0000259
CG15233	CG15233	FBgn0033076
CG15259	nht	FBgn0041103
CG15269	CG15269	FBgn0028878
CG15283	CG15283	FBgn0028844
CG15309	CG15309	FBgn0030183
CG15325	Ir7g	FBgn0029968
CG15330	CG15330	FBgn0029987
CG15382	CG15382	FBgn0031393
CG15385	CG15385	FBgn0031397
CG15398	CG15398	FBgn0031446
CG15425	CG15425	FBgn0265269
CG15427	tutl	FBgn0010473
CG1543	Tbh	FBgn0010329
CG1546	PH4alphaSG2	FBgn0039779
CG15465	CG15465	FBgn0029746
CG15475	CG15475	FBgn0032867
CG15479	CG15479	FBgn0032493
CG15485	CG15485	FBgn0032442
CG15532	hdc	FBgn0010113
CG15552	Sox100B	FBgn0024288
CG15598	Osi17	FBgn0037427
CG15609	Ehbp1	FBgn0034180
CG15615	CG15615	FBgn0034159
CG15625	CG15625	FBgn0031644
CG15629	CG15629	FBgn0031630
CG15650	CG15650	FBgn0034565
CG15671	cv-2	FBgn0000395
CG15717	CG15717	FBgn0030451
CG15727	Aven	FBgn0030410
CG15728	CG15728	FBgn0030409
CG15735	CG15735	FBgn0030364
CG15742	CG15742	FBgn0030462
CG15749	dmrt11E	FBgn0030477
CG1577	mRpL52	FBgn0033208
CG15771	CG15771	FBgn0029801
CG15792	zip	FBgn0265434
CG15814	CG15814	FBgn0030873
CG15817	CG15817	FBgn0028476
CG15845	Adf1	FBgn0000054
CG15861	CG15861	FBgn0035084
CG15862	Pka-R2	FBgn0022382
CG15890	CG15890	FBgn0030576
CG15899	Ca-alpha1T	FBgn0264386
CG15908	CG15908	FBgn0033085
CG1600	Drat	FBgn0033188
CG1607	CG1607	FBgn0039844
CG1634	Nrg	FBgn0264975
CG1643	Atg5	FBgn0029943
CG1647	CG1647	FBgn0039602
CG1659	unc-119	FBgn0025549
CG1671	CG1671	FBgn0033454
CG16721	CG16721	FBgn0029820
CG16728	Git	FBgn0033539
CG1673	CG1673	FBgn0030482
CG16738	slp1	FBgn0003430
CG1675	Ntmt	FBgn0033457
CG16757	Spn	FBgn0010905
CG1677	CG1677	FBgn0029941
CG16771	CG16771	FBgn0032779
CG16778	lov	FBgn0266129
CG16784	pr	FBgn0003141
CG16785	fz3	FBgn0027343
CG16786	CG16786	FBgn0034974
CG16813	CG16813	FBgn0032490
CG1683	Ant2	FBgn0025111
CG16833	CG16833	FBgn0026147
CG16838	CG16838	FBgn0036574
CG16874	Vm32E	FBgn0014076
CG16876	NimC4	FBgn0260011
CG16886	CG16886	FBgn0028938
CG16889	adat	FBgn0028658
CG16890	CG16890	FBgn0028932
CG1691	Imp	FBgn0262735
CG16910	key	FBgn0041205
CG16944	sesB	FBgn0003360
CG16959	CG16959	FBgn0036481
CG16969	dgt2	FBgn0032390
CG16973	msn	FBgn0010909
CG16987	daw	FBgn0031461
CG16995	CG16995	FBgn0031412
CG1701	CG1701	FBgn0033167
CG17031	Ref2	FBgn0032439
CG17046	klar	FBgn0001316
CG17048	CG17048	FBgn0033828
CG17061	mthl10	FBgn0035132
CG17064	mars	FBgn0033845
CG17077	pnt	FBgn0003118
CG17081	Cep135	FBgn0036480
CG17084	mthl9	FBgn0035131
CG17090	hipk	FBgn0035142
CG1710	Hcf	FBgn0039904
CG17117	hth	FBgn0001235
CG1712	Gr43a	FBgn0041243
CG17136	Rbp1	FBgn0260944
CG17142	pyx	FBgn0035113
CG17154	CG17154	FBgn0036246
CG17181	Kah	FBgn0035144
CG17216	KP78b	FBgn0026063
CG17224	CG17224	FBgn0031489
CG17228	pros	FBgn0004595
CG17230	CG17230	FBgn0046225
CG17233	CG17233	FBgn0036958
CG1725	dlg1	FBgn0001624
CG17250	Or42a	FBgn0033041
CG17257	GABPI	FBgn0031495
CG17262	cnir	FBgn0243513
CG1732	CG1732	FBgn0039915
CG17334	lin-28	FBgn0035626
CG17383	jigr1	FBgn0039350
CG1743	Gs2	FBgn0001145
CG17461	Kif3C	FBgn0039925
CG17494	CG17494	FBgn0040011
CG17520	CkIIalpha	FBgn0264492
CG17559	dnt	FBgn0024245
CG17574	CG17574	FBgn0033777
CG1759	cad	FBgn0000251
CG17600	CG17600	FBgn0031195
CG1764	CG1764	FBgn0030467
CG17652	CG17652	FBgn0031361
CG17697	fz	FBgn0001085
CG17704	Nipped-B	FBgn0026401
CG1771	mew	FBgn0004456
CG17716	fas	FBgn0000633
CG17724	CG17724	FBgn0033802
CG17744	CG17744	FBgn0035730
CG17762	Tomosyn	FBgn0030412
CG17777	CG17777	FBgn0040900
CG17800	Dscam1	FBgn0033159
CG17816	CG17816	FBgn0037525
CG17835	inv	FBgn0001269
CG17836	Xrp1	FBgn0261113
CG17841	CG17841	FBgn0028480
CG17888	Pdp1	FBgn0016694
CG17896	CG17896	FBgn0023537
CG17912	CG17912	FBgn0032600
CG17914	yellow-b	FBgn0032601
CG17927	Mhc	FBgn0264695
CG1794	Mmp2	FBgn0033438
CG17946	Mst84Da	FBgn0004172
CG17952	LBR	FBgn0034657
CG17988	Ance-3	FBgn0032536
CG1799	ras	FBgn0003204
CG17998	Gprk2	FBgn0261988
CG18001	RpL38	FBgn0040007
CG18012	CG18012	FBgn0038552
CG18024	SoxN	FBgn0029123
CG18028	lt	FBgn0002566
CG18069	CaMKII	FBgn0264607
CG18076	shot	FBgn0013733
CG18104	arg	FBgn0023535
CG18112	Vps16B	FBgn0039702
CG18170	CG18170	FBgn0035239
CG18178	CG18178	FBgn0036035
CG18180	CG18180	FBgn0036024
CG1821	RpL31	FBgn0025286
CG18250	Dg	FBgn0034072
CG18301	CG18301	FBgn0032265
CG18304	CG18304	FBgn0031869
CG18319	ben	FBgn0000173
CG18327	CG18327	FBgn0033904
CG18362	Mio	FBgn0032940
CG18377	Cyp49a1	FBgn0033524
CG18405	Sema-1a	FBgn0011259
CG18412	ph-p	FBgn0004861
CG18466	Nmdmc	FBgn0010222
CG18540	CG18540	FBgn0034326
CG1856	ttk	FBgn0003870
CG18617	Vha100-2	FBgn0028670
CG18624	CG18624	FBgn0029971
CG1864	Hr38	FBgn0014859
CG18647	bin	FBgn0045759
CG18657	NetA	FBgn0015773
CG18660	Nckx30C	FBgn0028704
CG18675	CG18675	FBgn0040696
CG1877	Cul1	FBgn0015509
CG18816	Tsp42Eb	FBgn0042086
CG18817	Tsp42Ea	FBgn0029508
CG1893	scramb2	FBgn0035390
CG1897	Dr	FBgn0000492
CG1902	CG1902	FBgn0033434
CG1908	Lint-1	FBgn0030274
CG1915	sls	FBgn0086906
CG1921	sty	FBgn0014388
CG1922	onecut	FBgn0028996
CG1927	CG1927	FBgn0027547
CG1935	JTBR	FBgn0025820
CG1956	R	FBgn0004636
CG1958	CG1958	FBgn0029940
CG1976	RhoGAP100F	FBgn0039883
CG2009	bip2	FBgn0026262
CG2014	CG2014	FBgn0039669
CG2022	CG2022	FBgn0037292
CG2047	ftz	FBgn0001077
CG2048	dco	FBgn0002413
CG2050	mod	FBgn0002780
CG2052	Lin29	FBgn0262636
CG2056	spirit	FBgn0030051
CG2104	CG2104	FBgn0037365
CG2161	Rga	FBgn0017550
CG2184	Mlc2	FBgn0002773
CG2186	CG2186	FBgn0030243
CG2189	Dfd	FBgn0000439
CG2198	Ama	FBgn0000071
CG2204	Galphao	FBgn0001122
CG2206	l(1)G0193	FBgn0027280
CG2212	sws	FBgn0003656
CG2219	Arl4	FBgn0039889
CG2222	Psf3	FBgn0030196
CG2245	nero	FBgn0261479
CG2252	fs(1)h	FBgn0004656
CG2257	Ubc-E2H	FBgn0029996
CG2259	Gclc	FBgn0040319
CG2264	magu	FBgn0262169
CG2331	TER94	FBgn0261014
CG2346	FMRFa	FBgn0000715
CG2368	psq	FBgn0263102
CG2371	CG2371	FBgn0030323
CG2411	ptc	FBgn0003892
CG2467	pot	FBgn0250871
CG2493	CG2493	FBgn0032864
CG2519	CG2519	FBgn0037336
CG2525	Hus1-like	FBgn0026417
CG2530	corto	FBgn0010313
CG2615	ik2	FBgn0086657
CG2663	CG2663	FBgn0037323
CG2678	CG2678	FBgn0014931
CG2679	gol	FBgn0004919
CG2682	d4	FBgn0033015
CG2692	gsb-n	FBgn0001147
CG2699	Pi3K21B	FBgn0020622
CG2702	Pbp95	FBgn0037540
CG2727	emp	FBgn0010435
CG2759	w	FBgn0003996
CG2762	ush	FBgn0003963
CG2830	Hsp60B	FBgn0011244
CG2841	ptr	FBgn0003159
CG2845	phl	FBgn0003079
CG2901	CG2901	FBgn0029679
CG2904	ec	FBgn0000542
CG2910	nito	FBgn0027548
CG2929	Pi4KIIalpha	FBgn0037339
CG2945	cin	FBgn0000316
CG2950	mxt	FBgn0031637
CG2956	twi	FBgn0003900
CG2961	Ipod	FBgn0030187
CG2964	CG2964	FBgn0031462
CG2988	ems	FBgn0000576
CG2999	unc-13	FBgn0025726
CG30002	CG30002	FBgn0260474
CG3001	Hex-A	FBgn0001186
CG30011	gem	FBgn0050011
CG30015	CG30015	FBgn0050015
CG30069	CG30069	FBgn0050069
CG30089	CG30089	FBgn0050089
CG30092	jbug	FBgn0028371
CG30115	GEFmeso	FBgn0050115
CG30118	CG30118	FBgn0050118
CG30157	CG30157	FBgn0050157
CG30159	CG30159	FBgn0050159
CG30160	CG30160	FBgn0050160
CG30183	CG30183	FBgn0050183
CG30187	CG30187	FBgn0050187
CG3019	su(w[a])	FBgn0003638
CG3021	CG3021	FBgn0040337
CG30283	CG30283	FBgn0260477
CG30284	CG30284	FBgn0050284
CG30286	CG30286	FBgn0050286
CG30339	CG30339	FBgn0050339
CG30384	CG30384	FBgn0050384
CG30389	CG30389	FBgn0050389
CG3039	ogre	FBgn0004646
CG30415	CG30415	FBgn0250838
CG30438	CG30438	FBgn0050438
CG30463	CG30463	FBgn0050463
CG30471	CG30471	FBgn0050471
CG30479	CG30479	FBgn0050479
CG3048	Traf4	FBgn0026319
CG30480	CG30480	FBgn0050480
CG30481	mRpL53	FBgn0050481
CG30491	CG30491	FBgn0050491
CG30495	CG30495	FBgn0050495
CG30502	fa2h	FBgn0050502
CG3086	MAPk-Ak2	FBgn0013987
CG3090	Sox14	FBgn0005612
CG3096	Brd	FBgn0000216
CG31006	stops	FBgn0086704
CG31020	spdo	FBgn0260440
CG31022	PH4alphaEFB	FBgn0039776
CG31037	ca	FBgn0000247
CG31043	gukh	FBgn0026239
CG31048	spg	FBgn0264324
CG31053	CG31053	FBgn0051053
CG31146	Nlg1	FBgn0051146
CG31212	Ino80	FBgn0086613
CG31245	CG31245	FBgn0051245
CG31247	tinc	FBgn0261649
CG3127	Pgk	FBgn0250906
CG31275	CG31275	FBgn0063261
CG31317	stumps	FBgn0020299
CG31363	Jupiter	FBgn0051363
CG3139	Syt1	FBgn0004242
CG31426	ligatin	FBgn0041588
CG3149	CG3149	FBgn0027564
CG31538	CG31538	FBgn0051538
CG31542	CG31542	FBgn0051542
CG31559	CG31559	FBgn0051559
CG3160	CG3160	FBgn0029789
CG31605	Bsg	FBgn0261822
CG31628	ade3	FBgn0000053
CG31635	CG31635	FBgn0051635
CG31638	CG31638	FBgn0051638
CG31641	stai	FBgn0266521
CG31643	CG31643	FBgn0051643
CG31651	pgant5	FBgn0031681
CG31658	Nnf1b	FBgn0051658
CG3166	aop	FBgn0000097
CG31660	pog	FBgn0051660
CG31662	Gr22a	FBgn0045501
CG31666	chinmo	FBgn0086758
CG31670	erm	FBgn0031375
CG31671	tho2	FBgn0031390
CG31678	CG31678	FBgn0051678
CG31690	CG31690	FBgn0051690
CG31697	CG31697	FBgn0051697
CG31717	CG31717	FBgn0051717
CG31719	RluA-1	FBgn0051719
CG3173	IntS1	FBgn0034964
CG31742	Prosbeta5R2	FBgn0051742
CG31753	ham	FBgn0045852
CG31774	fred	FBgn0051774
CG31794	Pax	FBgn0041789
CG31811	CenG1A	FBgn0028509
CG31817	CG31817	FBgn0028899
CG31821	CG31821	FBgn0051821
CG31858	t-cup	FBgn0051858
CG3186	eIF-5A	FBgn0034967
CG31868	Samuel	FBgn0032330
CG31883	CG31883	FBgn0032122
CG3191	CG3191	FBgn0023525
CG31918	CG31918	FBgn0031678
CG31928	CG31928	FBgn0051928
CG3193	crn	FBgn0000377
CG31937	CG31937	FBgn0031360
CG31975	CG31975	FBgn0051975
CG31976	CG31976	FBgn0051976
CG3198	CG3198	FBgn0029887
CG31991	mdy	FBgn0004797
CG31992	gw	FBgn0051992
CG3201	Mlc-c	FBgn0004687
CG32018	Zyx	FBgn0011642
CG32019	bt	FBgn0005666
CG32037	CG32037	FBgn0052037
CG32045	fry	FBgn0016081
CG32052	CG32052	FBgn0044328
CG32062	A2bp1	FBgn0052062
CG32064	S-Lap4	FBgn0052064
CG32066	CG32066	FBgn0052066
CG32082	CG32082	FBgn0052082
CG3209	CG3209	FBgn0034971
CG32096	rols	FBgn0041096
CG32099	eap	FBgn0052099
CG32106	CG32106	FBgn0052106
CG32112	CG32112	FBgn0052112
CG32113	CG32113	FBgn0052113
CG32138	CG32138	FBgn0052138
CG32146	dlp	FBgn0041604
CG32156	Mbs	FBgn0005536
CG32169	Rbp6	FBgn0260943
CG32172	noe	FBgn0026197
CG32178	Msi	FBgn0043025
CG32182	CG32182	FBgn0052182
CG32185	edin	FBgn0052185
CG32206	CG32206	FBgn0052206
CG32236	CG32236	FBgn0046793
CG32238	CG32238	FBgn0052238
CG32239	RhoGEF64C	FBgn0035574
CG32243	CG32243	FBgn0052243
CG3225	CG3225	FBgn0031631
CG32295	CG32295	FBgn0260480
CG3231	snama	FBgn0086129
CG32318	CG32318	FBgn0052318
CG32343	Atac3	FBgn0052343
CG32372	ltl	FBgn0052372
CG32373	CG32373	FBgn0052373
CG32380	SMSr	FBgn0052380
CG32388	CG32388	FBgn0250849
CG32392	CG32392	FBgn0052392
CG32407	CG32407	FBgn0052407
CG32417	Myt1	FBgn0040298
CG3242	sob	FBgn0004892
CG32434	siz	FBgn0026179
CG32435	chb	FBgn0021760
CG3244	Clect27	FBgn0031629
CG32443	Pc	FBgn0003042
CG32464	mtd	FBgn0013576
CG32474	dys	FBgn0039411
CG3248	Cog3	FBgn0031536
CG32490	cpx	FBgn0041605
CG32498	dnc	FBgn0000479
CG32513	bves	FBgn0031150
CG32529	Hers	FBgn0052529
CG3258	ase	FBgn0000137
CG32592	hiw	FBgn0030600
CG32593	Flo2	FBgn0264078
CG32594	be	FBgn0052594
CG32595	hog	FBgn0266710
CG32597	l(1)G0469	FBgn0040153
CG32604	l(1)G0007	FBgn0026713
CG32644	Mur11Da	FBgn0052644
CG32647	CG32647	FBgn0052647
CG32666	Drak	FBgn0052666
CG32676	CG32676	FBgn0052676
CG32717	sdt	FBgn0261873
CG32751	CG32751	FBgn0052751
CG32758	CG32758	FBgn0052758
CG32767	CG32767	FBgn0052767
CG32791	CG32791	FBgn0052791
CG32796	boi	FBgn0040388
CG32810	inc	FBgn0025394
CG32813	CG32813	FBgn0052813
CG32814	CG32814	FBgn0052814
CG32816	CG32816	FBgn0052816
CG32850	CG32850	FBgn0052850
CG32904	seq	FBgn0028991
CG32945	CG32945	FBgn0052945
CG32975	nAChRalpha5	FBgn0028875
CG3299	Vinc	FBgn0004397
CG33080	CG33080	FBgn0053080
CG33087	LRP1	FBgn0053087
CG33113	Rtnl1	FBgn0053113
CG33116	CG33116	FBgn0053116
CG33138	AGBE	FBgn0053138
CG33145	CG33145	FBgn0053145
CG33152	hbn	FBgn0008636
CG33155	CG33155	FBgn0053155
CG33158	CG33158	FBgn0053158
CG33179	beat-IIIb	FBgn0053179
CG3318	Dat	FBgn0019643
CG33182	Kdm4B	FBgn0053182
CG33183	Hr46	FBgn0000448
CG33197	mbl	FBgn0265487
CG33200	ventrally-expressed-protein-D	FBgn0053200
CG33206	Gmap	FBgn0027287
CG33207	pxb	FBgn0053207
CG33217	CG33217	FBgn0053217
CG33234	CG33234	FBgn0053234
CG33260	CG33260	FBgn0053260
CG33261	Trl	FBgn0013263
CG33264	Or69a	FBgn0041622
CG33275	CG33275	FBgn0035802
CG33289	ppk5	FBgn0053289
CG33351	CheB42b	FBgn0066293
CG3340	Kr	FBgn0001325
CG33453	CG33453	FBgn0053453
CG33473	luna	FBgn0040765
CG33474	CG33474	FBgn0053474
CG33484	zormin	FBgn0052311
CG33486	asparagine-synthetase	FBgn0041607
CG3349	CG3349	FBgn0036459
CG33492	Ir41a	FBgn0040849
CG33519	Unc-89	FBgn0053519
CG33531	Ddr	FBgn0053531
CG33558	mim	FBgn0053558
CG33640	CG33640	FBgn0053640
CG33648	CG33648	FBgn0053648
CG3365	drongo	FBgn0020304
CG33679	CG33679	FBgn0053679
CG33720	Pif1B	FBgn0046874
CG33723	CG33723	FBgn0053723
CG33764	CG33764	FBgn0053764
CG33777	CG33777	FBgn0053777
CG33779	CheA84a	FBgn0261290
CG33791	CG33791	FBgn0035240
CG3385	nvy	FBgn0005636
CG3386	CG3386	FBgn0035152
CG3388	gsb	FBgn0001148
CG33950	trol	FBgn0261451
CG33956	kay	FBgn0001297
CG33957	cp309	FBgn0086690
CG3396	Ocho	FBgn0040296
CG33969	CG33969	FBgn0053969
CG33980	Vsx2	FBgn0263512
CG33988	Mid1	FBgn0053988
CG33991	nuf	FBgn0013718
CG3401	betaTub60D	FBgn0003888
CG34039	CG34039	FBgn0054039
CG34042	ppk10	FBgn0065110
CG34058	ppk11	FBgn0065109
CG3409	CG3409	FBgn0033095
CG34110	lobo	FBgn0083946
CG34112	CG34112	FBgn0086608
CG3413	wdp	FBgn0034718
CG34135	CG34135	FBgn0083971
CG34139	Nlg4	FBgn0083975
CG34157	Dys	FBgn0260003
CG34171	CG34171	FBgn0085200
CG34206	CG34206	FBgn0085235
CG3424	path	FBgn0036007
CG34241	CG34241	FBgn0250825
CG34277	CG34277	FBgn0085306
CG34310	CG34310	FBgn0085339
CG34341	Pde11	FBgn0085370
CG34347	CG34347	FBgn0085376
CG34351	CG34351	FBgn0085380
CG34356	CG34356	FBgn0085385
CG34357	CG34357	FBgn0085386
CG34361	Dgk	FBgn0085390
CG34362	CG34362	FBgn0085391
CG34368	Fili	FBgn0085397
CG34371	CG34371	FBgn0085400
CG34379	Shroom	FBgn0085408
CG34380	CG34380	FBgn0085409
CG34383	CG34383	FBgn0085412
CG34388	natalisin	FBgn0085417
CG34389	cv-c	FBgn0086901
CG34392	Epac	FBgn0085421
CG34395	nub	FBgn0085424
CG34398	CG34398	FBgn0085427
CG34403	pan	FBgn0085432
CG34404	CG34404	FBgn0085433
CG34413	NKAIN	FBgn0085442
CG34414	spri	FBgn0085443
CG34417	CG34417	FBgn0085446
CG34418	sif	FBgn0085447
CG34421	Snoo	FBgn0085450
CG34428	CG34428	FBgn0085457
CG34429	CG34429	FBgn0085458
CG34438	Cap-G	FBgn0259876
CG34439	CG34439	FBgn0085468
CG34460	CG34460	FBgn0085489
CG3458	Top3beta	FBgn0026015
CG3479	osp	FBgn0003016
CG3501	CG3501	FBgn0034791
CG3561	Dbp21E2	FBgn0086130
CG3567	Cyp6u1	FBgn0033121
CG3572	vimar	FBgn0022960
CG3584	qkr58E-3	FBgn0022984
CG3589	CG3589	FBgn0035065
CG3609	CG3609	FBgn0031418
CG3619	Dl	FBgn0000463
CG3620	norpA	FBgn0262738
CG3624	babos	FBgn0034724
CG3629	Dll	FBgn0000157
CG3653	kirre	FBgn0028369
CG3655	CG3655	FBgn0040397
CG3662	CG3662	FBgn0031285
CG3682	PIP5K59B	FBgn0034789
CG3696	kis	FBgn0266557
CG3700	CG3700	FBgn0034796
CG3707	wapl	FBgn0004655
CG3710	TfIIS	FBgn0010422
CG3722	shg	FBgn0003391
CG3724	Pgd	FBgn0004654
CG3725	Ca-P60A	FBgn0263006
CG3727	dock	FBgn0010583
CG3738	Cks30A	FBgn0010314
CG3746	CG3746	FBgn0034755
CG3757	y	FBgn0004034
CG3758	esg	FBgn0001981
CG3770	CG3770	FBgn0035085
CG3771	a6	FBgn0023130
CG3779	numb	FBgn0002973
CG3788	CG3788	FBgn0034800
CG3798	Nmda1	FBgn0013305
CG3800	CG3800	FBgn0034802
CG3811	Oatp30B	FBgn0032123
CG3812	CG3812	FBgn0030421
CG3821	Aats-asp	FBgn0002069
CG3829	CG3829	FBgn0035091
CG3839	l(1)sc	FBgn0002561
CG3841	CG3841	FBgn0032131
CG3842	CG3842	FBgn0029866
CG3849	Lasp	FBgn0063485
CG3850	sug	FBgn0033782
CG3851	odd	FBgn0002985
CG3853	Glut3	FBgn0015230
CG3861	kdn	FBgn0261955
CG3862	CG3862	FBgn0031286
CG3885	Sec3	FBgn0266669
CG3886	Psc	FBgn0005624
CG3889	CSN1b	FBgn0027057
CG3897	blot	FBgn0027660
CG3902	CG3902	FBgn0036824
CG3906	CG3906	FBgn0034871
CG3936	N	FBgn0004647
CG3938	CycE	FBgn0010382
CG3942	CG3942	FBgn0038008
CG3945	Rad9	FBgn0025807
CG3959	pelo	FBgn0011207
CG3972	Cyp4g1	FBgn0010019
CG3973	pigs	FBgn0029881
CG3978	pnr	FBgn0003117
CG3991	TppII	FBgn0020370
CG3992	srp	FBgn0003507
CG40045	CG40045	FBgn0058045
CG4005	yki	FBgn0034970
CG40129	Gprk1	FBgn0260798
CG4027	Act5C	FBgn0000042
CG4030	Rbpn-5	FBgn0034585
CG40305	FucTC	FBgn0044872
CG4035	eIF-4E	FBgn0015218
CG40452	Snap25	FBgn0011288
CG4046	RpS16	FBgn0034743
CG4070	Tis11	FBgn0011837
CG4073	CG4073	FBgn0037827
CG4082	Mcm5	FBgn0017577
CG4099	Sr-CI	FBgn0014033
CG4107	Gcn5	FBgn0020388
CG4123	Mipp1	FBgn0026061
CG4125	rst	FBgn0003285
CG4145	Cg25C	FBgn0000299
CG4147	Hsc70-3	FBgn0001218
CG4153	eIF-2beta	FBgn0004926
CG4170	vig	FBgn0024183
CG4205	Fdxh	FBgn0011769
CG4218	CG4218	FBgn0250844
CG4221	CG4221	FBgn0038385
CG42230	bbg	FBgn0087007
CG42236	RanBPM	FBgn0262114
CG42240	CG42240	FBgn0250869
CG42264	CG42264	FBgn0259149
CG42268	CG42268	FBgn0259163
CG42276	Pde9	FBgn0259171
CG42279	Nedd4	FBgn0259174
CG42280	ome	FBgn0259175
CG42281	bun	FBgn0259176
CG42311	grh	FBgn0259211
CG42312	cno	FBgn0259212
CG42314	PMCA	FBgn0259214
CG42320	Doa	FBgn0265998
CG42322	CG42322	FBgn0259222
CG42330	Dscam4	FBgn0263219
CG42333	Sytbeta	FBgn0261090
CG42345	laccase2	FBgn0259247
CG42346	CG42346	FBgn0259677
CG4236	Caf1	FBgn0263979
CG42362	CG42362	FBgn0259708
CG42363	CG42363	FBgn0259709
CG42364	CG42364	FBgn0259710
CG42365	CG42365	FBgn0259711
CG42379	CG42379	FBgn0259725
CG4238	CG4238	FBgn0031384
CG42380	CG42380	FBgn0259726
CG42381	CG42381	FBgn0259727
CG42388	CG42388	FBgn0259734
CG42389	CG42389	FBgn0259735
CG42390	CG42390	FBgn0259736
CG42396	wech	FBgn0259745
CG42403	Ca-beta	FBgn0259822
CG42445	CG42445	FBgn0259916
CG42458	CG42458	FBgn0259935
CG42479	Sfp65A	FBgn0259969
CG42492	CG42492	FBgn0259994
CG42494	CG42494	FBgn0260026
CG42507	CG42507	FBgn0260233
CG42514	CG42514	FBgn0260388
CG42533	Ziz	FBgn0260486
CG4254	tsr	FBgn0011726
CG42543	Mp	FBgn0260660
CG42550	Kmn2	FBgn0266598
CG42551	larp	FBgn0261618
CG42567	DnaJ-60	FBgn0260775
CG4257	Stat92E	FBgn0016917
CG42574	ctrip	FBgn0260794
CG42593	CG42593	FBgn0260970
CG42599	Pif1A	FBgn0261015
CG42600	clos	FBgn0261016
CG42610	Fhos	FBgn0266084
CG42612	plx	FBgn0261261
CG42636	Gyc76C	FBgn0266136
CG42637	CG42637	FBgn0261360
CG42648	mRpS34	FBgn0260460
CG42670	ps	FBgn0261552
CG42671	CG42671	FBgn0261553
CG42672	CG42672	FBgn0261554
CG42677	wb	FBgn0261563
CG42678	CG42678	FBgn0261564
CG42684	CG42684	FBgn0261570
CG4269	CG4269	FBgn0034741
CG42699	CG42699	FBgn0261610
CG42702	Oaz	FBgn0261613
CG42709	CG42709	FBgn0261674
CG42710	CG42710	FBgn0261627
CG42716	CG42716	FBgn0261633
CG42739	gce	FBgn0261703
CG4274	fzy	FBgn0001086
CG42747	CG42747	FBgn0261801
CG42784	CG42784	FBgn0263354
CG4279	LSm1	FBgn0261067
CG42803	gpp	FBgn0264495
CG42807	CG42807	FBgn0261989
CG4281	CG4281	FBgn0025626
CG42820	CG42820	FBgn0262002
CG42855	CG42855	FBgn0262102
CG42856	Sik3	FBgn0262103
CG42865	trh	FBgn0262139
CG4293	CG4293	FBgn0024983
CG4294	CG4294	FBgn0034742
CG43072	CG43072	FBgn0262482
CG43081	vas	FBgn0262526
CG43082	CG43082	FBgn0262528
CG43090	CG43090	FBgn0262536
CG43102	CG43102	FBgn0262562
CG43106	CG43106	FBgn0262566
CG43108	CG43108	FBgn0262568
CG43117	CG43117	FBgn0262577
CG43121	CG43121	FBgn0262581
CG4313	CG4313	FBgn0025632
CG43140	pyd	FBgn0262614
CG43149	CG43149	FBgn0262679
CG43162	jvl	FBgn0263929
CG43163	CG43163	FBgn0262719
CG43188	CG43188	FBgn0262817
CG4319	rpr	FBgn0011706
CG43203	CG43203	FBgn0262839
CG4322	moody	FBgn0025631
CG43225	axo	FBgn0262870
CG43227	milt	FBgn0262872
CG43232	CG43232	FBgn0262877
CG43245	CG43245	FBgn0262890
CG43248	CG43248	FBgn0262893
CG4328	CG4328	FBgn0036274
CG43294	CG43294	FBgn0262986
CG4330	MFS10	FBgn0030452
CG43313	CG43313	FBgn0263005
CG43320	CG43320	FBgn0263025
CG43336	CG43336	FBgn0263041
CG43337	CG43337	FBgn0263042
CG43340	CG43340	FBgn0263077
CG4336	rux	FBgn0003302
CG43373	CG43373	FBgn0263131
CG43394	CG43394	FBgn0263256
CG43402	CG43402	FBgn0263321
CG43427	CG43427	FBgn0263346
CG43439	CG43439	FBgn0263387
CG43443	hts	FBgn0263391
CG43444	CG43444	FBgn0263392
CG43479	nwk	FBgn0263456
CG4353	hep	FBgn0010303
CG43619	Acp98AB	FBgn0263597
CG43638	CG43638	FBgn0263647
CG43647	CG43647	FBgn0263656
CG4365	CG4365	FBgn0037024
CG43668	CG43668	FBgn0263743
CG43703	CG43703	FBgn0263842
CG43707	CG43707	FBgn0263846
CG43720	sick	FBgn0263873
CG43722	esn	FBgn0263934
CG43738	cpo	FBgn0263995
CG43739	CG43739	FBgn0263996
CG4374	CG4374	FBgn0039078
CG43744	bru-3	FBgn0264001
CG43748	Hmx	FBgn0264005
CG43758	sli	FBgn0264089
CG43770	Sxl	FBgn0264270
CG43772	mwh	FBgn0264272
CG43778	CG43778	FBgn0264308
CG43782	orb2	FBgn0264307
CG43783	CG43783	FBgn0264305
CG4382	CG4382	FBgn0032132
CG4385	S	FBgn0003310
CG43850	CG43850	FBgn0264432
CG4386	CG4386	FBgn0034661
CG43860	ab	FBgn0264442
CG43867	CG43867	FBgn0264449
CG43896	CG43896	FBgn0264488
CG43934	Hr4	FBgn0264562
CG43946	Glut1	FBgn0264574
CG43954	CG43954	FBgn0264605
CG43955	Fife	FBgn0264606
CG43976	RhoGEF3	FBgn0264707
CG43993	CG43993	FBgn0264725
CG44004	CG44004	FBgn0264746
CG44009	CG44009	FBgn0264751
CG44015	Hph	FBgn0264785
CG44025	pre-lola-G	FBgn0264817
CG44086	RapGAP1	FBgn0264895
CG44122	Piezo	FBgn0264953
CG44128	Src42A	FBgn0264959
CG4414	Ugt58Fa	FBgn0040091
CG44141	CG44141	FBgn0264990
CG44154	koi	FBgn0265003
CG44162	Strn-Mlck	FBgn0265045
CG44227	CG44227	FBgn0265158
CG44244	Glycogenin	FBgn0265191
CG44245	CG44245	FBgn0265180
CG44252	CG44252	FBgn0265187
CG44253	CG44253	FBgn0265188
CG4427	cbt	FBgn0043364
CG44286	CG44286	FBgn0265313
CG44328	Neto	FBgn0265416
CG44355	CG44355	FBgn0265455
CG44424	rad	FBgn0265597
CG44425	Bx	FBgn0265598
CG44435	CG44435	FBgn0265627
CG44439	CG44439	FBgn0265632
CG4444	px	FBgn0003175
CG4451	Hs6st	FBgn0038755
CG4452	CG4452	FBgn0035981
CG44521	CG44521	FBgn0265714
CG44569	CG44569	FBgn0265762
CG44835	rg	FBgn0266098
CG44837	CG44837	FBgn0266100
CG4495	CG4495	FBgn0031893
CG4496	CG4496	FBgn0031894
CG4501	bgm	FBgn0027348
CG45051	sima	FBgn0266411
CG45070	CTPsyn	FBgn0266452
CG45074	Kr-h1	FBgn0266450
CG45075	CG45075	FBgn0266445
CG45088	CG45088	FBgn0266489
CG45089	CG45089	FBgn0266490
CG45092	CG45092	FBgn0266525
CG4511	CG4511	FBgn0037843
CG45186	CG45186	FBgn0266696
CG4531	aos	FBgn0004569
CG4539	Bka	FBgn0010520
CG4551	Dyrk2	FBgn0016930
CG4574	Plc21C	FBgn0004611
CG4585	CG4585	FBgn0025335
CG4587	CG4587	FBgn0028863
CG4602	Srp54	FBgn0024285
CG4608	bnl	FBgn0014135
CG4619	CG4619	FBgn0032166
CG4626	fz4	FBgn0027342
CG4633	Aats-ala-m	FBgn0028962
CG4666	CG4666	FBgn0029838
CG4698	Wnt4	FBgn0010453
CG4722	bib	FBgn0000180
CG4739	Ugt86Dc	FBgn0040257
CG4747	CG4747	FBgn0043456
CG4758	Trp1	FBgn0011584
CG4760	bol	FBgn0011206
CG4761	knrl	FBgn0001323
CG4766	CG4766	FBgn0027546
CG4790	fs(1)M3	FBgn0005390
CG4799	Pen	FBgn0011823
CG4815	CG4815	FBgn0039568
CG4825	CG4825	FBgn0037010
CG4838	beat-Ic	FBgn0028644
CG4849	CG4849	FBgn0039566
CG4863	RpL3	FBgn0020910
CG4887	CG4887	FBgn0031318
CG4889	wg	FBgn0004009
CG4894	Ca-alpha1D	FBgn0001991
CG4896	CG4896	FBgn0031319
CG4908	CG4908	FBgn0032195
CG4912	eEF1delta	FBgn0032198
CG4952	dac	FBgn0005677
CG4953	CG4953	FBgn0032204
CG4957	CG4957	FBgn0032205
CG4968	CG4968	FBgn0032214
CG4971	Wnt10	FBgn0031903
CG4972	CG4972	FBgn0032217
CG4975	CG4975	FBgn0034266
CG4976	Mes-4	FBgn0039559
CG4984	CG4984	FBgn0034267
CG4988	CG4988	FBgn0032372
CG4993	PRL-1	FBgn0024734
CG4995	CG4995	FBgn0032219
CG5002	CG5002	FBgn0034275
CG5005	HLH54F	FBgn0022740
CG5020	CLIP-190	FBgn0020503
CG5023	CG5023	FBgn0038774
CG5072	Cdk4	FBgn0016131
CG5080	CG5080	FBgn0031313
CG5094	Sgt	FBgn0032640
CG5104	CG5104	FBgn0037009
CG5114	CG5114	FBgn0036460
CG5118	CG5118	FBgn0031317
CG5123	W	FBgn0003997
CG5126	CG5126	FBgn0031320
CG5133	Doc1	FBgn0028789
CG5157	CG5157	FBgn0036575
CG5175	kuk	FBgn0038476
CG5185	Tom	FBgn0026320
CG5187	Doc2	FBgn0035956
CG5191	CG5191	FBgn0038803
CG5193	TfIIB	FBgn0004915
CG5194	CG5194	FBgn0035955
CG5199	CG5199	FBgn0036994
CG5208	Patr-1	FBgn0266053
CG5227	sdk	FBgn0021764
CG5235	CG5235	FBgn0036565
CG5249	Blimp-1	FBgn0035625
CG5279	Rh5	FBgn0014019
CG5295	bmm	FBgn0036449
CG5303	mei-S332	FBgn0002715
CG5322	CG5322	FBgn0032253
CG5323	CG5323	FBgn0034362
CG5343	CG5343	FBgn0032248
CG5366	Cand1	FBgn0027568
CG5381	CG5381	FBgn0032218
CG5390	CG5390	FBgn0032213
CG5393	apt	FBgn0015903
CG5403	retn	FBgn0004795
CG5407	Sur-8	FBgn0038504
CG5408	trbl	FBgn0028978
CG5441	tx	FBgn0263118
CG5447	CG5447	FBgn0039427
CG5451	Smu1	FBgn0038666
CG5452	dnk	FBgn0022338
CG5481	lea	FBgn0002543
CG5482	CG5482	FBgn0034368
CG5497	mRpS28	FBgn0034361
CG5507	T48	FBgn0004359
CG5508	mino	FBgn0027579
CG5522	CG5522	FBgn0034158
CG5525	CG5525	FBgn0032444
CG5562	gbb	FBgn0024234
CG5580	sbb	FBgn0010575
CG5583	Ets98B	FBgn0005659
CG5590	CG5590	FBgn0039537
CG5605	eRF1	FBgn0036974
CG5618	CG5618	FBgn0036975
CG5654	yps	FBgn0022959
CG5661	Sema-5c	FBgn0250876
CG5676	CG5676	FBgn0032200
CG5680	bsk	FBgn0000229
CG5692	raps	FBgn0040080
CG5700	prc	FBgn0028573
CG5722	Npc1a	FBgn0024320
CG5723	Ten-m	FBgn0004449
CG5725	fbl	FBgn0011205
CG5753	stau	FBgn0003520
CG5799	dve	FBgn0020307
CG5803	Fas3	FBgn0000636
CG5820	Gp150	FBgn0013272
CG5825	His3.3A	FBgn0014857
CG5827	RpL37A	FBgn0261608
CG5835	CG5835	FBgn0038682
CG5837	Hem	FBgn0011771
CG5841	mib1	FBgn0263601
CG5842	nan	FBgn0036414
CG5848	cact	FBgn0000250
CG5853	CG5853	FBgn0032167
CG5855	cni	FBgn0000339
CG5880	CG5880	FBgn0039489
CG5882	CG5882	FBgn0039490
CG5893	D	FBgn0000411
CG5953	CG5953	FBgn0032587
CG5992	Adgf-A	FBgn0036752
CG5993	os	FBgn0004956
CG6014	rgn	FBgn0261258
CG6016	bbc	FBgn0033844
CG6027	cdi	FBgn0004876
CG6033	drk	FBgn0004638
CG6040	CG6040	FBgn0038679
CG6044	CG6044	FBgn0034725
CG6061	mip120	FBgn0033846
CG6067	CG6067	FBgn0029828
CG6093	abo	FBgn0000018
CG6096	E(spl)m5-HLH	FBgn0002631
CG6097	rt	FBgn0003292
CG6099	E(spl)m4-BFM	FBgn0002629
CG6113	Lip4	FBgn0032264
CG6127	Ser	FBgn0004197
CG6134	spz	FBgn0003495
CG6137	aub	FBgn0000146
CG6141	RpL9	FBgn0015756
CG6143	Pep	FBgn0004401
CG6154	CG6154	FBgn0039420
CG6170	HDAC6	FBgn0026428
CG6171	CG6171	FBgn0026737
CG6191	CG6191	FBgn0027581
CG6199	Plod	FBgn0036147
CG6216	CG6216	FBgn0036139
CG6231	CG6231	FBgn0038720
CG6235	tws	FBgn0004889
CG6244	CG6244	FBgn0036531
CG6282	CG6282	FBgn0035914
CG6293	CG6293	FBgn0037807
CG6312	Rfx	FBgn0020379
CG6340	CG6340	FBgn0030648
CG6376	E2f	FBgn0011766
CG6382	Elf	FBgn0020443
CG6385	CG6385	FBgn0034276
CG6424	CG6424	FBgn0028494
CG6441	CG6441	FBgn0031920
CG6445	Cad74A	FBgn0036715
CG6464	salm	FBgn0261648
CG6465	CG6465	FBgn0037818
CG6486	Pex7	FBgn0035922
CG6492	Ucp4A	FBgn0030872
CG6493	Dcr-2	FBgn0034246
CG6494	h	FBgn0001168
CG6497	CG6497	FBgn0036704
CG6514	TpnC25D	FBgn0031692
CG6531	wgn	FBgn0030941
CG6545	lbe	FBgn0011278
CG6556	cnk	FBgn0021818
CG6580	Jon65Aii	FBgn0035666
CG6584	SelR	FBgn0037847
CG6601	Rab6	FBgn0015797
CG6604	H15	FBgn0016660
CG6605	BicD	FBgn0000183
CG6613	CG6613	FBgn0034694
CG6634	mid	FBgn0261963
CG6649	Ugt35b	FBgn0026314
CG6671	AGO1	FBgn0262739
CG6685	CG6685	FBgn0036062
CG6692	Cp1	FBgn0013770
CG6700	CG6700	FBgn0032305
CG6707	CG6707	FBgn0036058
CG6709	CG6709	FBgn0036056
CG6715	KP78a	FBgn0026064
CG6734	CG6734	FBgn0032395
CG6739	CG6739	FBgn0031926
CG6741	a	FBgn0000008
CG6768	DNApol-epsilon	FBgn0264326
CG6827	Nrx-IV	FBgn0013997
CG6838	ArfGAP3	FBgn0037182
CG6840	Rpb11	FBgn0032634
CG6868	tld	FBgn0003719
CG6871	Cat	FBgn0000261
CG6874	HipHop	FBgn0036815
CG6888	CG6888	FBgn0036490
CG6889	tara	FBgn0040071
CG6890	Tollo	FBgn0029114
CG6910	CG6910	FBgn0036262
CG6930	l(3)neo38	FBgn0265276
CG6936	mth	FBgn0023000
CG6945	CG6945	FBgn0036476
CG6948	Clc	FBgn0024814
CG6951	CG6951	FBgn0036959
CG6963	gish	FBgn0250823
CG7001	Pk17E	FBgn0004462
CG7051	Dic61B	FBgn0263988
CG7088	bnb	FBgn0001090
CG7092	Dhc16F	FBgn0013809
CG7100	CadN	FBgn0015609
CG7109	mts	FBgn0004177
CG7123	LanB1	FBgn0261800
CG7128	Taf8	FBgn0022724
CG7129	l(3)05822	FBgn0010877
CG7158	CG7158	FBgn0037116
CG7192	CG7192	FBgn0030894
CG7213	CG7213	FBgn0035861
CG7223	htl	FBgn0010389
CG7227	CG7227	FBgn0031970
CG7228	pes	FBgn0031969
CG7229	CG7229	FBgn0034423
CG7230	rib	FBgn0003254
CG7231	CG7231	FBgn0031968
CG7254	GlyP	FBgn0004507
CG7255	CG7255	FBgn0036493
CG7275	CG7275	FBgn0036500
CG7285	AstC-R1	FBgn0036790
CG7313	CheA75a	FBgn0036783
CG7320	CG7320	FBgn0036782
CG7324	CG7324	FBgn0037074
CG7331	Atg13	FBgn0261108
CG7338	CG7338	FBgn0037073
CG7393	p38b	FBgn0024846
CG7395	sNPF-R	FBgn0036934
CG7417	Tab2	FBgn0086358
CG7425	eff	FBgn0011217
CG7437	mub	FBgn0262737
CG7438	Myo31DF	FBgn0086347
CG7440	tgy	FBgn0030984
CG7450	CrebA	FBgn0004396
CG7457	CG7457	FBgn0035812
CG7524	Src64B	FBgn0262733
CG7525	Tie	FBgn0014073
CG7536	CG7536	FBgn0030890
CG7538	Mcm2	FBgn0014861
CG7546	CG7546	FBgn0035793
CG7550	CG7550	FBgn0035839
CG7554	comm2	FBgn0041160
CG7571	Oatp74D	FBgn0036732
CG7573	CG7573	FBgn0036153
CG7584	Obp99c	FBgn0039682
CG7590	scyl	FBgn0041094
CG7607	CG7607	FBgn0036145
CG7619	Rpn10	FBgn0015283
CG7620	l(3)87Df	FBgn0002354
CG7638	CG7638	FBgn0036133
CG7644	beat-Ib	FBgn0028645
CG7649	Meltrin	FBgn0265140
CG7659	tap	FBgn0015550
CG7660	Pxt	FBgn0261987
CG7664	crp	FBgn0001994
CG7734	shn	FBgn0003396
CG7740	prominin-like	FBgn0026189
CG7745	CG7745	FBgn0033616
CG7749	kug	FBgn0261574
CG7753	mei-W68	FBgn0002716
CG7758	ppl	FBgn0027945
CG7759	CG7759	FBgn0033633
CG7800	CG7800	FBgn0037552
CG7803	z	FBgn0004050
CG7807	TfAP-2	FBgn0261953
CG7820	CAH1	FBgn0027844
CG7847	sr	FBgn0003499
CG7850	puc	FBgn0243512
CG7884	CG7884	FBgn0031001
CG7892	nmo	FBgn0011817
CG7895	tin	FBgn0004110
CG7902	bap	FBgn0004862
CG7913	PP2A-B'	FBgn0042693
CG7925	tko	FBgn0003714
CG7928	CG7928	FBgn0039740
CG7929	ocn	FBgn0041102
CG7936	mex1	FBgn0004228
CG7954	stck	FBgn0020249
CG8027	CG8027	FBgn0033392
CG8036	CG8036	FBgn0037607
CG8049	Btk29A	FBgn0003502
CG8090	GPHR	FBgn0033995
CG8104	nudE	FBgn0036059
CG8114	pbl	FBgn0003041
CG8121	CG8121	FBgn0037680
CG8127	Eip75B	FBgn0000568
CG8147	CG8147	FBgn0043791
CG8149	CG8149	FBgn0037700
CG8166	unc-5	FBgn0034013
CG8201	par-1	FBgn0260934
CG8213	CG8213	FBgn0033359
CG8216	CG8216	FBgn0033358
CG8223	CG8223	FBgn0037624
CG8247	Spt	FBgn0033348
CG8250	Alk	FBgn0040505
CG8254	exex	FBgn0041156
CG8281	CG8281	FBgn0035824
CG8282	Snx6	FBgn0032005
CG8287	Rab8	FBgn0262518
CG8306	CG8306	FBgn0034142
CG8312	CG8312	FBgn0037720
CG8318	Nf1	FBgn0015269
CG8328	E(spl)mdelta-HLH	FBgn0002734
CG8333	E(spl)mgamma-HLH	FBgn0002735
CG8336	CG8336	FBgn0036020
CG8346	E(spl)m3-HLH	FBgn0002609
CG8365	E(spl)m8-HLH	FBgn0000591
CG8366	CG8366	FBgn0034054
CG8372	CG8372	FBgn0032000
CG8376	ap	FBgn0000099
CG8385	Arf79F	FBgn0010348
CG8394	VGAT	FBgn0033911
CG8396	Ssb-c31a	FBgn0015299
CG8398	CG8398	FBgn0035708
CG8431	Aats-cys	FBgn0027091
CG8432	Rep	FBgn0026378
CG8434	lbk	FBgn0034083
CG8454	Vps16A	FBgn0261241
CG8485	CG8485	FBgn0033915
CG8507	CG8507	FBgn0037756
CG8545	CG8545	FBgn0033741
CG8552	CG8552	FBgn0031990
CG8585	Ih	FBgn0263397
CG8588	pst	FBgn0035770
CG8598	eco	FBgn0035766
CG8632	ZnT49B	FBgn0033762
CG8635	CG8635	FBgn0033317
CG8643	rgr	FBgn0033310
CG8669	crc	FBgn0000370
CG8674	l(2)k14505	FBgn0021856
CG8676	Hr39	FBgn0261239
CG8681	clumsy	FBgn0026255
CG8704	dpn	FBgn0010109
CG8714	sut1	FBgn0028563
CG8729	rnh1	FBgn0023171
CG8787	Asx	FBgn0261823
CG8788	CG8788	FBgn0028955
CG8804	wun	FBgn0016078
CG8805	wun2	FBgn0041087
CG8808	Pdk	FBgn0017558
CG8821	vis	FBgn0033748
CG8824	fdl	FBgn0045063
CG8828	dgt5	FBgn0033740
CG8846	Thor	FBgn0261560
CG8853	Che-13	FBgn0031550
CG8866	CG8866	FBgn0037679
CG8912	Psi	FBgn0014870
CG8938	GstS1	FBgn0010226
CG8964	CG8964	FBgn0033674
CG8967	otk	FBgn0004839
CG8974	CG8974	FBgn0030693
CG8975	RnrS	FBgn0011704
CG8979	PI31	FBgn0033669
CG8985	MsR1	FBgn0035331
CG9003	CG9003	FBgn0033639
CG9015	en	FBgn0000577
CG9025	Fem-1	FBgn0034542
CG9027	Sod3	FBgn0033631
CG9042	Gpdh	FBgn0001128
CG9057	Lsd-2	FBgn0030608
CG9070	Cpr47Eg	FBgn0086519
CG9075	eIF-4a	FBgn0001942
CG9088	lid	FBgn0031759
CG9095	CG9095	FBgn0030617
CG9102	bab2	FBgn0025525
CG9113	AP-1gamma	FBgn0030089
CG9121	CG9121	FBgn0031675
CG9127	ade2	FBgn0000052
CG9166	312	FBgn0029514
CG9181	Ptp61F	FBgn0003138
CG9187	Psf1	FBgn0035194
CG9188	sip2	FBgn0031878
CG9210	Ac13E	FBgn0022710
CG9235	CG9235	FBgn0034560
CG9238	CG9238	FBgn0036428
CG9239	B4	FBgn0023407
CG9281	CG9281	FBgn0030672
CG9299	Cpr76Bd	FBgn0036881
CG9310	Hnf4	FBgn0004914
CG9339	sky	FBgn0032901
CG9355	dy	FBgn0004511
CG9364	Treh	FBgn0003748
CG9366	RhoL	FBgn0014380
CG9373	rump	FBgn0260010
CG9380	CG9380	FBgn0035094
CG9384	CG9384	FBgn0036446
CG9390	AcCoAS	FBgn0012034
CG9397	jing	FBgn0086655
CG9432	l(2)01289	FBgn0010482
CG9437	hng1	FBgn0034599
CG9438	Cyp6a2	FBgn0000473
CG9446	coro	FBgn0265935
CG9450	tud	FBgn0003891
CG9461	FBX011	FBgn0037760
CG9481	Ugt37b1	FBgn0026755
CG9485	CG9485	FBgn0034618
CG9547	CG9547	FBgn0031824
CG9550	CG9550	FBgn0031826
CG9554	eya	FBgn0000320
CG9559	fog	FBgn0000719
CG9564	Try29F	FBgn0015316
CG9602	CG9602	FBgn0038175
CG9610	Poxm	FBgn0003129
CG9614	pip	FBgn0003089
CG9619	Gbs-76A	FBgn0036862
CG9623	if	FBgn0001250
CG9635	RhoGEF2	FBgn0023172
CG9650	CG9650	FBgn0029939
CG9653	brk	FBgn0024250
CG9655	nes	FBgn0026630
CG9656	grn	FBgn0001138
CG9660	toc	FBgn0015600
CG9670	fal	FBgn0028380
CG9674	CG9674	FBgn0036663
CG9684	CG9684	FBgn0037583
CG9696	dom	FBgn0020306
CG9704	Nrt	FBgn0004108
CG9709	Acox57D-d	FBgn0034629
CG9710	nudC	FBgn0021768
CG9735	Aats-trp	FBgn0010803
CG9739	fz2	FBgn0016797
CG9743	CG9743	FBgn0039756
CG9754	CG9754	FBgn0034617
CG9755	pum	FBgn0003165
CG9765	tacc	FBgn0026620
CG9768	hkb	FBgn0261434
CG9775	CG9775	FBgn0037261
CG9780	CG9780	FBgn0037230
CG9786	hb	FBgn0001180
CG9801	CG9801	FBgn0037623
CG9821	CG9821	FBgn0037636
CG9837	CG9837	FBgn0037635
CG9865	CG9865	FBgn0034649
CG9876	CG9876	FBgn0034821
CG9885	dpp	FBgn0000490
CG9886	CG9886	FBgn0031428
CG9894	Bacc	FBgn0031453
CG9908	disco	FBgn0000459
CG9929	Art9	FBgn0038188
CG9935	CG9935	FBgn0039916
CG9983	Hrb98DE	FBgn0001215
CG9985	sktl	FBgn0016984
CG9990	CG9990	FBgn0039594
CR17025	CR17025	FBgn0040554
CR30506	tRNA:CR30506	FBgn0050506
CR30507	tRNA:K2:50C	FBgn0011896
CR30514	tRNA:R2:42Aa	FBgn0011955
CR30520	tRNA:K2:56EF	FBgn0011897
CR31144	CR31144	FBgn0051144
CR31242	tRNA:CR31242	FBgn0051242
CR31273	bxd	FBgn0020556
CR31429	CR31429	FBgn0063298
CR31435	tRNA:Y1:85Aa	FBgn0012024
CR31443	tRNA:R:85Ca	FBgn0011966
CR31471	tRNA:CR31471	FBgn0051471
CR31899	tRNA:K5:29A	FBgn0011902
CR31927	snRNA:U3:22A	FBgn0003926
CR31940	tRNA:CR31940	FBgn0051940
CR31942	tRNA:CR31942	FBgn0051942
CR31971	tRNA:CR31971	FBgn0051971
CR31977	tRNA:G3:35Ba	FBgn0011862
CR31981	tRNA:G3:35Bd	FBgn0011865
CR32111	CR32111	FBgn0052111
CR32480	tRNA:CR32480	FBgn0052480
CR32482	tRNA:M-i:61D	FBgn0052482
CR32610	tRNA:R:12Ef	FBgn0011953
CR32773	CR32773	FBgn0052773
CR32835	CR32835	FBgn0052835
CR32886	Uhg1	FBgn0045800
CR32887	snoRNA:Me28S-G3081a	FBgn0063381
CR32888	snoRNA:Me28S-A3407a	FBgn0063385
CR32889	snoRNA:Me28S-A1666a	FBgn0063377
CR32907	snoRNA:Me28S-G764	FBgn0020518
CR32957	Uhg3	FBgn0259936
CR33315	CR33315	FBgn0053315
CR33628	snoRNA:U3:54Ab	FBgn0065047
CR33686	snoRNA:Psi28S-2566	FBgn0086661
CR33712	snmRNA:359	FBgn0065096
CR33963	CR33963	FBgn0053963
CR34285	CR34285	FBgn0085314
CR34335	CR34335	FBgn0085364
CR34531	snoRNA:Psi28S-1153	FBgn0083006
CR34548	snoRNA:Psi28S-3316b	FBgn0082971
CR34570	snoRNA:Psi18S-525a	FBgn0083038
CR34588	snoRNA:Me28S-C2645b	FBgn0082937
CR34589	snoRNA:Me28S-C2645c	FBgn0082936
CR34618	snoRNA:Psi28S-3405a	FBgn0082960
CR34619	snoRNA:Psi28S-3305a	FBgn0082976
CR34620	snoRNA:Psi28S-3405b	FBgn0082959
CR34621	snoRNA:Psi28S-3405c	FBgn0082958
CR34622	snoRNA:Psi28S-3305b	FBgn0082975
CR34623	snoRNA:Psi28S-3405d	FBgn0082957
CR34624	snoRNA:Psi28S-3305c	FBgn0082974
CR34652	snoRNA:Me28S-A2589a	FBgn0086023
CR34664	snoRNA:Me18S-G642	FBgn0086035
CR34685	snoRNA:Me18S-A425	FBgn0086056
CR34710	snoRNA:Me28S-A30	FBgn0086081
CR42290	Ir60c	FBgn0259186
CR42454	Uhg8	FBgn0083120
CR42657	CR42657	FBgn0261522
CR42719	CR42719	FBgn0261636
CR42850	CR42850	FBgn0262097
CR43097	CR43097	FBgn0262543
CR43130	CR43130	FBgn0262604
CR43151	CR43151	FBgn0262681
CR43234	CR43234	FBgn0262879
CR43238	CR43238	FBgn0262883
CR43247	CR43247	FBgn0262892
CR43258	CR43258	FBgn0262903
CR43287	CR43287	FBgn0262979
CR43334	CR43334	FBgn0263039
CR43430	CR43430	FBgn0263378
CR43431	CR43431	FBgn0263379
CR43453	CR43453	FBgn0263407
CR43460	CR43460	FBgn0263414
CR43468	CR43468	FBgn0263445
CR43470	CR43470	FBgn0263447
CR43478	CR43478	FBgn0263455
CR43493	CR43493	FBgn0263504
CR43498	CR43498	FBgn0263509
CR43567	scaRNA:MeU1b-A234	FBgn0263201
CR43574	snoRNA:2R:9445410	FBgn0263459
CR43579	snoRNA:hts-a	FBgn0263464
CR43581	snoRNA:lola-a	FBgn0263466
CR43587	snoRNA:2R:9445205	FBgn0263472
CR43596	snoRNA:lola-b	FBgn0263481
CR43598	snoRNA:lola-d	FBgn0263483
CR43611	CR43611	FBgn0263586
CR43613	CR43613	FBgn0263588
CR43621	CR43621	FBgn0263612
CR43624	CR43624	FBgn0263615
CR43640	CR43640	FBgn0263649
CR43644	CR43644	FBgn0263653
CR43650	CR43650	FBgn0263659
CR43652	CR43652	FBgn0263661
CR43706	CR43706	FBgn0263845
CR43751	CR43751	FBgn0265017
CR43785	CR43785	FBgn0264310
CR43804	CR43804	FBgn0264348
CR43821	CR43821	FBgn0264369
CR43823	CR43823	FBgn0264371
CR43836	CR43836	FBgn0264384
CR43849	CR43849	FBgn0264431
CR43859	CR43859	FBgn0264441
CR43870	CR43870	FBgn0264462
CR43906	CR43906	FBgn0264507
CR43929	CR43929	FBgn0264550
CR43930	CR43930	FBgn0264551
CR43940	CR43940	FBgn0264568
CR43948	CR43948	FBgn0264599
CR43951	CR43951	FBgn0264602
CR43972	CR43972	FBgn0264703
CR43973	CR43973	FBgn0264704
CR43977	CR43977	FBgn0264708
CR44018	CR44018	FBgn0264788
CR44019	CR44019	FBgn0264789
CR44029	CR44029	FBgn0264821
CR44058	CR44058	FBgn0264867
CR44060	CR44060	FBgn0264869
CR44063	CR44063	FBgn0264872
CR44070	CR44070	FBgn0264879
CR44076	CR44076	FBgn0264885
CR44077	CR44077	FBgn0264886
CR44078	CR44078	FBgn0264887
CR44082	CR44082	FBgn0264891
CR44110	CR44110	FBgn0264941
CR44133	CR44133	FBgn0264982
CR44147	CR44147	FBgn0264996
CR44157	CR44157	FBgn0265040
CR44189	CR44189	FBgn0265078
CR44202	CR44202	FBgn0265097
CR44206	CR44206	FBgn0265104
CR44209	CR44209	FBgn0265107
CR44221	CR44221	FBgn0265152
CR44224	CR44224	FBgn0265155
CR44230	CR44230	FBgn0265161
CR44281	CR44281	FBgn0265308
CR44292	CR44292	FBgn0265338
CR44302	CR44302	FBgn0265348
CR44306	CR44306	FBgn0265365
CR44310	CR44310	FBgn0265369
CR44327	CR44327	FBgn0265415
CR44331	CR44331	FBgn0265419
CR44348	CR44348	FBgn0265448
CR44351	CR44351	FBgn0265451
CR44357	CR44357	FBgn0265457
CR44363	CR44363	FBgn0265470
CR44373	CR44373	FBgn0265511
CR44375	CR44375	FBgn0265525
CR44380	CR44380	FBgn0265530
CR44432	CR44432	FBgn0265614
CR44445	CR44445	FBgn0265638
CR44446	CR44446	FBgn0265639
CR44457	CR44457	FBgn0265650
CR44462	CR44462	FBgn0265655
CR44466	CR44466	FBgn0265659
CR44468	CR44468	FBgn0265661
CR44502	CR44502	FBgn0265695
CR44513	CR44513	FBgn0265706
CR44551	CR44551	FBgn0265744
CR44552	CR44552	FBgn0265745
CR44588	CR44588	FBgn0265799
CR44591	CR44591	FBgn0265802
CR44608	CR44608	FBgn0265819
CR44619	CR44619	FBgn0265830
CR44631	CR44631	FBgn0265842
CR44633	CR44633	FBgn0265844
CR44662	CR44662	FBgn0265873
CR44677	CR44677	FBgn0265888
CR44683	CR44683	FBgn0265894
CR44691	CR44691	FBgn0265902
CR44699	CR44699	FBgn0265910
CR44700	CR44700	FBgn0265911
CR44702	CR44702	FBgn0265913
CR44714	CR44714	FBgn0265925
CR44723	CR44723	FBgn0265934
CR44725	CR44725	FBgn0265938
CR44730	CR44730	FBgn0265943
CR44731	CR44731	FBgn0265944
CR44732	CR44732	FBgn0265945
CR44737	CR44737	FBgn0265950
CR44744	CR44744	FBgn0265957
CR44745	CR44745	FBgn0265958
CR44749	CR44749	FBgn0265962
CR44756	CR44756	FBgn0265977
CR44769	CR44769	FBgn0265994
CR44779	CR44779	FBgn0266005
CR44783	CR44783	FBgn0266010
CR44786	CR44786	FBgn0266021
CR44842	CR44842	FBgn0266116
CR44867	CR44867	FBgn0266161
CR44886	CR44886	FBgn0266180
CR44894	CR44894	FBgn0266199
CR44906	CR44906	FBgn0266211
CR44909	CR44909	FBgn0266214
CR44917	CR44917	FBgn0266222
CR44931	CR44931	FBgn0266236
CR44937	CR44937	FBgn0266242
CR44961	CR44961	FBgn0266276
CR44966	CR44966	FBgn0266281
CR44974	CR44974	FBgn0266309
CR44977	CR44977	FBgn0266312
CR44979	CR44979	FBgn0266314
CR44980	CR44980	FBgn0266315
CR44981	CR44981	FBgn0266316
CR44986	CR44986	FBgn0266321
CR44992	CR44992	FBgn0266327
CR44996	CR44996	FBgn0266331
CR44999	CR44999	FBgn0266350
CR45009	CR45009	FBgn0266361
CR45029	CR45029	FBgn0266389
CR45037	CR45037	FBgn0266397
CR45039	CR45039	FBgn0266399
CR45052	CR45052	FBgn0266412
CR45082	CR45082	FBgn0266457
CR45111	CR45111	FBgn0266586
CR45125	CR45125	FBgn0266618
CR45126	CR45126	FBgn0266619
CR45134	CR45134	FBgn0266627
CR45146	CR45146	FBgn0266639
CR45148	CR45148	FBgn0266641
CR45149	CR45149	FBgn0266642
CR45153	CR45153	FBgn0266646
CR45169	CR45169	FBgn0266679
CR45183	CR45183	FBgn0266693
CR45189	CR45189	FBgn0266699
CR45204	CR45204	FBgn0266731
		FBgn0051462
		FBgn0052486
		FBgn0259240
		FBgn0261922
		FBgn0263097
		FBgn0263416
		FBgn0264981
