# Supplementary material for: Common binding by redundant group B Sox proteins is evolutionarily conserved in Drosophila
Source: BMC Genomics. 2015 Apr 13;16(1):292. doi: 10.1186/s12864-015-1495-3 (PMC4419465; doi:10.1186/s12864-015-1495-3)
Supplement: Additional file 3: — Gene ontology terms enriched in Sox target gene lists. List of all significantly enriched GO terms for Dichaete and SoxN annotated target genes in all species. The first column lists the GO biological process term and the second column lists the corrected p-value. [file 12864_2015_1495_MOESM3_ESM.xls]

## Sheet: Dmel_Dichaete_GO
GO:BP term	P-value
organ development	1.93e-67
anatomical structure morphogenesis	2.57e-60
system development	3.03e-58
biological regulation	1.19e-54
regulation of biological process	4.88e-49
regulation of cellular process	2.59e-48
multicellular organismal development	4.1e-47
organ morphogenesis	3.09e-45
developmental process	2.21e-44
single-organism developmental process	4.03e-44
imaginal disc development	5.69e-44
anatomical structure development	1.61e-43
tissue development	4.22e-43
single-organism cellular process	1.52e-37
post-embryonic development	2.65e-37
post-embryonic morphogenesis	3.38e-37
post-embryonic organ development	3.62e-37
instar larval or pupal morphogenesis	3.78e-36
imaginal disc morphogenesis	5.38e-36
post-embryonic organ morphogenesis	5.38e-36
instar larval or pupal development	8.6e-36
single-multicellular organism process	1.35e-35
generation of neurons	5.27e-35
cell development	9.14e-35
metamorphosis	5.42e-34
cell communication	5.85e-34
single-organism process	2.68e-33
cell morphogenesis involved in differentiation	1.59e-32
signaling	2.39e-32
single organism signaling	2.39e-32
response to stimulus	4.43e-32
neuron differentiation	3.82e-31
locomotion	5.38e-31
epithelium development	4.69e-30
tissue morphogenesis	8.23e-30
appendage development	8.72e-29
cell differentiation	1.64e-28
wing disc development	2.26e-28
imaginal disc-derived appendage development	2.87e-28
cellular developmental process	4.02e-28
cell morphogenesis involved in neuron differentiation	4.03e-28
appendage morphogenesis	4.28e-28
imaginal disc-derived appendage morphogenesis	1.4e-27
regulation of developmental process	1.52e-27
post-embryonic appendage morphogenesis	4.68e-27
morphogenesis of an epithelium	8.32e-26
nervous system development	1.66e-25
wing disc morphogenesis	3.68e-25
cell morphogenesis	3.74e-25
neuron development	4.66e-25
axon development	8.15e-25
signal transduction	1.12e-24
embryo development	1.59e-24
axonogenesis	2.57e-24
imaginal disc-derived wing morphogenesis	4.05e-24
regulation of multicellular organismal process	5.44e-24
multicellular organismal process	8.36e-24
cellular component morphogenesis	2.87e-23
neuron projection development	3.75e-23
taxis	6.25e-23
chemotaxis	6.96e-23
growth	9.06e-23
neuron projection morphogenesis	1.04e-22
cell projection organization	1.96e-22
negative regulation of cellular process	3e-22
regulation of biological quality	4.11e-22
axon guidance	1.22e-21
cellular component movement	1.54e-21
regulation of primary metabolic process	7.5e-21
negative regulation of biological process	1.05e-20
neuron projection guidance	1.13e-20
regulation of cellular metabolic process	1.38e-20
positive regulation of biological process	2.49e-20
regulation of metabolic process	4.67e-20
localization	7.83e-20
pattern specification process	1.69e-19
regulation of multicellular organismal development	2.33e-19
regulation of nucleobase-containing compound metabolic process	4.27e-19
regulation of RNA metabolic process	6.64e-19
regulation of gene expression	7.55e-19
cell part morphogenesis	1.56e-18
cellular component organization	1.81e-18
cell projection morphogenesis	1.94e-18
response to external stimulus	4.98e-18
embryonic morphogenesis	7.27e-18
regulation of nitrogen compound metabolic process	7.69e-18
regulation of transcription	7.82e-18
regulation of RNA biosynthetic process	7.82e-18
regulation of cell communication	1.07e-17
regulation of macromolecule biosynthetic process	1.58e-17
regulation of cellular macromolecule biosynthetic process	1.58e-17
regulation of signaling	1.7e-17
regulation of macromolecule metabolic process	4.57e-17
neurogenesis	6.19e-17
cell fate commitment	8.84e-17
regulation of biosynthetic process	1.16e-16
sensory organ development	1.3e-16
regulation of cellular biosynthetic process	1.47e-16
central nervous system development	2.14e-16
cellular response to stimulus	2.5e-16
regulation of cellular component organization	3.6e-16
regulation of response to stimulus	4.18e-16
tube development	5.06e-16
developmental growth	6.43e-16
response to chemical	2.94e-15
cellular component organization or biogenesis	2.95e-15
regionalization	5.29e-15
respiratory system development	1.82e-14
positive regulation of cellular process	2.03e-14
regulation of signal transduction	2.57e-14
behavior	3.13e-14
regulation of anatomical structure morphogenesis	7.39e-14
regulation of cell differentiation	1.17e-13
open tracheal system development	2.03e-13
cellular process	2.3e-13
eye development	6.02e-13
regulation of transcription from RNA polymerase II promoter	6.44e-13
single-organism behavior	1.06e-12
tube morphogenesis	1.2e-12
compound eye development	1.2e-12
regulation of nervous system development	4.59e-12
digestive tract development	5.33e-12
digestive system development	5.33e-12
epithelial tube morphogenesis	5.76e-12
transcription	1.27e-11
regulation of growth	1.81e-11
RNA biosynthetic process	4.41e-11
anatomical structure formation involved in morphogenesis	2.29e-10
embryo development ending in birth or egg hatching	4.65e-10
cell-cell signaling	5.45e-10
negative regulation of cellular metabolic process	5.65e-10
negative regulation of transcription from RNA polymerase II promoter	6.29e-10
negative regulation of signaling	6.41e-10
cell migration	7.52e-10
cell surface receptor signaling pathway	1.43e-09
nucleobase-containing compound biosynthetic process	1.59e-09
morphogenesis of embryonic epithelium	2.25e-09
negative regulation of RNA metabolic process	2.61e-09
negative regulation of cell communication	2.78e-09
localization of cell	3.89e-09
cell fate specification	4.94e-09
embryonic development via the syncytial blastoderm	4.99e-09
cell motility	5.42e-09
developmental process involved in reproduction	5.44e-09
regulation of cell morphogenesis	8.14e-09
eye morphogenesis	1.15e-08
gland development	1.17e-08
negative regulation of nucleobase-containing compound metabolic process	1.34e-08
negative regulation of nitrogen compound metabolic process	1.49e-08
aromatic compound biosynthetic process	1.52e-08
negative regulation of signal transduction	1.67e-08
urogenital system development	1.75e-08
renal system development	1.75e-08
establishment of localization	1.8e-08
negative regulation of metabolic process	2.29e-08
muscle structure development	2.47e-08
intracellular signal transduction	3.07e-08
cellular nitrogen compound biosynthetic process	3.09e-08
negative regulation of response to stimulus	3.15e-08
organic cyclic compound biosynthetic process	3.18e-08
regulation of cell development	3.21e-08
negative regulation of developmental process	3.52e-08
cell fate determination	3.56e-08
heterocycle biosynthetic process	4.01e-08
negative regulation of transcription	4.4e-08
negative regulation of RNA biosynthetic process	4.4e-08
actin filament-based process	4.59e-08
compound eye morphogenesis	7.95e-08
salivary gland development	8.3e-08
exocrine system development	8.3e-08
neuron recognition	1.02e-07
dorsal closure	1.66e-07
cytoskeleton organization	2.41e-07
synaptic transmission	2.61e-07
mesoderm development	2.65e-07
transport	3.69e-07
regulation of anatomical structure size	5.56e-07
negative regulation of macromolecule metabolic process	5.78e-07
regulation of neurogenesis	6.49e-07
synapse organization	6.61e-07
negative regulation of biosynthetic process	6.86e-07
negative regulation of cellular biosynthetic process	6.86e-07
renal tubule development	8.28e-07
Malpighian tubule development	8.28e-07
phosphorus metabolic process	1.12e-06
stem cell differentiation	1.25e-06
actin cytoskeleton organization	1.45e-06
synapse assembly	1.5e-06
single-organism transport	1.65e-06
transcription from RNA polymerase II promoter	1.74e-06
phosphate-containing compound metabolic process	1.75e-06
cell adhesion	1.77e-06
single organism reproductive process	1.81e-06
negative regulation of macromolecule biosynthetic process	1.94e-06
negative regulation of cellular macromolecule biosynthetic process	1.94e-06
regulation of intracellular signal transduction	1.97e-06
cardiovascular system development	1.98e-06
circulatory system development	1.98e-06
cell recognition	2.09e-06
positive regulation of metabolic process	2.64e-06
reproductive process	3.4e-06
digestive tract morphogenesis	3.42e-06
multi-organism process	5.75e-06
heart development	7.07e-06
response to organic substance	7.62e-06
brain development	8.91e-06
cellular process involved in reproduction in multicellular organism	1.11e-05
muscle cell differentiation	1.22e-05
establishment or maintenance of cell polarity	1.39e-05
hindgut morphogenesis	1.63e-05
hindgut development	1.63e-05
regulation of developmental growth	1.72e-05
positive regulation of cellular metabolic process	2.17e-05
cell proliferation	2.49e-05
regulation of neuron differentiation	3.05e-05
cellular process involved in reproduction	3.33e-05
regulation of localization	4.35e-05
positive regulation of macromolecule metabolic process	4.4e-05
female gamete generation	4.63e-05
dendrite morphogenesis	5.13e-05
negative regulation of gene expression	5.51e-05
positive regulation of macromolecule biosynthetic process	5.6e-05
positive regulation of gene expression	6.98e-05
peripheral nervous system development	7.24e-05
dendrite development	8.74e-05
oogenesis	8.76e-05
regulation of cell morphogenesis involved in differentiation	0.000129
organ formation	0.000129
formation of anatomical boundary	0.000129
cellular response to growth factor stimulus	0.000135
locomotory behavior	0.000181
regulation of cell projection organization	0.000196
developmental growth involved in morphogenesis	0.000213
positive regulation of transcription	0.000258
regulation of synapse organization	0.000267
Wnt signaling pathway	0.000274
mesoderm morphogenesis	0.000302
salivary gland morphogenesis	0.000381
gland morphogenesis	0.000381
stem cell fate commitment	0.000383
negative regulation of growth	0.00042
olfactory behavior	0.000431
tissue migration	0.000446
germ cell development	0.000481
eye-antennal disc development	0.000481
imaginal disc pattern formation	0.000482
biological adhesion	0.000489
mesoderm formation	0.000501
adult behavior	0.000531
morphogenesis of a branching structure	0.000575
regulation of cellular component size	0.000609
embryonic pattern specification	0.000632
genital disc development	0.00065
dorsal/ventral pattern formation	0.000678
photoreceptor cell differentiation	0.000679
segmentation	0.000679
regulation of neuron projection development	0.000726
Malpighian tubule morphogenesis	0.000735
renal tubule morphogenesis	0.000735
gliogenesis	0.000758
gamete generation	0.00076
establishment of ommatidial planar polarity	0.000787
formation of organ boundary	0.000814
regulation of synapse assembly	0.000874
positive regulation of signal transduction	0.000875
stem cell proliferation	0.000894
regulation of synaptic growth at neuromuscular junction	0.000894
positive regulation of RNA biosynthetic process	0.000895
positive regulation of biosynthetic process	0.00113
positive regulation of cellular biosynthetic process	0.00113
synaptic growth at neuromuscular junction	0.00118
striated muscle cell differentiation	0.00121
learning or memory	0.00123
cognition	0.00123
positive regulation of nitrogen compound metabolic process	0.00131
neuron fate commitment	0.00131
positive regulation of transcription from RNA polymerase II promoter	0.00132
muscle organ development	0.00135
axis specification	0.00146
reproductive structure development	0.00158
reproductive system development	0.00158
positive regulation of response to stimulus	0.00161
response to oxygen-containing compound	0.00161
MAPK cascade	0.00161
signal transduction by phosphorylation	0.00161
formation of primary germ layer	0.00163
embryonic hindgut morphogenesis	0.00167
programmed cell death	0.00182
actin filament organization	0.00213
regulation of cell shape	0.00229
morphogenesis of a polarized epithelium	0.00231
ameboidal cell migration	0.00242
branching morphogenesis of an epithelial tube	0.00252
branching involved in open tracheal system development	0.00252
morphogenesis of a branching epithelium	0.00252
anterior/posterior pattern specification	0.00262
chemosensory behavior	0.00266
cellular response to endogenous stimulus	0.00267
multicellular organismal reproductive process	0.00311
response to alcohol	0.00333
regulation of transport	0.00365
larval development	0.00366
blastoderm segmentation	0.0038
wing disc pattern formation	0.00398
regulation of cell size	0.00398
glial cell differentiation	0.00425
neuromuscular junction development	0.0044
aggressive behavior	0.0046
gastrulation	0.00471
sexual reproduction	0.00496
eye-antennal disc morphogenesis	0.005
immune system process	0.00503
leg disc morphogenesis	0.00504
multi-organism reproductive process	0.0053
protein phosphorylation	0.00549
memory	0.00589
regulation of organ morphogenesis	0.00589
regulation of Wnt signaling pathway	0.00601
regulation of response to stress	0.00607
regulation of cell proliferation	0.00622
positive regulation of RNA metabolic process	0.00623
regulation of cellular component biogenesis	0.00634
epithelial cell migration	0.00656
epithelium migration	0.00656
negative regulation of cell differentiation	0.00669
regulation of axonogenesis	0.00685
imaginal disc-derived leg morphogenesis	0.00718
neuroblast differentiation	0.00745
behavioral response to ethanol	0.00746
establishment of planar polarity	0.00841
establishment of tissue polarity	0.00841
cell growth	0.00852
leg disc development	0.00868
stress-activated protein kinase signaling cascade	0.0087
compound eye photoreceptor cell differentiation	0.00932
negative regulation of developmental growth	0.0096
reproduction	0.00982
enzyme linked receptor protein signaling pathway	0.0099
regulation of small GTPase mediated signal transduction	0.00994
motor neuron axon guidance	0.0101
small GTPase mediated signal transduction	0.0104
transforming growth factor beta receptor signaling pathway	0.011
neuroblast fate commitment	0.011
learning	0.0111
endocytosis	0.0113
Ras protein signal transduction	0.0114
segment specification	0.0115
regulation of Ras protein signal transduction	0.0132
developmental programmed cell death	0.0137
positive regulation of cell communication	0.0153
epithelial cell differentiation	0.017
genitalia development	0.0178
stem cell fate determination	0.0178
head development	0.0178
eye photoreceptor cell differentiation	0.0179
development of primary sexual characteristics	0.0186
stress-activated MAPK cascade	0.0189
inter-male aggressive behavior	0.0191
response to endogenous stimulus	0.0192
positive regulation of nucleobase-containing compound metabolic process	0.0227
response to stress	0.0232
ventral cord development	0.0253
neural precursor cell proliferation	0.0261
JNK cascade	0.0277
sex differentiation	0.0277
autophagy	0.0283
regulation of embryonic cell shape	0.0286
canonical Wnt signaling pathway	0.0286
stem cell development	0.0288
cellular response to chemical stimulus	0.0292
regulation of cell fate commitment	0.0308
axon extension	0.0308
neuron projection extension	0.0308
synaptic target recognition	0.0338
regulation of synapse structure and activity	0.0347
cellular response to organic substance	0.0361
organelle localization	0.0365
ovarian follicle cell development	0.0366
immune system development	0.0375
neuroblast proliferation	0.0375
hematopoietic or lymphoid organ development	0.0375
response to growth factor	0.0391
death	0.0403
macromolecule localization	0.0406
cell death	0.0411
positive regulation of signaling	0.0428
border follicle cell migration	0.0432
phosphorylation	0.0439
single-organism organelle organization	0.0455
epithelial cell development	0.0459
imaginal disc-derived genitalia development	0.0479
syncytium formation by plasma membrane fusion	0.0482
syncytium formation	0.0482
myoblast fusion	0.0482
axon choice point recognition	0.0482
response to transforming growth factor beta	0.0482
cellular response to transforming growth factor beta stimulus	0.0482
rhythmic process	0.0486
Notch signaling pathway	0.0488
regulation of immune system process	0.0494

## Sheet: Dmel_SoxN_GO
GO:BP term	P-value
organ development	1.58e-63
anatomical structure morphogenesis	1.62e-52
system development	1.76e-52
biological regulation	1.24e-45
tissue development	1.15e-43
organ morphogenesis	7.44e-43
regulation of cellular process	3.01e-42
imaginal disc development	1.26e-41
regulation of biological process	3.81e-41
multicellular organismal development	3.4e-38
post-embryonic morphogenesis	1.15e-37
anatomical structure development	1.17e-37
single-organism developmental process	7.01e-37
instar larval or pupal morphogenesis	1.09e-36
developmental process	1.93e-36
post-embryonic development	4.64e-36
metamorphosis	7.76e-35
instar larval or pupal development	8.2e-35
post-embryonic organ development	1.1e-34
imaginal disc morphogenesis	9.44e-34
post-embryonic organ morphogenesis	9.44e-34
cell development	1.37e-33
generation of neurons	3.09e-31
epithelium development	2.08e-30
tissue morphogenesis	2.72e-30
regulation of developmental process	1.14e-29
cell morphogenesis involved in differentiation	8.11e-29
locomotion	8.43e-29
cell differentiation	3.35e-28
cellular developmental process	1.03e-27
appendage development	5.5e-27
single-organism cellular process	5.93e-27
imaginal disc-derived appendage development	1.7e-26
neuron differentiation	1.79e-26
morphogenesis of an epithelium	1.83e-26
appendage morphogenesis	2.48e-26
single-multicellular organism process	2.99e-26
wing disc development	3.58e-26
imaginal disc-derived appendage morphogenesis	7.61e-26
regulation of multicellular organismal process	1.35e-25
embryo development	1.59e-25
regulation of cellular metabolic process	1.64e-25
regulation of primary metabolic process	1.68e-25
cell morphogenesis involved in neuron differentiation	2.23e-25
post-embryonic appendage morphogenesis	2.24e-25
negative regulation of cellular process	4.5e-25
regulation of metabolic process	9e-24
regulation of multicellular organismal development	1.31e-23
response to stimulus	1.63e-23
growth	3.1e-23
negative regulation of biological process	8.19e-23
wing disc morphogenesis	2.05e-22
nervous system development	3.07e-22
cell morphogenesis	3.13e-22
cell communication	6.95e-22
regulation of gene expression	1.03e-21
imaginal disc-derived wing morphogenesis	1.92e-21
tube development	3.02e-21
cellular component morphogenesis	3.62e-21
neuron development	3.95e-21
regulation of nucleobase-containing compound metabolic process	8.88e-21
signaling	1.32e-20
single organism signaling	1.32e-20
regulation of nitrogen compound metabolic process	1.48e-20
positive regulation of biological process	2.01e-20
neuron projection development	3.49e-20
regulation of biosynthetic process	4.28e-20
regulation of macromolecule biosynthetic process	5.35e-20
regulation of cellular macromolecule biosynthetic process	5.35e-20
regulation of cellular biosynthetic process	5.48e-20
regulation of macromolecule metabolic process	6.05e-20
regulation of RNA metabolic process	7.95e-20
neuron projection morphogenesis	8.4e-20
cell projection organization	1.62e-19
single-organism process	2.37e-19
regulation of transcription	3.76e-19
regulation of RNA biosynthetic process	3.76e-19
regulation of cellular component organization	1.02e-18
regulation of cell differentiation	1.49e-18
cellular component organization	1.8e-18
developmental growth	2.58e-18
axon development	3.95e-18
pattern specification process	9.88e-18
axonogenesis	1.14e-17
multicellular organismal process	1.35e-17
regulation of biological quality	2.56e-17
cell fate commitment	4.45e-17
sensory organ development	4.55e-17
cell part morphogenesis	7.12e-17
embryonic morphogenesis	1.2e-16
cell projection morphogenesis	2.17e-16
tube morphogenesis	2.18e-16
positive regulation of cellular process	2.54e-16
open tracheal system development	3.94e-16
cellular component movement	5.19e-16
taxis	5.66e-16
cellular component organization or biogenesis	7.91e-16
respiratory system development	1.28e-15
signal transduction	1.6e-15
regulation of nervous system development	3e-15
cellular process	3.22e-15
central nervous system development	3.37e-15
regulation of response to stimulus	4.83e-15
chemotaxis	6.91e-15
cell migration	9.22e-15
neurogenesis	1.84e-14
localization	3e-14
response to external stimulus	5.4e-14
regulation of transcription from RNA polymerase II promoter	1.75e-13
transcription	1.75e-13
regulation of anatomical structure morphogenesis	3.02e-13
regionalization	3.64e-13
axon guidance	5.09e-13
neuron projection guidance	5.23e-13
regulation of cell communication	6.53e-13
RNA biosynthetic process	6.99e-13
localization of cell	8.27e-13
cell motility	8.58e-13
regulation of signaling	9.52e-13
regulation of signal transduction	1.8e-12
epithelial tube morphogenesis	1.96e-12
cellular response to stimulus	7.19e-12
eye development	1.07e-11
regulation of growth	1.43e-11
compound eye development	1.74e-11
developmental process involved in reproduction	2.43e-11
nucleobase-containing compound biosynthetic process	2.77e-11
regulation of cell development	2.92e-11
negative regulation of cellular metabolic process	3.22e-11
digestive tract development	5.89e-11
digestive system development	5.89e-11
muscle structure development	6.29e-11
cytoskeleton organization	1.06e-10
embryo development ending in birth or egg hatching	1.29e-10
negative regulation of RNA metabolic process	1.94e-10
cellular nitrogen compound biosynthetic process	3.59e-10
regulation of cell morphogenesis	1.15e-09
embryonic development via the syncytial blastoderm	1.18e-09
stem cell differentiation	1.53e-09
aromatic compound biosynthetic process	1.89e-09
urogenital system development	2.31e-09
renal system development	2.31e-09
single organism reproductive process	2.37e-09
behavior	2.47e-09
negative regulation of developmental process	2.52e-09
anatomical structure formation involved in morphogenesis	2.89e-09
heterocycle biosynthetic process	3.17e-09
negative regulation of transcription	3.28e-09
negative regulation of RNA biosynthetic process	3.28e-09
morphogenesis of embryonic epithelium	3.45e-09
negative regulation of metabolic process	3.61e-09
negative regulation of nucleobase-containing compound metabolic process	4.57e-09
negative regulation of nitrogen compound metabolic process	5.39e-09
gland development	5.48e-09
organic cyclic compound biosynthetic process	5.73e-09
negative regulation of macromolecule metabolic process	6.81e-09
dendrite morphogenesis	7.49e-09
regulation of neurogenesis	9.27e-09
female gamete generation	1.61e-08
dendrite development	1.89e-08
single-organism behavior	2.02e-08
salivary gland development	2.09e-08
exocrine system development	2.09e-08
reproductive process	2.53e-08
positive regulation of metabolic process	2.91e-08
oogenesis	2.93e-08
negative regulation of biosynthetic process	2.94e-08
negative regulation of cellular biosynthetic process	2.94e-08
negative regulation of macromolecule biosynthetic process	3.04e-08
negative regulation of cellular macromolecule biosynthetic process	3.04e-08
cellular process involved in reproduction in multicellular organism	3.79e-08
renal tubule development	9.98e-08
Malpighian tubule development	9.98e-08
cell fate determination	1.07e-07
cellular process involved in reproduction	1.08e-07
positive regulation of cellular metabolic process	1.12e-07
actin filament-based process	1.42e-07
multi-organism process	1.55e-07
dorsal closure	1.62e-07
eye morphogenesis	2e-07
response to chemical	2.09e-07
negative regulation of signaling	2.62e-07
negative regulation of transcription from RNA polymerase II promoter	2.7e-07
transcription from RNA polymerase II promoter	2.83e-07
cardiovascular system development	3.1e-07
circulatory system development	3.1e-07
tissue migration	3.97e-07
regulation of intracellular signal transduction	4.88e-07
regulation of anatomical structure size	5.73e-07
germ cell development	6.02e-07
cell-cell signaling	6.24e-07
negative regulation of cell communication	9.86e-07
heart development	1.09e-06
compound eye morphogenesis	1.13e-06
negative regulation of response to stimulus	1.21e-06
gamete generation	1.23e-06
regulation of developmental growth	1.25e-06
negative regulation of signal transduction	1.55e-06
establishment or maintenance of cell polarity	1.89e-06
mesoderm development	2.13e-06
positive regulation of macromolecule metabolic process	2.17e-06
ameboidal cell migration	2.49e-06
cell fate specification	3.57e-06
actin cytoskeleton organization	3.64e-06
muscle organ development	3.94e-06
single-organism organelle organization	4.63e-06
regulation of neuron differentiation	5.65e-06
positive regulation of biosynthetic process	6.59e-06
positive regulation of cellular biosynthetic process	6.59e-06
epithelial cell migration	7.4e-06
epithelium migration	7.4e-06
negative regulation of gene expression	7.41e-06
positive regulation of macromolecule biosynthetic process	9.33e-06
establishment of ommatidial planar polarity	1.3e-05
synapse assembly	1.6e-05
sexual reproduction	1.66e-05
intracellular signal transduction	1.7e-05
digestive tract morphogenesis	1.7e-05
multi-organism reproductive process	2.14e-05
segmentation	2.22e-05
multicellular organismal reproductive process	2.32e-05
development of primary sexual characteristics	3.15e-05
reproductive structure development	3.19e-05
reproductive system development	3.19e-05
synapse organization	3.87e-05
phosphate-containing compound metabolic process	4.35e-05
phosphorus metabolic process	4.81e-05
positive regulation of gene expression	5.26e-05
negative regulation of cell differentiation	5.59e-05
hindgut morphogenesis	6.83e-05
hindgut development	6.83e-05
salivary gland morphogenesis	7.08e-05
gland morphogenesis	7.08e-05
gliogenesis	7.1e-05
positive regulation of transcription	7.25e-05
peripheral nervous system development	7.55e-05
embryonic pattern specification	7.97e-05
muscle cell differentiation	8e-05
leg disc development	8.19e-05
developmental growth involved in morphogenesis	9.38e-05
cell adhesion	0.000112
morphogenesis of a branching structure	0.000123
positive regulation of RNA biosynthetic process	0.000128
establishment of localization	0.000134
regulation of synaptic growth at neuromuscular junction	0.000161
regulation of localization	0.000175
regulation of synapse assembly	0.000183
gonad development	0.000189
positive regulation of transcription from RNA polymerase II promoter	0.000269
aggressive behavior	0.000279
response to growth factor	0.000279
regulation of cellular component biogenesis	0.000301
epithelial cell differentiation	0.000309
positive regulation of nitrogen compound metabolic process	0.000324
cell proliferation	0.000326
synaptic growth at neuromuscular junction	0.000335
stem cell development	0.000342
cell surface receptor signaling pathway	0.000342
blastoderm segmentation	0.000394
photoreceptor cell differentiation	0.000415
cellular response to growth factor stimulus	0.000427
regulation of tube architecture	0.000428
organ formation	0.000434
positive regulation of RNA metabolic process	0.000515
branching morphogenesis of an epithelial tube	0.000528
branching involved in open tracheal system development	0.000528
morphogenesis of a branching epithelium	0.000528
positive regulation of nucleobase-containing compound metabolic process	0.000544
neuromuscular junction development	0.000545
ovarian follicle cell migration	0.000576
Wnt signaling pathway	0.000604
regulation of axonogenesis	0.000707
synaptic transmission	0.000778
imaginal disc pattern formation	0.000837
response to stress	0.00084
regulation of cell shape	0.000922
locomotory behavior	0.000942
reproduction	0.000961
eye-antennal disc morphogenesis	0.000983
stem cell fate commitment	0.000983
inter-male aggressive behavior	0.000998
neuron fate commitment	0.00105
stem cell maintenance	0.00113
response to endogenous stimulus	0.00124
axis specification	0.00127
response to organic substance	0.00135
RNA metabolic process	0.00148
anterior/posterior pattern specification	0.00156
single-organism transport	0.00182
regulation of cell proliferation	0.00197
genital disc development	0.00202
neuroblast differentiation	0.00212
regulation of embryonic development	0.0022
border follicle cell migration	0.00221
Malpighian tubule morphogenesis	0.00229
renal tubule morphogenesis	0.00229
regulation of cell projection organization	0.00241
phosphorylation	0.00241
regulation of protein metabolic process	0.00242
ventral cord development	0.00245
transport	0.00251
developmental programmed cell death	0.00255
regulation of cell morphogenesis involved in differentiation	0.0027
organelle organization	0.00292
formation of anatomical boundary	0.00295
regulation of embryonic cell shape	0.003
regulation of cellular component size	0.00303
endocytosis	0.00313
enzyme linked receptor protein signaling pathway	0.00318
biological adhesion	0.00332
autophagy	0.00337
morphogenesis of a polarized epithelium	0.00369
cell growth	0.00373
compound eye photoreceptor cell differentiation	0.00421
regulation of organelle organization	0.00459
regulation of response to stress	0.00468
regulation of synapse structure and activity	0.00469
neuron recognition	0.00523
brain development	0.00532
imaginal disc growth	0.00537
embryonic hindgut morphogenesis	0.00555
positive regulation of cell communication	0.0056
larval development	0.00603
protein phosphorylation	0.00676
memory	0.00678
negative regulation of growth	0.00711
olfactory behavior	0.00722
ovarian follicle cell development	0.00735
regulation of catabolic process	0.00772
photoreceptor cell fate commitment	0.00772
regulation of small GTPase mediated signal transduction	0.0084
eye photoreceptor cell differentiation	0.00897
syncytium formation by plasma membrane fusion	0.00957
syncytium formation	0.00957
myoblast fusion	0.00957
response to transforming growth factor beta	0.00957
cellular response to transforming growth factor beta stimulus	0.00957
sex differentiation	0.00971
programmed cell death	0.00981
multicellular organism reproduction	0.00999
learning or memory	0.0101
cognition	0.0101
establishment of planar polarity	0.011
establishment of tissue polarity	0.011
regulation of Ras protein signal transduction	0.0111
epithelial cell migration	0.012
dorsal/ventral pattern formation	0.0121
regulation of cellular catabolic process	0.0121
eye-antennal disc development	0.0123
positive regulation of signaling	0.0131
organ growth	0.0135
cellular response to endogenous stimulus	0.014
response to alcohol	0.0146
mesoderm morphogenesis	0.015
actin filament organization	0.0161
motor neuron axon guidance	0.0164
formation of organ boundary	0.0168
death	0.0172
positive regulation of signal transduction	0.0183
dorsal appendage formation	0.0186
stem cell division	0.0189
leg disc morphogenesis	0.0191
regulation of synapse organization	0.0195
gastrulation	0.0231
MAPK cascade	0.0232
histolysis	0.0232
tissue death	0.0232
signal transduction by phosphorylation	0.0232
regulation of organ morphogenesis	0.0232
mesoderm formation	0.0236
transforming growth factor beta receptor signaling pathway	0.0236
neuroblast fate commitment	0.0236
eye photoreceptor cell fate commitment	0.0238
germ-line stem cell maintenance	0.025
somatic stem cell division	0.025
negative regulation of developmental growth	0.025
stress-activated protein kinase signaling cascade	0.0261
salivary gland histolysis	0.0262
imaginal disc-derived leg morphogenesis	0.0284
regulation of neuron projection development	0.029
cell division	0.0292
regulation of cytoskeleton organization	0.0293
cell death	0.0298
positive regulation of response to stimulus	0.032
immune system process	0.0321
regulation of immune system process	0.0322
positive regulation of developmental process	0.0338
compound eye photoreceptor fate commitment	0.0346
striated muscle cell differentiation	0.036
glial cell migration	0.037
stem cell fate determination	0.037
head development	0.037
chemosensory behavior	0.0371
learning	0.0379
response to ethanol	0.0391
cell cycle	0.0394
cell recognition	0.0428
formation of primary germ layer	0.0435
myotube differentiation	0.0435
embryonic organ development	0.0445

## Sheet: Dsim_Dichaete_GO
GO:BP term	P-value
organ development	1.57e-56
system development	1.45e-54
anatomical structure morphogenesis	1.79e-53
multicellular organismal development	5.09e-51
single-organism developmental process	2.01e-49
biological regulation	4.05e-49
single-organism cellular process	5.16e-49
anatomical structure development	5.5e-49
developmental process	4.68e-48
single-organism process	2.79e-47
organ morphogenesis	4.06e-42
regulation of biological process	5.52e-41
regulation of cellular process	2.59e-40
post-embryonic development	3.56e-39
imaginal disc development	3.62e-39
post-embryonic morphogenesis	7.01e-38
instar larval or pupal development	8.06e-38
instar larval or pupal morphogenesis	1.54e-37
post-embryonic organ development	1.82e-37
single-multicellular organism process	1.18e-36
imaginal disc morphogenesis	1.04e-35
post-embryonic organ morphogenesis	1.04e-35
metamorphosis	3.76e-35
tissue development	2.15e-34
cell development	5.09e-34
cell communication	1.49e-33
locomotion	2.87e-33
cellular developmental process	1.69e-32
generation of neurons	4.35e-32
signaling	1.09e-31
single organism signaling	1.09e-31
appendage development	8.41e-31
localization	1.15e-30
imaginal disc-derived appendage development	2.79e-30
appendage morphogenesis	4.16e-30
cell differentiation	5.23e-30
imaginal disc-derived appendage morphogenesis	1.37e-29
neuron differentiation	2.23e-29
post-embryonic appendage morphogenesis	4.26e-29
cellular component morphogenesis	3.38e-27
cell morphogenesis	1.16e-26
response to stimulus	7.22e-26
cell morphogenesis involved in differentiation	2.06e-25
nervous system development	4.39e-25
epithelium development	6.59e-25
neuron development	1.24e-23
imaginal disc-derived wing morphogenesis	1.56e-23
wing disc development	2.76e-23
cell projection organization	2.94e-23
regulation of developmental process	3.07e-23
tissue morphogenesis	3.48e-23
wing disc morphogenesis	3.55e-23
cellular component movement	4.04e-23
cell morphogenesis involved in neuron differentiation	1.79e-22
signal transduction	5.2e-22
embryo development	7.11e-22
taxis	9.82e-22
regulation of biological quality	1.02e-21
positive regulation of biological process	2.14e-21
regulation of response to stimulus	4.71e-21
multicellular organismal process	4.76e-21
neuron projection development	4.87e-21
morphogenesis of an epithelium	6.9e-21
regulation of cell communication	7.18e-21
regulation of signaling	1.06e-20
regulation of multicellular organismal process	2.05e-20
neuron projection morphogenesis	3.75e-20
negative regulation of cellular process	3.94e-20
neurogenesis	1.29e-19
axon development	2.23e-19
negative regulation of biological process	4.14e-19
cell part morphogenesis	4.53e-19
open tracheal system development	9.05e-19
cell projection morphogenesis	1.47e-18
establishment of localization	1.54e-18
growth	1.75e-18
axonogenesis	3.12e-18
respiratory system development	3.42e-18
regulation of signal transduction	4.86e-18
chemotaxis	5.08e-18
transport	5.34e-18
single-organism behavior	5.61e-18
regulation of metabolic process	1.31e-17
regulation of multicellular organismal development	1.48e-17
positive regulation of cellular process	5.59e-17
neuron projection guidance	1.07e-16
regulation of cellular metabolic process	1.95e-16
regulation of cellular component organization	2.01e-16
axon guidance	4.86e-16
behavior	1.29e-15
cellular response to stimulus	2.41e-15
pattern specification process	5.51e-15
regulation of intracellular signal transduction	7.16e-15
single-organism transport	7.74e-15
regulation of primary metabolic process	1.33e-14
cell fate commitment	1.42e-14
sensory organ development	2.02e-14
response to external stimulus	3.08e-14
regulation of cell differentiation	6.9e-14
localization of cell	8.02e-14
cell migration	9.11e-14
cellular component organization	1.06e-13
regulation of nitrogen compound metabolic process	3.13e-13
developmental growth	4.7e-13
cell motility	1.44e-12
regulation of nucleobase-containing compound metabolic process	4.02e-12
regulation of cellular biosynthetic process	4.37e-12
negative regulation of signaling	4.78e-12
regulation of biosynthetic process	6.61e-12
regulation of gene expression	7.35e-12
regulation of anatomical structure morphogenesis	8.75e-12
actin filament-based process	9.07e-12
tube development	9.22e-12
intracellular signal transduction	1.91e-11
regionalization	2.59e-11
negative regulation of cell communication	2.61e-11
negative regulation of signal transduction	3.18e-11
regulation of macromolecule metabolic process	3.7e-11
muscle structure development	3.81e-11
embryonic morphogenesis	5.17e-11
regulation of macromolecule biosynthetic process	5.58e-11
regulation of cellular macromolecule biosynthetic process	5.58e-11
establishment or maintenance of cell polarity	7.11e-11
negative regulation of developmental process	9.34e-11
cellular component organization or biogenesis	1.14e-10
eye development	1.52e-10
regulation of transcription	1.62e-10
regulation of RNA biosynthetic process	1.62e-10
cell-cell signaling	1.79e-10
negative regulation of response to stimulus	1.86e-10
compound eye development	2.97e-10
actin cytoskeleton organization	3.48e-10
regulation of RNA metabolic process	6.46e-10
cellular process	1.73e-09
tissue migration	3.63e-09
gland development	3.69e-09
ameboidal cell migration	4.87e-09
regulation of cell morphogenesis	6.53e-09
regulation of nervous system development	6.84e-09
female gamete generation	6.9e-09
cardiovascular system development	1.06e-08
circulatory system development	1.06e-08
developmental process involved in reproduction	1.07e-08
synaptic transmission	1.28e-08
oogenesis	1.32e-08
epithelial cell migration	1.62e-08
epithelium migration	1.62e-08
regulation of growth	1.82e-08
tube morphogenesis	2.64e-08
regulation of anatomical structure size	2.9e-08
anatomical structure formation involved in morphogenesis	3.23e-08
heart development	4e-08
cell adhesion	7.05e-08
eye morphogenesis	7.31e-08
vesicle-mediated transport	7.36e-08
cytoskeleton organization	7.43e-08
central nervous system development	9.52e-08
regulation of cell development	1.4e-07
transcription	1.56e-07
cellular process involved in reproduction in multicellular organism	1.84e-07
RNA biosynthetic process	2.62e-07
cellular process involved in reproduction	2.65e-07
germ cell development	3.47e-07
compound eye morphogenesis	4.57e-07
positive regulation of metabolic process	5.6e-07
response to chemical	7.97e-07
organic cyclic compound biosynthetic process	8.18e-07
muscle organ development	1.03e-06
cellular nitrogen compound biosynthetic process	1.24e-06
nucleobase-containing compound biosynthetic process	1.26e-06
salivary gland development	1.27e-06
exocrine system development	1.27e-06
locomotory behavior	1.3e-06
embryonic development via the syncytial blastoderm	1.36e-06
aromatic compound biosynthetic process	1.55e-06
morphogenesis of embryonic epithelium	2e-06
neuron recognition	2.1e-06
positive regulation of cellular metabolic process	2.21e-06
phosphorus metabolic process	2.35e-06
cell fate determination	2.68e-06
single-organism organelle organization	3.29e-06
stem cell differentiation	3.8e-06
single organism reproductive process	4.56e-06
epithelial tube morphogenesis	5.03e-06
cell recognition	5.81e-06
heterocycle biosynthetic process	5.9e-06
cell surface receptor signaling pathway	6.08e-06
embryo development ending in birth or egg hatching	6.77e-06
regulation of small GTPase mediated signal transduction	7.68e-06
synapse organization	9.07e-06
phosphate-containing compound metabolic process	9.33e-06
morphogenesis of a polarized epithelium	1.08e-05
regulation of Ras protein signal transduction	1.12e-05
regulation of transcription from RNA polymerase II promoter	1.28e-05
learning or memory	1.42e-05
cognition	1.42e-05
negative regulation of cell differentiation	1.71e-05
positive regulation of response to stimulus	2.13e-05
dorsal closure	2.29e-05
border follicle cell migration	2.69e-05
muscle cell differentiation	2.99e-05
reproductive process	3.15e-05
ovarian follicle cell migration	3.29e-05
biological adhesion	3.87e-05
gamete generation	4.99e-05
cell fate specification	5.86e-05
branching morphogenesis of an epithelial tube	9.67e-05
branching involved in open tracheal system development	9.67e-05
morphogenesis of a branching epithelium	9.67e-05
actin filament organization	9.98e-05
negative regulation of cellular metabolic process	0.00012
embryonic pattern specification	0.000129
regulation of response to stress	0.00014
multicellular organismal reproductive process	0.000159
regulation of neurogenesis	0.00017
programmed cell death	0.000171
leg disc development	0.000172
sexual reproduction	0.000175
negative regulation of metabolic process	0.000176
segmentation	0.00019
cell junction organization	0.000205
regulation of stress-activated MAPK cascade	0.000233
regulation of stress-activated protein kinase signaling cascade	0.000233
learning	0.000235
positive regulation of cell communication	0.000245
regulation of MAPK cascade	0.000259
regulation of cellular response to stress	0.000271
cell-cell junction organization	0.00031
regulation of cell shape	0.00032
multi-organism reproductive process	0.000321
dendrite development	0.000335
rhythmic behavior	0.000346
eye photoreceptor cell fate commitment	0.00035
regulation of JNK cascade	0.000373
multi-organism process	0.00039
synapse assembly	0.000392
stress-activated MAPK cascade	0.000434
negative regulation of RNA metabolic process	0.000495
circadian rhythm	0.000535
compound eye photoreceptor fate commitment	0.000535
dendrite morphogenesis	0.000543
chemosensory behavior	0.000566
positive regulation of biosynthetic process	0.000606
positive regulation of cellular biosynthetic process	0.000606
negative regulation of transcription from RNA polymerase II promoter	0.000644
JNK cascade	0.00071
blastoderm segmentation	0.000715
circadian behavior	0.000747
endocytosis	0.000759
larval development	0.000785
axis specification	0.000839
negative regulation of macromolecule metabolic process	0.00088
establishment of planar polarity	0.000893
establishment of tissue polarity	0.000893
olfactory behavior	0.000936
cellular localization	0.000958
negative regulation of transcription	0.000963
negative regulation of RNA biosynthetic process	0.000963
peripheral nervous system development	0.000979
cell growth	0.000979
hindgut morphogenesis	0.00107
hindgut development	0.00107
ovarian follicle cell development	0.00108
endomembrane system organization	0.00109
salivary gland morphogenesis	0.00109
gland morphogenesis	0.00109
macromolecule localization	0.0011
rhythmic process	0.00117
positive regulation of gene expression	0.0012
positive regulation of RNA biosynthetic process	0.0012
anterior/posterior pattern specification	0.00122
developmental maturation	0.00122
secretion	0.00122
protein phosphorylation	0.00124
muscle cell development	0.00126
striated muscle cell development	0.00126
cell junction assembly	0.00133
regulation of tube size	0.00133
adult behavior	0.00134
positive regulation of intracellular signal transduction	0.00141
associative learning	0.00147
organ growth	0.00147
positive regulation of nucleobase-containing compound metabolic process	0.00148
autophagy	0.00151
establishment of ommatidial planar polarity	0.00154
MAPK cascade	0.00158
signal transduction by phosphorylation	0.00158
motor neuron axon guidance	0.0016
regulation of cell morphogenesis involved in differentiation	0.0016
regulation of cellular component biogenesis	0.00161
regulation of tube architecture	0.00164
positive regulation of transcription	0.00176
positive regulation of signaling	0.0018
regulation of embryonic cell shape	0.00199
stress-activated protein kinase signaling cascade	0.00207
Notch signaling pathway	0.00207
regulation of synapse organization	0.00212
synaptic growth at neuromuscular junction	0.00229
striated muscle cell differentiation	0.00253
Wnt signaling pathway	0.00284
death	0.0029
negative regulation of nitrogen compound metabolic process	0.00297
vesicle localization	0.00317
phosphorylation	0.00321
positive regulation of RNA metabolic process	0.00326
negative regulation of growth	0.00347
stem cell development	0.00353
locomotor rhythm	0.00361
developmental growth involved in morphogenesis	0.00387
imaginal disc pattern formation	0.00391
regulation of Rho protein signal transduction	0.00397
positive regulation of macromolecule metabolic process	0.00417
anterior/posterior axis specification	0.0042
single organism cell adhesion	0.00436
regulation of cellular component size	0.00436
protein localization	0.00447
negative regulation of biosynthetic process	0.00454
negative regulation of cellular biosynthetic process	0.00454
establishment of organelle localization	0.00458
response to oxygen-containing compound	0.00474
cellular catabolic process	0.00478
mesoderm development	0.00484
digestive tract morphogenesis	0.00495
positive regulation of nitrogen compound metabolic process	0.00501
negative regulation of macromolecule biosynthetic process	0.00547
negative regulation of cellular macromolecule biosynthetic process	0.00547
small GTPase mediated signal transduction	0.00583
establishment of vesicle localization	0.00601
negative regulation of nucleobase-containing compound metabolic process	0.00602
negative regulation of intracellular signal transduction	0.00616
brain development	0.00642
regulation of catabolic process	0.00653
single organismal cell-cell adhesion	0.00659
regulation of synapse assembly	0.00668
positive regulation of signal transduction	0.00672
regulation of neuron projection development	0.00684
membrane organization	0.00709
cell-cell junction assembly	0.00747
regulation of tube size	0.00747
single-organism metabolic process	0.00751
eye-antennal disc morphogenesis	0.00754
oocyte differentiation	0.00769
eye photoreceptor cell differentiation	0.00778
leg disc morphogenesis	0.00833
establishment of localization in cell	0.00869
positive regulation of transcription from RNA polymerase II promoter	0.00896
organ formation	0.00922
gliogenesis	0.00985
positive regulation of developmental process	0.01
organelle localization	0.01
long-term memory	0.0101
neuron fate commitment	0.0103
developmental programmed cell death	0.0105
urogenital system development	0.0111
renal system development	0.0111
regulation of organ morphogenesis	0.0113
digestive tract development	0.0114
digestive system development	0.0114
cell death	0.0115
imaginal disc-derived leg morphogenesis	0.0126
regulation of localization	0.0128
memory	0.0128
regulation of developmental growth	0.013
morphogenesis of a branching structure	0.0132
regulation of phosphate metabolic process	0.0139
regulation of phosphorus metabolic process	0.0139
enzyme linked receptor protein signaling pathway	0.015
stem cell maintenance	0.015
synaptic vesicle localization	0.0155
regulation of cell proliferation	0.0157
negative regulation of cellular component organization	0.0165
response to endogenous stimulus	0.017
negative regulation of gene expression	0.0174
photoreceptor cell differentiation	0.0177
apoptotic process	0.0186
cell maturation	0.0204
synaptic vesicle transport	0.0211
establishment of synaptic vesicle localization	0.0211
compound eye photoreceptor cell differentiation	0.0221
tripartite regional subdivision	0.0221
anterior/posterior axis specification	0.0221
imaginal disc growth	0.0226
regulation of synapse structure and activity	0.0237
transcription from RNA polymerase II promoter	0.024
response to organic substance	0.0247
response to extracellular stimulus	0.0252
regulation of synaptic growth at neuromuscular junction	0.026
regulation of cellular catabolic process	0.0264
muscle attachment	0.0267
positive regulation of macromolecule biosynthetic process	0.0271
catabolic process	0.0271
cell proliferation	0.0276
Ras protein signal transduction	0.0278
regulation of cell projection organization	0.0286
skeletal muscle organ development	0.0301
secretion by cell	0.0315
genital disc development	0.0324
positive regulation of catalytic activity	0.0327
germarium-derived egg chamber formation	0.0331
embryonic axis specification	0.0348
epithelial cell differentiation	0.0361
neuromuscular junction development	0.0374
regulation of neuron differentiation	0.0394
embryonic hindgut morphogenesis	0.0395
negative regulation of neurogenesis	0.0398
renal tubule development	0.0398
Malpighian tubule development	0.0398
cell division	0.0421
aggressive behavior	0.043
regulation of cell fate commitment	0.0442
regulation of cytoskeleton organization	0.0446
transmembrane receptor protein tyrosine kinase signaling pathway	0.0446
olfactory learning	0.0447
actomyosin structure organization	0.0447
response to nutrient levels	0.0461
eye-antennal disc development	0.0467
regulation of multi-organism process	0.0483
photoreceptor cell fate commitment	0.0491

## Sheet: Dsim_SoxN_GO
GO:BP term	P-value
organ development	2.06e-62
anatomical structure morphogenesis	2.36e-54
regulation of cellular process	4.16e-54
biological regulation	3.25e-53
regulation of biological process	1.69e-51
system development	9.74e-49
organ morphogenesis	5.6e-46
single-organism cellular process	9.18e-43
response to stimulus	1.86e-39
cell communication	2.01e-39
signaling	3.57e-38
single organism signaling	3.57e-38
single-organism developmental process	5.13e-38
multicellular organismal development	1.31e-37
imaginal disc development	1.98e-37
developmental process	3.14e-37
anatomical structure development	3.77e-37
post-embryonic organ development	8.5e-37
post-embryonic morphogenesis	7.42e-36
imaginal disc morphogenesis	4.05e-35
post-embryonic organ morphogenesis	4.05e-35
instar larval or pupal morphogenesis	1.07e-34
cell development	1.49e-34
post-embryonic development	1.58e-34
single-organism process	4.93e-34
instar larval or pupal development	1.47e-32
metamorphosis	1.7e-32
tissue development	1.06e-31
appendage development	1.89e-31
imaginal disc-derived appendage development	6.91e-31
generation of neurons	1.01e-30
appendage morphogenesis	1.06e-30
cellular developmental process	3.69e-30
single-multicellular organism process	3.79e-30
imaginal disc-derived appendage morphogenesis	3.87e-30
cell differentiation	2.1e-29
signal transduction	2.34e-29
post-embryonic appendage morphogenesis	7.79e-29
locomotion	4.68e-28
neuron differentiation	9.06e-27
cell morphogenesis involved in differentiation	3.77e-26
embryo development	1.47e-25
imaginal disc-derived wing morphogenesis	1.36e-24
wing disc morphogenesis	2.33e-24
regulation of developmental process	3.51e-24
cell morphogenesis involved in neuron differentiation	3.39e-23
cellular component morphogenesis	5.1e-23
cell morphogenesis	6.25e-23
neuron development	8.36e-23
wing disc development	1.55e-22
cellular response to stimulus	2.43e-22
regulation of primary metabolic process	2.87e-22
positive regulation of biological process	3.03e-22
pattern specification process	4.17e-22
cellular component movement	4.82e-22
nervous system development	6.72e-22
regulation of transcription	8.46e-22
regulation of RNA biosynthetic process	8.46e-22
epithelium development	3.29e-21
regulation of cellular metabolic process	3.46e-21
regulation of macromolecule biosynthetic process	5.02e-21
regulation of cellular macromolecule biosynthetic process	5.02e-21
regulation of RNA metabolic process	6.44e-21
localization	7.55e-21
regulation of metabolic process	8.1e-21
regulation of gene expression	1.09e-20
tissue morphogenesis	1.1e-20
negative regulation of biological process	2.27e-20
regulation of cellular biosynthetic process	5.58e-20
regulation of nucleobase-containing compound metabolic process	6.39e-20
cell fate commitment	6.69e-20
response to external stimulus	7.54e-20
taxis	8.31e-20
regulation of biosynthetic process	9.09e-20
regulation of nitrogen compound metabolic process	1.46e-19
negative regulation of cellular process	3.03e-19
regulation of macromolecule metabolic process	3.97e-19
cell projection organization	9.59e-19
regulation of signaling	2.91e-18
neuron projection development	3.14e-18
sensory organ development	4.06e-18
positive regulation of cellular process	4.92e-18
multicellular organismal process	8.8e-18
regulation of cell communication	9.1e-18
neuron projection morphogenesis	2.87e-17
regulation of multicellular organismal process	4.06e-17
regionalization	4.94e-17
axon development	7.39e-17
central nervous system development	8.18e-17
morphogenesis of an epithelium	8.68e-17
chemotaxis	2.24e-16
transcription	2.34e-16
cell part morphogenesis	2.45e-16
RNA biosynthetic process	4.56e-16
regulation of cell differentiation	6.99e-16
cell projection morphogenesis	8.15e-16
axonogenesis	1.11e-15
regulation of response to stimulus	2.08e-15
single-organism behavior	2.64e-15
regulation of biological quality	2.7e-15
neuron projection guidance	6.86e-15
muscle structure development	9.5e-15
regulation of multicellular organismal development	1.51e-14
regulation of signal transduction	1.73e-14
growth	3.17e-14
neurogenesis	3.53e-14
embryonic morphogenesis	3.61e-14
axon guidance	4.19e-14
eye development	8.1e-14
nucleobase-containing compound biosynthetic process	8.28e-14
response to chemical	8.48e-14
cell fate determination	1.82e-13
compound eye development	2.42e-13
regulation of transcription from RNA polymerase II promoter	3.27e-13
behavior	5.17e-13
stem cell differentiation	1.04e-12
organic cyclic compound biosynthetic process	1.58e-12
regulation of cellular component organization	2e-12
tube development	2.45e-12
cellular nitrogen compound biosynthetic process	3.01e-12
regulation of anatomical structure morphogenesis	3.73e-12
cell migration	3.83e-12
heterocycle biosynthetic process	5.21e-12
aromatic compound biosynthetic process	5.6e-12
cell surface receptor signaling pathway	3.19e-11
anatomical structure formation involved in morphogenesis	4.22e-11
localization of cell	5.22e-11
developmental process involved in reproduction	5.52e-11
cell adhesion	1.42e-10
negative regulation of RNA metabolic process	2.12e-10
cell motility	2.9e-10
negative regulation of signaling	6.54e-10
developmental growth	7.34e-10
negative regulation of developmental process	7.37e-10
establishment of localization	1.54e-09
negative regulation of transcription	1.57e-09
negative regulation of RNA biosynthetic process	1.57e-09
negative regulation of cell communication	2.48e-09
eye morphogenesis	3e-09
muscle organ development	3.42e-09
actin filament-based process	4.21e-09
cellular process involved in reproduction in multicellular organism	4.47e-09
regulation of cell morphogenesis	6.48e-09
positive regulation of metabolic process	9.15e-09
open tracheal system development	1.09e-08
regulation of intracellular signal transduction	1.12e-08
cellular process	1.15e-08
respiratory system development	1.38e-08
female gamete generation	1.43e-08
negative regulation of macromolecule metabolic process	1.72e-08
negative regulation of signal transduction	2.27e-08
cell-cell signaling	2.33e-08
intracellular signal transduction	2.62e-08
compound eye morphogenesis	2.81e-08
single organism reproductive process	3.03e-08
gland development	3.23e-08
oogenesis	3.3e-08
transcription from RNA polymerase II promoter	4.37e-08
negative regulation of nucleobase-containing compound metabolic process	4.55e-08
negative regulation of gene expression	4.82e-08
positive regulation of cellular metabolic process	4.98e-08
germ cell development	5.84e-08
actin cytoskeleton organization	6.17e-08
transport	6.4e-08
negative regulation of macromolecule biosynthetic process	8.05e-08
negative regulation of cellular macromolecule biosynthetic process	8.05e-08
regulation of nervous system development	1.01e-07
regulation of growth	1.07e-07
biological adhesion	1.1e-07
negative regulation of metabolic process	1.12e-07
negative regulation of nitrogen compound metabolic process	1.2e-07
cellular process involved in reproduction	1.57e-07
digestive tract development	1.86e-07
digestive system development	1.86e-07
tube morphogenesis	2.11e-07
negative regulation of response to stimulus	3.18e-07
negative regulation of transcription from RNA polymerase II promoter	3.26e-07
negative regulation of cellular metabolic process	3.68e-07
cardiovascular system development	3.69e-07
circulatory system development	3.69e-07
regulation of cell development	4.18e-07
muscle cell differentiation	4.64e-07
salivary gland development	5.73e-07
exocrine system development	5.73e-07
negative regulation of biosynthetic process	8.29e-07
negative regulation of cellular biosynthetic process	8.29e-07
gamete generation	1.05e-06
positive regulation of macromolecule metabolic process	1.14e-06
positive regulation of biosynthetic process	1.15e-06
positive regulation of cellular biosynthetic process	1.15e-06
heart development	1.46e-06
learning or memory	1.6e-06
cognition	1.6e-06
dendrite development	1.67e-06
reproductive process	1.98e-06
positive regulation of macromolecule biosynthetic process	2.12e-06
multi-organism process	2.43e-06
dendrite morphogenesis	3.14e-06
epithelial tube morphogenesis	3.7e-06
brain development	3.74e-06
synaptic transmission	3.76e-06
single-organism transport	4.44e-06
urogenital system development	4.83e-06
renal system development	4.83e-06
neuron recognition	5e-06
cell fate specification	5.34e-06
embryo development ending in birth or egg hatching	5.81e-06
embryonic development via the syncytial blastoderm	6.36e-06
positive regulation of gene expression	9.42e-06
cell recognition	1.12e-05
positive regulation of transcription	1.7e-05
cellular component organization	1.76e-05
positive regulation of RNA biosynthetic process	2.29e-05
sexual reproduction	2.39e-05
eye-antennal disc development	2.54e-05
tissue migration	2.75e-05
positive regulation of nitrogen compound metabolic process	3.37e-05
embryonic pattern specification	3.63e-05
multicellular organismal reproductive process	3.85e-05
establishment or maintenance of cell polarity	3.99e-05
morphogenesis of embryonic epithelium	5.08e-05
negative regulation of cell differentiation	5.27e-05
segmentation	6.14e-05
positive regulation of RNA metabolic process	7.28e-05
locomotory behavior	7.7e-05
genital disc development	8.75e-05
mesoderm development	0.000102
peripheral nervous system development	0.000106
blastoderm segmentation	0.000117
positive regulation of nucleobase-containing compound metabolic process	0.000119
neuroblast fate commitment	0.000122
morphogenesis of a branching structure	0.000125
olfactory learning	0.000125
regulation of cell morphogenesis involved in differentiation	0.000125
organ formation	0.000125
positive regulation of transcription from RNA polymerase II promoter	0.000133
neuroblast differentiation	0.000145
ameboidal cell migration	0.000179
regulation of neuron differentiation	0.000179
stem cell fate determination	0.000211
multi-organism reproductive process	0.000213
enzyme linked receptor protein signaling pathway	0.000218
renal tubule development	0.000229
Malpighian tubule development	0.000229
regulation of neurogenesis	0.000279
regulation of cell projection organization	0.00028
olfactory behavior	0.000313
skeletal muscle organ development	0.000316
digestive tract morphogenesis	0.000329
synapse assembly	0.000407
establishment of planar polarity	0.000416
establishment of tissue polarity	0.000416
leg disc development	0.000416
developmental growth involved in morphogenesis	0.000469
leg disc morphogenesis	0.000487
branching morphogenesis of an epithelial tube	0.000501
branching involved in open tracheal system development	0.000501
morphogenesis of a branching epithelium	0.000501
long-term memory	0.000527
regulation of neuron projection development	0.000527
establishment of ommatidial planar polarity	0.000527
hindgut morphogenesis	0.000528
hindgut development	0.000528
epithelial cell migration	0.000542
epithelium migration	0.000542
response to organic substance	0.00059
small GTPase mediated signal transduction	0.000592
striated muscle cell differentiation	0.000603
chemosensory behavior	0.000648
ovarian follicle cell migration	0.00071
imaginal disc-derived leg morphogenesis	0.000724
negative regulation of growth	0.000724
reproductive structure development	0.000755
reproductive system development	0.000755
response to oxygen-containing compound	0.00076
axis specification	0.000775
motor neuron axon guidance	0.000824
formation of anatomical boundary	0.000824
positive regulation of signal transduction	0.00101
syncytium formation by plasma membrane fusion	0.00104
syncytium formation	0.00104
myoblast fusion	0.00104
formation of organ boundary	0.00113
border follicle cell migration	0.00114
Ras protein signal transduction	0.00118
salivary gland morphogenesis	0.00129
gland morphogenesis	0.00129
regulation of small GTPase mediated signal transduction	0.00132
regulation of anatomical structure size	0.00136
cellular component organization or biogenesis	0.00137
regulation of localization	0.00138
eye-antennal disc morphogenesis	0.00148
dorsal closure	0.00153
cell proliferation	0.00158
stem cell fate commitment	0.00163
gastrulation	0.00165
imaginal disc pattern formation	0.00171
germ-line stem cell maintenance	0.00181
memory	0.00181
regulation of Ras protein signal transduction	0.00181
stem cell development	0.00182
neuroblast fate determination	0.00191
photoreceptor cell differentiation	0.00193
photoreceptor cell fate commitment	0.00194
stem cell division	0.00196
positive regulation of intracellular signal transduction	0.00205
asymmetric cell division	0.00235
cell growth	0.0024
regulation of Rho protein signal transduction	0.00244
death	0.00268
neuron fate commitment	0.00278
Wnt signaling pathway	0.00283
phosphorus metabolic process	0.00287
gliogenesis	0.00287
cell death	0.00293
actin filament organization	0.00296
programmed cell death	0.00317
cytoskeleton organization	0.00364
learning	0.00364
anterior/posterior axis specification	0.00377
regulation of cellular component biogenesis	0.00396
rhythmic process	0.00399
epithelial cell differentiation	0.00466
aggressive behavior	0.00482
embryonic hindgut morphogenesis	0.00485
myotube differentiation	0.00488
ventral cord development	0.0049
regulation of cell shape	0.00537
antennal development	0.00575
morphogenesis of a polarized epithelium	0.00619
larval development	0.00649
eye photoreceptor cell fate commitment	0.007
germarium-derived egg chamber formation	0.00725
Malpighian tubule morphogenesis	0.00727
synaptic target recognition	0.00727
renal tubule morphogenesis	0.00727
compound eye photoreceptor cell differentiation	0.00731
dorsal/ventral pattern formation	0.00733
behavioral response to ethanol	0.00745
circadian rhythm	0.00782
response to stress	0.00802
regulation of developmental growth	0.00818
negative regulation of intracellular signal transduction	0.00841
developmental programmed cell death	0.00861
development of primary sexual characteristics	0.00894
positive regulation of response to stimulus	0.00905
synapse organization	0.00946
transmembrane receptor protein tyrosine kinase signaling pathway	0.00984
phosphate-containing compound metabolic process	0.0103
cellular response to endogenous stimulus	0.0105
compound eye photoreceptor fate commitment	0.0107
sex differentiation	0.0109
stem cell maintenance	0.0116
positive regulation of cell communication	0.0134
eye photoreceptor cell differentiation	0.0154
regulation of synaptic transmission	0.016
single-organism organelle organization	0.0162
anterior/posterior pattern specification	0.0176
inter-male aggressive behavior	0.0177
Rho protein signal transduction	0.0182
positive regulation of signaling	0.0187
protein phosphorylation	0.0189
cellular localization	0.0196
regulation of synapse structure and activity	0.0196
phosphorylation	0.0201
midgut development	0.0215
mesoderm morphogenesis	0.0215
regulation of axonogenesis	0.0215
regulation of organ morphogenesis	0.0215
synaptic growth at neuromuscular junction	0.0225
tripartite regional subdivision	0.0225
anterior/posterior axis specification	0.0225
regulation of cell proliferation	0.0228
negative regulation of Wnt signaling pathway	0.0236
adult behavior	0.0239
maintenance of location	0.0256
stem cell proliferation	0.0272
muscle attachment	0.0287
germ cell migration	0.0287
cell maturation	0.03
oocyte differentiation	0.0302
embryonic axis specification	0.0303
response to abiotic stimulus	0.031
response to endogenous stimulus	0.0315
mesoderm formation	0.0351
transmembrane transport	0.0361
associative learning	0.0369
ovarian follicle cell development	0.0379
formation of primary germ layer	0.0423
regulation of cellular component size	0.0427
RNA metabolic process	0.0441

## Sheet: Dyak_Dichaete_GO
GO:BP term	P-value
system development	8.39e-46
organ development	1.12e-45
single-organism cellular process	4.21e-43
single-organism process	4.69e-40
single-organism developmental process	1.43e-38
developmental process	1.45e-38
multicellular organismal development	1.25e-37
biological regulation	1.29e-37
anatomical structure morphogenesis	3.98e-37
anatomical structure development	1.19e-35
regulation of biological process	3.27e-32
regulation of cellular process	7.11e-32
localization	6.18e-31
cell communication	4.37e-30
signaling	4.66e-29
single organism signaling	4.66e-29
organ morphogenesis	2.32e-28
cellular developmental process	2.95e-27
tissue development	4.07e-26
post-embryonic morphogenesis	6.65e-26
cell differentiation	1.95e-25
instar larval or pupal morphogenesis	6.08e-25
post-embryonic development	1.02e-24
instar larval or pupal development	2.81e-24
metamorphosis	3.12e-24
imaginal disc development	4.66e-23
single-multicellular organism process	8.91e-23
generation of neurons	1.45e-22
nervous system development	6.11e-22
response to stimulus	4.05e-21
establishment of localization	6.15e-21
signal transduction	3.8e-20
cell development	5.97e-20
post-embryonic organ development	6.4e-20
neuron differentiation	1.29e-19
transport	1.4e-19
imaginal disc morphogenesis	2.7e-19
post-embryonic organ morphogenesis	2.7e-19
cellular response to stimulus	6.62e-18
regulation of signaling	7.76e-18
cell morphogenesis involved in differentiation	1.41e-17
cell morphogenesis	1.51e-17
neurogenesis	1.59e-17
regulation of cell communication	2.09e-17
regulation of cellular metabolic process	7.38e-17
single-organism transport	7.89e-17
appendage development	3.08e-16
cell morphogenesis involved in neuron differentiation	3.14e-16
neuron development	3.58e-16
cellular component morphogenesis	3.67e-16
regulation of biological quality	3.91e-16
imaginal disc-derived appendage development	5.81e-16
appendage morphogenesis	7.19e-16
post-embryonic appendage morphogenesis	1.09e-15
regulation of metabolic process	1.29e-15
imaginal disc-derived appendage morphogenesis	1.35e-15
regulation of signal transduction	3.66e-15
regulation of response to stimulus	6.44e-15
regulation of primary metabolic process	1.43e-14
neuron projection morphogenesis	1.62e-14
embryo development	1.81e-14
regulation of nitrogen compound metabolic process	2.9e-14
neuron projection development	3.16e-14
locomotion	4.14e-14
pattern specification process	4.25e-14
cell projection organization	5.01e-14
cellular localization	5.06e-14
negative regulation of cellular process	8.08e-14
negative regulation of biological process	1.89e-13
regulation of cellular component organization	2.16e-13
wing disc development	2.85e-13
tissue morphogenesis	2.99e-13
cell projection morphogenesis	3.69e-13
regulation of nucleobase-containing compound metabolic process	4.14e-13
growth	4.78e-13
imaginal disc-derived wing morphogenesis	4.92e-13
cell part morphogenesis	5.65e-13
regulation of developmental process	7.08e-13
wing disc morphogenesis	7.43e-13
epithelium development	1.11e-12
positive regulation of biological process	2.76e-12
multicellular organismal process	4.46e-12
regulation of gene expression	9.31e-12
cell fate commitment	9.65e-12
regulation of RNA metabolic process	1.25e-11
regulation of transcription	3.29e-11
regulation of RNA biosynthetic process	3.29e-11
gland development	3.75e-11
regulation of multicellular organismal process	4.31e-11
regulation of macromolecule metabolic process	5.44e-11
morphogenesis of an epithelium	7.37e-11
axonogenesis	7.72e-11
axon development	9.53e-11
cellular component movement	1.34e-10
cell-cell signaling	1.44e-10
salivary gland development	1.44e-10
exocrine system development	1.44e-10
regionalization	1.88e-10
establishment of localization in cell	2.01e-10
regulation of biosynthetic process	2.37e-10
regulation of cellular biosynthetic process	2.71e-10
sensory organ development	4.58e-10
positive regulation of cellular process	4.79e-10
taxis	1.37e-09
regulation of macromolecule biosynthetic process	1.75e-09
regulation of cellular macromolecule biosynthetic process	1.75e-09
macromolecule localization	2.38e-09
response to external stimulus	2.48e-09
axon guidance	2.78e-09
tube development	5.64e-09
negative regulation of signaling	6.13e-09
regulation of multicellular organismal development	6.41e-09
chemotaxis	7.84e-09
respiratory system development	7.87e-09
negative regulation of signal transduction	1.64e-08
regulation of transcription from RNA polymerase II promoter	2.76e-08
open tracheal system development	3.07e-08
transcription	3.28e-08
RNA biosynthetic process	4.53e-08
developmental growth	5.98e-08
cell surface receptor signaling pathway	8.29e-08
neuron projection guidance	9.48e-08
negative regulation of cell communication	1.09e-07
central nervous system development	1.63e-07
regulation of intracellular signal transduction	2.36e-07
salivary gland morphogenesis	2.96e-07
gland morphogenesis	2.96e-07
vesicle-mediated transport	3.35e-07
organic substance transport	3.99e-07
intracellular signal transduction	4.24e-07
establishment or maintenance of cell polarity	6.87e-07
synaptic transmission	8.53e-07
protein localization	1.23e-06
single-organism behavior	1.28e-06
positive regulation of metabolic process	1.61e-06
cellular macromolecule localization	1.76e-06
nucleobase-containing compound biosynthetic process	2.27e-06
cellular nitrogen compound biosynthetic process	2.59e-06
cell adhesion	2.72e-06
muscle structure development	3.55e-06
eye development	3.82e-06
positive regulation of cellular metabolic process	3.98e-06
behavior	5.36e-06
regulation of growth	6.17e-06
regulation of cell differentiation	6.2e-06
endocytosis	6.98e-06
negative regulation of response to stimulus	7.01e-06
intracellular transport	7.75e-06
cellular process	9.45e-06
heterocycle biosynthetic process	1.06e-05
compound eye development	1.89e-05
embryonic pattern specification	2.11e-05
organic cyclic compound biosynthetic process	2.13e-05
cell migration	2.39e-05
aromatic compound biosynthetic process	2.49e-05
transcription from RNA polymerase II promoter	3.12e-05
tube morphogenesis	5.66e-05
regulation of anatomical structure morphogenesis	9.76e-05
cell fate determination	0.000103
eye morphogenesis	0.000107
cellular component organization	0.000107
localization of cell	0.000111
blastoderm segmentation	0.000117
cytoskeleton organization	0.000143
segmentation	0.000312
cellular protein localization	0.00032
histolysis	0.000455
tissue death	0.000455
cell motility	0.000475
enzyme linked receptor protein signaling pathway	0.000503
single-organism intracellular transport	0.00053
cell fate specification	0.000533
RNA metabolic process	0.000561
positive regulation of macromolecule metabolic process	0.000655
regulation of cell development	0.00067
regulation of immune system process	0.000792
female gamete generation	0.000797
synapse assembly	0.000829
developmental programmed cell death	0.000829
embryonic morphogenesis	0.000943
tissue migration	0.000996
brain development	0.00101
compound eye morphogenesis	0.00102
cellular component organization or biogenesis	0.00109
negative regulation of RNA metabolic process	0.00109
regulation of localization	0.0011
regulation of nervous system development	0.00115
single-organism metabolic process	0.00123
positive regulation of response to stimulus	0.00123
locomotory behavior	0.00135
establishment of protein localization	0.00145
morphogenesis of a polarized epithelium	0.00145
phagocytosis	0.00148
biological adhesion	0.00149
anterior/posterior axis specification	0.00161
secretion by cell	0.00161
negative regulation of cellular metabolic process	0.00164
actin cytoskeleton organization	0.00174
protein transport	0.00187
anatomical structure formation involved in morphogenesis	0.0019
single-organism organelle organization	0.00225
developmental process involved in reproduction	0.00233
oogenesis	0.00243
muscle cell differentiation	0.00252
ameboidal cell migration	0.00253
negative regulation of growth	0.00253
muscle organ development	0.00258
positive regulation of macromolecule biosynthetic process	0.00264
developmental growth involved in morphogenesis	0.00265
photoreceptor cell differentiation	0.00266
Wnt signaling pathway	0.0027
regulation of developmental growth	0.00272
salivary gland histolysis	0.00286
organelle localization	0.0029
mesoderm development	0.00303
morphogenesis of a branching structure	0.00335
anterior/posterior pattern specification	0.0038
negative regulation of transcription from RNA polymerase II promoter	0.00381
cardiovascular system development	0.00386
circulatory system development	0.00386
cellular process involved in reproduction in multicellular organism	0.00389
synapse organization	0.00434
epithelial cell migration	0.0044
epithelium migration	0.0044
establishment of organelle localization	0.00455
negative regulation of transcription	0.00482
negative regulation of RNA biosynthetic process	0.00482
negative regulation of metabolic process	0.00483
tripartite regional subdivision	0.00498
anterior/posterior axis specification	0.00498
skeletal muscle organ development	0.00555
programmed cell death	0.00603
cell proliferation	0.00617
branching morphogenesis of an epithelial tube	0.00714
branching involved in open tracheal system development	0.00714
morphogenesis of a branching epithelium	0.00714
regulation of cellular component biogenesis	0.00723
negative regulation of developmental process	0.00723
positive regulation of protein metabolic process	0.00753
embryonic axis specification	0.0076
positive regulation of gene expression	0.00788
positive regulation of RNA biosynthetic process	0.00788
heart development	0.00788
regulation of anatomical structure size	0.00794
response to stress	0.00801
stem cell differentiation	0.00808
salivary gland cell autophagic cell death	0.0089
autophagic cell death	0.0089
negative regulation of nitrogen compound metabolic process	0.00909
cellular process involved in reproduction	0.00988
small GTPase mediated signal transduction	0.00994
positive regulation of nitrogen compound metabolic process	0.0102
positive regulation of transcription	0.0103
germ cell development	0.0106
membrane organization	0.0106
adult behavior	0.0111
phosphorus metabolic process	0.0113
regulation of response to stress	0.0116
neuromuscular junction development	0.0126
dendrite morphogenesis	0.0128
positive regulation of biosynthetic process	0.0129
positive regulation of cellular biosynthetic process	0.0129
Ras protein signal transduction	0.0132
axis specification	0.0137
establishment of planar polarity	0.0139
establishment of tissue polarity	0.0139
transmembrane receptor protein serine/threonine kinase signaling pathway	0.014
eye-antennal disc development	0.014
negative regulation of nucleobase-containing compound metabolic process	0.0144
response to chemical	0.0153
neuron recognition	0.0167
dendrite development	0.0173
urogenital system development	0.0175
renal system development	0.0175
negative regulation of biosynthetic process	0.0178
negative regulation of cellular biosynthetic process	0.0178
positive regulation of cellular protein metabolic process	0.0179
phosphate-containing compound metabolic process	0.0183
developmental maturation	0.0185
secretion	0.0185
oocyte differentiation	0.0187
regulation of neurogenesis	0.0187
negative regulation of macromolecule metabolic process	0.0194
cellular response to organic substance	0.0196
epithelial cell differentiation	0.0202
negative regulation of macromolecule biosynthetic process	0.0206
negative regulation of cellular macromolecule biosynthetic process	0.0206
positive regulation of transcription from RNA polymerase II promoter	0.0218
learning or memory	0.0223
cognition	0.0223
synaptic growth at neuromuscular junction	0.0247
MAPK cascade	0.0248
signal transduction by phosphorylation	0.0248
response to organic substance	0.0271
morphogenesis of embryonic epithelium	0.0299
sex differentiation	0.03
regulation of cell proliferation	0.0302
reproductive structure development	0.0305
reproductive system development	0.0305
regulation of tube size	0.0321
cell cycle	0.0328
eye photoreceptor cell differentiation	0.0339
regulation of tube architecture	0.0346
epithelial tube morphogenesis	0.0351
cell maturation	0.0356
regulation of small GTPase mediated signal transduction	0.0401
negative regulation of developmental growth	0.0413
regulation of cell morphogenesis	0.0436
intracellular protein transport	0.0457
maternal determination of anterior/posterior axis	0.0462
cytoplasmic transport	0.0463
regulation of synapse organization	0.0465
actin filament-based process	0.0482
cell recognition	0.049
regulation of Ras protein signal transduction	0.0496

## Sheet: Dpse_Dichaete_GO
GO:BP term	P-value
organ development	2.0111e-71
anatomical structure morphogenesis	1.35666e-60
system development	1.73404e-56
organ morphogenesis	7.49665e-53
single-organism developmental process	8.40695e-50
anatomical structure development	2.2905e-49
developmental process	1.062e-48
multicellular organismal development	8.07062e-47
regulation of biological process	6.03394e-44
cell development	1.22975e-42
regulation of cellular process	2.02129e-42
biological regulation	4.94746e-42
cell differentiation	3.66894e-40
post-embryonic organ development	1.09586e-38
cellular developmental process	1.11331e-38
single-multicellular organism process	1.28165e-37
pattern specification process	1.8899e-37
imaginal disc morphogenesis	1.99673e-37
post-embryonic organ morphogenesis	1.99673e-37
embryo development	7.48491e-37
instar larval or pupal morphogenesis	8.44739e-37
metamorphosis	1.55742e-36
imaginal disc development	1.91994e-36
appendage development	2.5136e-36
appendage morphogenesis	2.74824e-36
post-embryonic morphogenesis	4.47857e-36
generation of neurons	7.33031e-35
imaginal disc-derived appendage development	9.32956e-35
imaginal disc-derived appendage morphogenesis	1.03007e-34
regulation of gene expression	4.10676e-34
regulation of developmental process	8.87012e-34
regionalization	2.60004e-33
regulation of cellular metabolic process	3.20828e-33
cell fate commitment	3.40605e-33
post-embryonic appendage morphogenesis	4.13333e-33
post-embryonic development	4.1495e-33
regulation of RNA metabolic process	4.78057e-33
locomotion	6.35014e-33
regulation of metabolic process	6.51471e-33
multicellular organismal process	8.18244e-33
instar larval or pupal development	4.38174e-32
regulation of nucleobase-containing compound metabolic process	7.13021e-32
regulation of macromolecule metabolic process	7.24547e-32
regulation of nitrogen compound metabolic process	1.25835e-31
regulation of transcription	2.75202e-31
regulation of RNA biosynthetic process	2.75202e-31
imaginal disc-derived wing morphogenesis	8.30661e-31
wing disc morphogenesis	1.61386e-30
regulation of primary metabolic process	1.73294e-30
regulation of macromolecule biosynthetic process	3.47401e-30
regulation of cellular macromolecule biosynthetic process	3.47401e-30
tissue development	3.84237e-30
regulation of cellular biosynthetic process	8.29918e-30
regulation of biosynthetic process	1.00598e-29
neuron differentiation	5.81074e-28
transcription	1.37524e-27
wing disc development	2.09267e-27
RNA biosynthetic process	2.457e-27
nervous system development	6.11485e-27
regulation of cell differentiation	2.54456e-26
sensory organ development	2.69096e-26
cellular component movement	1.85356e-25
cell morphogenesis involved in differentiation	1.65981e-24
cellular component morphogenesis	4.57581e-24
tissue morphogenesis	6.19777e-24
positive regulation of cellular process	1.82925e-23
nucleobase-containing compound biosynthetic process	2.31464e-23
cellular nitrogen compound biosynthetic process	6.98693e-23
regulation of multicellular organismal process	9.44669e-23
positive regulation of biological process	1.67019e-22
single-organism cellular process	1.68545e-22
cell communication	2.01026e-22
aromatic compound biosynthetic process	2.41883e-22
negative regulation of biological process	2.5373e-22
cell morphogenesis involved in neuron differentiation	3.00487e-22
regulation of transcription from RNA polymerase II promoter	9.10325e-22
signaling	9.19439e-22
single organism signaling	9.19439e-22
heterocycle biosynthetic process	9.39094e-22
neuron development	1.22216e-21
developmental process involved in reproduction	1.92776e-21
organic cyclic compound biosynthetic process	2.17169e-21
reproductive process	7.42208e-21
regulation of multicellular organismal development	8.53003e-21
cell morphogenesis	9.74559e-21
morphogenesis of an epithelium	9.79547e-21
single organism reproductive process	2.31792e-20
cell projection organization	4.4023e-20
negative regulation of cellular process	1.34166e-19
epithelium development	1.61414e-19
cell fate determination	4.25902e-19
eye development	4.48813e-19
central nervous system development	6.39401e-19
compound eye development	9.37477e-19
neurogenesis	1.41073e-18
neuron projection morphogenesis	1.66703e-18
transcription from RNA polymerase II promoter	1.81508e-18
cell motility	4.27843e-18
neuron projection development	4.57916e-18
embryonic pattern specification	1.05333e-17
muscle structure development	1.09719e-17
localization of cell	1.41706e-17
cell fate specification	1.99518e-17
cell migration	2.58573e-17
single-organism process	3.10495e-17
segmentation	3.47135e-17
response to stimulus	4.02978e-17
cell projection morphogenesis	5.40475e-17
embryonic morphogenesis	5.78779e-17
cell part morphogenesis	1.15713e-16
gland development	1.74236e-16
positive regulation of cellular metabolic process	1.90725e-16
axonogenesis	2.8121e-16
axon development	5.56159e-16
positive regulation of metabolic process	9.04445e-16
multicellular organismal reproductive process	1.05936e-15
stem cell differentiation	1.27547e-15
blastoderm segmentation	1.42408e-15
RNA metabolic process	1.69888e-15
regulation of cell development	2.28386e-15
gamete generation	3.19122e-15
sexual reproduction	3.41854e-15
signal transduction	4.97459e-15
cellular process involved in reproduction in multicellular organism	6.23511e-15
eye morphogenesis	8.93509e-15
positive regulation of macromolecule metabolic process	9.06112e-15
cellular component organization	1.03634e-14
anatomical structure formation involved in morphogenesis	1.31882e-14
tube development	1.47562e-14
female gamete generation	2.64206e-14
multi-organism reproductive process	3.20326e-14
compound eye morphogenesis	4.22596e-14
positive regulation of macromolecule biosynthetic process	6.9968e-14
germ cell development	7.26891e-14
oogenesis	9.76229e-14
positive regulation of biosynthetic process	1.02963e-13
positive regulation of cellular biosynthetic process	1.02963e-13
regulation of signaling	1.13865e-13
regulation of cell communication	1.67628e-13
cellular component organization or biogenesis	2.0652e-13
negative regulation of gene expression	3.21871e-13
cellular process involved in reproduction	4.97559e-13
chemotaxis	5.61857e-13
open tracheal system development	5.74074e-13
respiratory system development	9.28217e-13
positive regulation of transcription	9.36011e-13
taxis	1.12965e-12
negative regulation of macromolecule metabolic process	1.47101e-12
negative regulation of RNA metabolic process	1.88002e-12
positive regulation of RNA biosynthetic process	2.25623e-12
positive regulation of gene expression	2.28259e-12
reproduction	2.32677e-12
digestive tract development	2.94716e-12
digestive system development	2.94716e-12
neuron projection guidance	3.46527e-12
response to chemical	3.94935e-12
axon guidance	4.95706e-12
positive regulation of RNA metabolic process	5.31602e-12
multi-organism process	5.72727e-12
negative regulation of transcription	7.49496e-12
negative regulation of RNA biosynthetic process	7.49496e-12
positive regulation of nucleobase-containing compound metabolic process	1.2379e-11
salivary gland development	1.24026e-11
exocrine system development	1.24026e-11
positive regulation of nitrogen compound metabolic process	1.37683e-11
negative regulation of metabolic process	1.50931e-11
regulation of nervous system development	3.2683e-11
cellular process	3.51226e-11
positive regulation of transcription from RNA polymerase II promoter	3.91939e-11
cell adhesion	4.97893e-11
negative regulation of transcription from RNA polymerase II promoter	6.54622e-11
negative regulation of nucleobase-containing compound metabolic process	7.19608e-11
cardiovascular system development	9.87781e-11
circulatory system development	9.87781e-11
growth	1.09248e-10
regulation of signal transduction	1.26225e-10
regulation of response to stimulus	1.37883e-10
negative regulation of nitrogen compound metabolic process	1.43839e-10
cellular response to stimulus	1.90059e-10
negative regulation of macromolecule biosynthetic process	2.02219e-10
negative regulation of cellular macromolecule biosynthetic process	2.02219e-10
muscle organ development	2.76286e-10
sex differentiation	5.09027e-10
regulation of neurogenesis	6.27992e-10
cell surface receptor signaling pathway	7.36372e-10
negative regulation of biosynthetic process	8.8914e-10
negative regulation of cellular biosynthetic process	8.8914e-10
response to external stimulus	1.07427e-09
biological adhesion	1.3645e-09
muscle cell differentiation	1.64426e-09
behavior	1.72368e-09
reproductive structure development	1.95501e-09
reproductive system development	1.95501e-09
heart development	4.8663e-09
negative regulation of cell differentiation	6.20467e-09
multicellular organism reproduction	9.6396e-09
negative regulation of cellular metabolic process	1.03751e-08
anterior/posterior pattern specification	1.50394e-08
cell-cell signaling	1.81921e-08
negative regulation of developmental process	2.08378e-08
regulation of anatomical structure morphogenesis	2.08877e-08
photoreceptor cell differentiation	2.43892e-08
tube morphogenesis	2.52262e-08
ameboidal cell migration	2.86336e-08
tissue migration	3.51584e-08
stem cell fate commitment	4.04054e-08
embryo development ending in birth or egg hatching	6.90041e-08
nucleic acid metabolic process	7.62493e-08
gliogenesis	8.71804e-08
brain development	9.10014e-08
establishment of planar polarity	9.64228e-08
establishment of tissue polarity	9.64228e-08
neuroblast differentiation	1.03039e-07
ovarian follicle cell development	1.18397e-07
neuroblast fate commitment	1.40448e-07
embryonic development via the syncytial blastoderm	2.13427e-07
negative regulation of signaling	2.27705e-07
mesoderm development	2.77309e-07
morphogenesis of a polarized epithelium	3.06721e-07
establishment or maintenance of cell polarity	3.24515e-07
regulation of cellular component organization	3.62295e-07
cell proliferation	4.16163e-07
negative regulation of cell communication	4.5488e-07
developmental growth	4.63305e-07
epithelial cell migration	7.58552e-07
epithelium migration	7.58552e-07
stem cell fate determination	7.67003e-07
development of primary sexual characteristics	8.66981e-07
gonad development	8.94288e-07
salivary gland morphogenesis	9.4635e-07
gland morphogenesis	9.4635e-07
regulation of biological quality	9.85866e-07
morphogenesis of embryonic epithelium	1.02788e-06
nucleobase-containing compound metabolic process	1.63025e-06
epithelial tube morphogenesis	1.77587e-06
cellular aromatic compound metabolic process	1.79242e-06
negative regulation of response to stimulus	2.77534e-06
heterocycle metabolic process	2.83261e-06
negative regulation of signal transduction	3.41204e-06
regulation of cell fate commitment	4.04403e-06
cellular nitrogen compound metabolic process	6.24332e-06
digestive tract morphogenesis	8.88442e-06
organic cyclic compound metabolic process	1.00152e-05
ventral cord development	1.26733e-05
gastrulation	1.62556e-05
cellular macromolecule biosynthetic process	3.26322e-05
macromolecule biosynthetic process	3.26628e-05
cellular biosynthetic process	3.42895e-05
dendrite morphogenesis	3.90922e-05
regulation of cell proliferation	4.22443e-05
neuroblast fate determination	5.04307e-05
single-organism behavior	5.30374e-05
eye photoreceptor cell differentiation	7.1085e-05
striated muscle cell differentiation	7.3556e-05
posterior head segmentation	7.40381e-05
cell fate commitment involved in pattern specification	8.58239e-05
compound eye photoreceptor cell differentiation	8.66204e-05
actin filament-based process	9.50825e-05
organic substance biosynthetic process	9.64854e-05
lymph gland development	0.000100287
R7 cell differentiation	0.000110887
regulation of cell fate specification	0.000111435
dendrite development	0.000113029
photoreceptor cell fate commitment	0.000116055
regulation of neuron differentiation	0.000118575
imaginal disc pattern formation	0.000122544
gene expression	0.000122618
urogenital system development	0.000133879
renal system development	0.000133879
asymmetric cell division	0.000140886
peripheral nervous system development	0.000152516
axis specification	0.000167176
stem cell maintenance	0.000173773
glial cell migration	0.000195029
head development	0.000195029
anterior/posterior axis specification	0.000205116
leg disc pattern formation	0.000206076
enzyme linked receptor protein signaling pathway	0.000210495
aggressive behavior	0.000248274
intracellular signal transduction	0.0002506
formation of anatomical boundary	0.000257858
establishment of ommatidial planar polarity	0.000264024
eye-antennal disc development	0.000265073
cellular component assembly	0.000266199
localization	0.000310752
inter-male aggressive behavior	0.000359954
somatic muscle development	0.000359954
eye-antennal disc morphogenesis	0.000380708
tripartite regional subdivision	0.000498742
anterior/posterior axis specification	0.000498742
formation of primary germ layer	0.00050832
regulation of imaginal disc-derived wing size	0.000517657
germ-line stem cell maintenance	0.000517723
embryonic axis specification	0.000529014
single organismal cell-cell adhesion	0.000539669
ectoderm development	0.000542442
Wnt signaling pathway	0.000549262
positive regulation of cell proliferation	0.000555048
skeletal muscle organ development	0.000571777
biosynthetic process	0.000579134
regulation of anatomical structure size	0.000597638
midgut development	0.000661069
mesoderm morphogenesis	0.000661069
organ formation	0.000750102
morphogenesis of a branching structure	0.000759659
cardiocyte differentiation	0.000833251
single organism cell adhesion	0.000914923
actin cytoskeleton organization	0.00101865
regulation of immune system process	0.00104558
leg disc development	0.00108692
hindgut morphogenesis	0.00110113
hindgut development	0.00110113
developmental programmed cell death	0.00111354
embryonic hindgut morphogenesis	0.00124003
stem cell proliferation	0.00132431
genital disc development	0.00149657
ovarian follicle cell migration	0.00151393
regulation of organ morphogenesis	0.00162194
segment specification	0.00166884
imaginal disc-derived wing vein specification	0.00178195
synapse organization	0.00182919
embryonic organ development	0.00187619
transmembrane receptor protein tyrosine kinase signaling pathway	0.00202752
stem cell development	0.00210554
border follicle cell migration	0.00218559
cell-cell signaling involved in cell fate commitment	0.0022369
epithelial cell type specification	0.00226681
hemocyte differentiation	0.00236202
nitrogen compound metabolic process	0.00247657
negative regulation of cell fate specification	0.00256547
negative regulation of cell fate commitment	0.00256547
embryonic heart tube development	0.00256547
regulation of stem cell proliferation	0.00256547
dorsal appendage formation	0.00262234
mesoderm formation	0.00265529
compound eye photoreceptor fate commitment	0.00273929
programmed cell death	0.00288957
cell growth	0.00309678
neuron recognition	0.00325411
locomotory behavior	0.00330329
lateral inhibition	0.00330624
immune system development	0.00342953
hematopoietic or lymphoid organ development	0.00342953
dorsal closure	0.00347738
ganglion mother cell fate determination	0.00357795
anterior head segmentation	0.00357795
anterior head development	0.00357795
neuron fate commitment	0.0037873
eye photoreceptor cell fate commitment	0.00395673
Malpighian tubule morphogenesis	0.00404801
renal tubule morphogenesis	0.00404801
wing disc pattern formation	0.00513007
cellular component assembly involved in morphogenesis	0.00558009
leg disc proximal/distal pattern formation	0.00564366
actomyosin structure organization	0.00565435
cell recognition	0.00577964
cell division	0.00582672
muscle attachment	0.00589258
regulation of cell morphogenesis	0.00612679
branching morphogenesis of an epithelial tube	0.00677758
branching involved in open tracheal system development	0.00677758
morphogenesis of a branching epithelium	0.00677758
zygotic determination of anterior/posterior axis	0.00751082
response to organic substance	0.00773244
imaginal disc-derived leg morphogenesis	0.00787527
protein phosphorylation	0.00813783
renal filtration cell differentiation	0.0088007
nephrocyte differentiation	0.0088007
regulation of Ras protein signal transduction	0.00932794
synapse assembly	0.00944558
developmental maturation	0.00985994
leg disc morphogenesis	0.0103568
stem cell division	0.0103568
immune system process	0.0110283
regulation of small GTPase mediated signal transduction	0.0113763
cardioblast differentiation	0.0117571
spiracle morphogenesis	0.0117571
visceral muscle development	0.0120408
muscle cell fate commitment	0.0120408
regulation of intracellular signal transduction	0.0127265
trunk segmentation	0.0127581
cell fate commitment involved in formation of primary germ layer	0.0127581
synaptic transmission	0.0133447
chaeta morphogenesis	0.0135444
imaginal disc-derived wing vein morphogenesis	0.0135444
imaginal disc-derived wing margin morphogenesis	0.0135444
somatic stem cell division	0.0135444
ommatidial rotation	0.0139164
formation of organ boundary	0.0147559
muscle fiber development	0.0157334
renal tubule development	0.0158417
Malpighian tubule development	0.0158417
cellular component biogenesis	0.0164268
antennal development	0.0181846
appendage segmentation	0.0181846
imaginal disc-derived leg segmentation	0.0181846
regulation of hemocyte differentiation	0.0181846
cell death	0.0212129
death	0.0215672
head segmentation	0.0219953
photoreceptor cell development	0.0224296
salivary gland boundary specification	0.0227288
proximal/distal pattern formation	0.0227288
dorsal/ventral pattern formation	0.0235456
regulation of cell morphogenesis involved in differentiation	0.0237538
negative regulation of terminal cell fate specification	0.0265593
cardiac cell fate commitment	0.0266458
regulation of neuroblast proliferation	0.0266458
regulation of photoreceptor cell differentiation	0.0275317
mesodermal cell fate commitment	0.0282353
mesodermal cell differentiation	0.0282353
eye photoreceptor cell development	0.0291953
proximal/distal pattern formation	0.0319581
developmental cell growth	0.0364522
epithelial cell migration	0.0411825
regulation of growth	0.0421693
cellular response to organic substance	0.0445195
regulation of localization	0.046125
muscle cell development	0.0466657
striated muscle cell development	0.0466657
