# Supplementary material for: Common binding by redundant group B Sox proteins is evolutionarily conserved in Drosophila
Source: BMC Genomics. 2015 Apr 13;16(1):292. doi: 10.1186/s12864-015-1495-3 (PMC4419465; doi:10.1186/s12864-015-1495-3)
Supplement: Additional file 5: — Enrichment for group B Sox binding in first introns. For each translated DamID binding interval dataset, the total number of binding intervals overlapping an intron by at least 100 bp, as well as the number of binding intervals overlapping the first intron of a transcript, were counted. Each annotated transcript was quantified separately, as an intron could be considered “first” or “not first” depending on patterns of differential splicing. The significance of enrichment was calculated by an exact binomial test in comparison to the total number of introns and first introns in the D. melanogaster genome. [file 12864_2015_1495_MOESM5_ESM.xls]

## Sheet: Sheet1
Factor	First introns bound	Total introns bound	Percent first introns	Percent first introns in genome	P-value (binomial test)
D. mel Dichaete-Dam	8437	23859	35.4	20.9	2.2e-16
D. mel SoxN-Dam	7964	21825	36.5	20.9	2.2e-16
D. sim Dichaete-Dam	7974	20411	39.1	20.9	2.2e-16
D. sim SoxN-Dam	7522	19538	38.5	20.9	2.2e-16
D. yak Dichaete-Dam	10187	27825	36.6	20.9	2.2e-16
D. pse Dichaete-Dam	894	2036	43.9	20.9	2.2e-16
