# Supplementary material for: Common binding by redundant group B Sox proteins is evolutionarily conserved in Drosophila
Source: BMC Genomics. 2015 Apr 13;16(1):292. doi: 10.1186/s12864-015-1495-3 (PMC4419465; doi:10.1186/s12864-015-1495-3)
Supplement: Additional file 6: — Enriched de novo motifs discovered in Sox binding intervals. For each Dichaete and SoxN DamID binding interval dataset, the top 20 enriched de novo motifs discovered by HOMER are listed. The first column lists the rank of the motif, the second column lists the best guess TF matching the motif according to HOMER, the third column lists the consensus sequence of the motif and the fourth column lists its p-value. [file 12864_2015_1495_MOESM6_ESM.xls]

## Sheet: Dmel_Dichaete_Dam_motifs
Rank	Transcription Factor	Consensus Sequence	P-value
1	Kni	GATCHAWT	1e-124
2	Ftz	CCAAGGAGACCG	1e-116
3	Run	TTGYGGCTACAW	1e-104
4	Tin	TCCACCCGAAAT	1e-96
5	Prd	TAGACGGTCT	1e-94
6	Sd	ACTCCATTTTGC	1e-94
7	Nub	TCCTTTGSATDT	1e-93
8	Usp	CGGGGTCAACTA	1e-92
9	Su(H)	AGAATGTGAGTA	1e-91
10	CG11617	TTTACATCCAGA	1e-86
11	Br	TCTATTTCTATA	1e-78
12	Kni	CGACCCSGTTTW	1e-78
13	Onecut	ATTTAATCAATG	1e-72
14	D	CTACAATGGT	1e-64
15	Tag	TCTAACTYCA	1e-64
16	Vvl	ACTATCCACC	1e-63
17	Med	TCYCCGKCTGKC	1e-54
18	Abd-B	GGTGGCCATSMA	1e-51
19	Tin	TGAACTCTTGAT	1e-50
20	Btd	TGGAGGCBGAAT	1e-48

## Sheet: Dmel_SoxN_Dam_motifs
Rank	Transcription Factor	Consensus Sequence	P-value
1	Kni	ATCCGATC	1E-859
2	Tll	TTGCAACGTTAA	1e-162
3	Twi	CGCATATGCGAT	1e-143
4	Trl	AGAGTAGTKCCA	1e-135
5	Eip74EF	GGGAGAATTHTG	1e-127
6	Brk	MGTGCCSC	1e-112
7	B-H2	TGCCTATTAAST	1e-101
8	Slp1	GTCAATATTTAC	1e-90
9	D	CCTTTGTT	1e-84
10	Ap	GCCGCTAATCAG	1e-82
11	Hb	TTTTTTTTTTTT	1e-82
12	Med	CATAYTGCGS	1e-74
13	TATA-box	TTATAGGGAG	1e-73
14	Antp	YATAWTATRGGN	1e-72
15	Bap	TCTTGTTTAAGT	1e-71
16	Slbo	CTCWGTTGCTTG	1e-70
17	Antp	ATTCTGATTTGT	1e-60
18	Kni	AWATGGATCCAT	1e-57
19	Cad	CATAAAGA	1e-53
20	Trl	CACGACAGAG	1e-53

## Sheet: Dsim_Dichaete_Dam_motifs
Rank	Transcription Factor	Consensus Sequence	P-value
1	GAT3	NGATCHAWDB	1e-118
2	Id1	TRGTCRKTCYTR	1e-47
3	Zfp691	CGSSACTYBTCT	1e-41
4	Nr5a2	GTTCAAGGCGAA	1e-39
5	RPN4	TCGCTTTGCCAC	1e-36
6	Zfp691	GAGCACGAGBCC	1e-33
7	at_AC_acceptor	CTCAGGCCAGTY	1e-30
8	Tll	TCACAGTCAAAA	1e-30
9	Osr2	ACCGTAGWCC	1e-30
10	Zbtb3	CGGACTGCACAC	1e-29
11	Tcf3	TAATTTTCGGCT	1e-29
12	Kni	TTCGTTCAAAAA	1e-29
13	PU.1	GTTCCAATTSCG	1e-27
14	Foxa2	TAATAACAAACG	1e-25
15	Zfp128	TASGTTACGG	1e-25
16	ARR10	TTGCGSVTCTTG	1e-24
17	UME6	GCCGCCGA	1e-22
18	OPI1	TATAGCGGTTCT	1e-22
19	Sox5	TBATTGTT	1e-20
20	Hic1	AGTGCCCC	1e-20

## Sheet: Dsim_SoxN_Dam_motifs
Rank	Transcription Factor	Consensus Sequence	P-value
1	GAT3	GATCCAHA	1e-114
2	Sox3	CTTTGTTT	1e-39
3	Pan	TTTGWGASATTA	1e-37
4	AZF1	ACAAAAGACA	1e-35
5	GAT1	CTTATCRC	1e-33
6	Pax6	GATGCGTAAAGG	1e-30
7	MET31	CACAGTATAGAG	1e-29
8	Zbtb3	CTTCACAGTGAA	1e-27
9	TLX1	TTGGCACTATGC	1e-25
10	Z	ACGCTCTCAG	1e-23
11	SEP3	CTTTTTTGGTGA	1e-23
12	MET28	CTCCACAGGCCA	1e-23
13	RPN4	CGCTTTGCCACA	1e-21
14	PAX5	CCCGAGCATGAC	1e-21
15	Mtf1	TGCACACGGTAG	1e-20
16	TEC1	TTACCATTCC	1e-19
17	RAP1	ACTCCCATAC	1e-19
18	ACE2	VAAACCCG	1e-19
19	Pan	AGCGGGACTTTT	1e-18
20	MET32	ACAAAATGTGGC	1e-18

## Sheet: Dyak_Dichaete_Dam_motifs
Rank	Transcription Factor	Consensus Sequence	P-value
1	SWI5	GCCAGCAGAACG	1e-47
2	ZNF354C	GTGGATCC	1e-45
3	Zscan4	GCATTGTGCAAA	1e-44
4	Sox2	TACAATGG	1e-39
5	Gcm1	GTGTCTCATATG	1e-39
6	Gata5	GTTTAGATATCA	1e-39
7	HAP2	TTGGTCGAATAG	1e-37
8	Slbo	TTTGTAATTTCA	1e-36
9	Vnd	GGTCAAGTGAGA	1e-35
10	Tll	HTGAAAAGTCAN	1e-35
11	Tll	CAACATGAGATT	1e-35
12	SWI6	ATAACTCGCGTC	1e-35
13	Vvl	TATTCAACATGG	1e-35
14	Dref	TTTCTCGATAAT	1e-34
15	Zfp691	CAGTGGTCYCAC	1e-34
16	ECM23	AGATCCCATA	1e-33
17	Foxj3	ACCATAACAAGG	1e-31
18	YAP5	AGAACGATGCTT	1e-31
19	HOXD13	GGCCGATAAA	1e-31
20	HOX2a	GTGATCGT	1e-30

## Sheet: Dpse_Dichaete_Dam_motifs
Rank	Transcription Factor	Consensus Sequence	P-value
1	HOX2a	VNRVGATCNB	1e-135
2	MOT3	NVRCAGGTAR	1e-47
3	Deaf1	CCGAWSCSNW	1e-32
4	MAX	AGCGATCACATG	1e-28
5	Twi	SWACRTATGT	1e-23
6	Vnd	GCACTTGATCTA	1e-21
7	SOX9	ACAATAGA	1e-21
8	YDR026C	TTCGGGTAAATG	1e-19
9	Trl	AGAGCGCG	1e-18
10	HNF6	GCGTTCGATCCA	1e-18
11	br-Z1	AAGAHCATAT	1e-16
12	Foxl1	TTGTTTTGGTTT	1e-16
13	INSM1	CCCCGGACACTT	1e-15
14	GLI3	CGACGACCGA	1e-14
15	SOK2	GCCTGCCTGCTT	1e-12
16	Irf4	TTTTCTCGGT	1e-11
17	MYB	CATAACTAAC	1e-10
18	PUT3	CCCGGGACTG	1e-10
19	Mafb	TTCAGCGTTCGG	1e-10
20	Hb	TGCTAAAAAATG	1e-10
