# Supplementary material for: Common binding by redundant group B Sox proteins is evolutionarily conserved in Drosophila
Source: BMC Genomics. 2015 Apr 13;16(1):292. doi: 10.1186/s12864-015-1495-3 (PMC4419465; doi:10.1186/s12864-015-1495-3)
Supplement: Additional file 9: — Target genes annotated to conserved, commonly bound intervals. List of target genes annotated to binding intervals that are commonly bound by Dichaete and SoxN as well as conserved between D. melanogaster and D. simulans. The CG numbers from NCBI, gene symbols and Flybase identifiers for each gene are listed. [file 12864_2015_1495_MOESM9_ESM.xls]

## Sheet: Dmel_Dsim_DDam_SoxNDam_common_genes
Gene > Secondary Identifier	Gene > Symbol	Gene > DB identifier
CG10005	CG10005	FBgn0037972
CG10006	Zip71B	FBgn0036461
CG10016	drm	FBgn0024244
CG10018	Snm1	FBgn0037338
CG10019	CG10019	FBgn0031568
CG10021	bowl	FBgn0004893
CG10026	CG10026	FBgn0032785
CG10029	CG10029	FBgn0037498
CG10033	for	FBgn0000721
CG10035	CG10035	FBgn0038028
CG10036	otp	FBgn0015524
CG10037	vvl	FBgn0086680
CG10038	CG10038	FBgn0038013
CG1004	rho	FBgn0004635
CG10041	CG10041	FBgn0038014
CG10042	MBD-R2	FBgn0038016
CG10043	RtGEF	FBgn0015803
CG10045	GstD1	FBgn0001149
CG10052	Rx	FBgn0020617
CG10053	CG10053	FBgn0037490
CG10060	Galphai	FBgn0001104
CG10063	CG10063	FBgn0035727
CG10067	Act57B	FBgn0000044
CG1007	emc	FBgn0000575
CG10076	spir	FBgn0003475
CG10077	CG10077	FBgn0035720
CG10078	Prat2	FBgn0041194
CG10083	Abp1	FBgn0036372
CG10084	swm	FBgn0002044
CG10089	CG10089	FBgn0036369
CG1009	Psa	FBgn0261243
CG10090	Tim17a1	FBgn0038018
CG10091	GstD9	FBgn0038020
CG10095	dpr15	FBgn0037993
CG10101	Ir84a	FBgn0037501
CG10104	CG10104	FBgn0033933
CG10105	Sin1	FBgn0033935
CG10106	Tsp42Ee	FBgn0029506
CG10107	velo	FBgn0035713
CG10109	L	FBgn0001332
CG10110	Cpsf160	FBgn0024698
CG10112	Cpr51A	FBgn0033942
CG10117	ttv	FBgn0265974
CG10118	ple	FBgn0005626
CG10119	LamC	FBgn0010397
CG10120	Men	FBgn0002719
CG10121	SP1173	FBgn0035710
CG10123	Top3alpha	FBgn0040268
CG10126	CG10126	FBgn0038088
CG10133	CG10133	FBgn0036366
CG10134	beat-Va	FBgn0038087
CG10137	CG10137	FBgn0032800
CG10139	CG10139	FBgn0033951
CG1014	robl62A	FBgn0028567
CG10145	mspo	FBgn0020269
CG10149	Rpn6	FBgn0028689
CG10151	CG10151	FBgn0033960
CG10152	beat-IV	FBgn0039089
CG10158	CG10158	FBgn0031871
CG10165	CG10165	FBgn0032801
CG1017	Mfap1	FBgn0035294
CG10171	CG10171	FBgn0036353
CG10173	Best2	FBgn0035696
CG10176	CG10176	FBgn0032682
CG10178	CG10178	FBgn0032684
CG1019	Mlp84B	FBgn0014863
CG10191	Poc1	FBgn0036354
CG10192	eIF4G2	FBgn0260634
CG10205	CG10205	FBgn0033970
CG10208	CG10208	FBgn0039118
CG1021	Dmtn	FBgn0037443
CG10210	tst	FBgn0039117
CG10211	CG10211	FBgn0032685
CG10222	CG10222	FBgn0036356
CG10225	RanBP3	FBgn0039110
CG10229	Kat60	FBgn0040208
CG10234	Hs2st	FBgn0024230
CG10236	LanA	FBgn0002526
CG10237	CG10237	FBgn0032783
CG10238	Mocs2	FBgn0039280
CG10260	PI4KIIIalpha	FBgn0267350
CG10267	Zif	FBgn0037446
CG10274	CG10274	FBgn0035690
CG10275	kon	FBgn0032683
CG10277	godzilla	FBgn0037442
CG10279	Rm62	FBgn0003261
CG1028	Antp	FBgn0260642
CG10283	CG10283	FBgn0032681
CG10286	CG10286	FBgn0037439
CG10287	Gasp	FBgn0026077
CG10289	CG10289	FBgn0035688
CG10293	how	FBgn0264491
CG1030	Scr	FBgn0003339
CG10303	Osi4	FBgn0037412
CG10317	CG10317	FBgn0038423
CG10325	abd-A	FBgn0000014
CG10334	spi	FBgn0005672
CG10335	Pbgs	FBgn0036271
CG10337	CG10337	FBgn0032805
CG10345	CG10345	FBgn0027562
CG10346	Grip71	FBgn0032705
CG10347	CG10347	FBgn0030342
CG10348	CG10348	FBgn0032707
CG10359	CG10359	FBgn0035452
CG10360	ref(2)P	FBgn0003231
CG10361	CG10361	FBgn0036208
CG10363	Tep4	FBgn0041180
CG10367	Hmgcr	FBgn0263782
CG10369	Irk3	FBgn0032706
CG10372	Faf	FBgn0025608
CG10377	Hrb27C	FBgn0004838
CG10383	CG10383	FBgn0032699
CG10388	Ubx	FBgn0003944
CG10391	Cyp310a1	FBgn0032693
CG10392	sxc	FBgn0261403
CG10393	amos	FBgn0003270
CG1041	CG1041	FBgn0037440
CG10413	CG10413	FBgn0032689
CG10415	TfIIEalpha	FBgn0015828
CG10431	CG10431	FBgn0032730
CG1044	dos	FBgn0016794
CG10449	Catsup	FBgn0002022
CG10465	CG10465	FBgn0033017
CG10466	CG10466	FBgn0032822
CG10470	CG10470	FBgn0032746
CG10479	CG10479	FBgn0035656
CG10481	CG10481	FBgn0032827
CG10483	CG10483	FBgn0035649
CG10488	eyg	FBgn0000625
CG10489	Pole2	FBgn0035644
CG1049	Cct1	FBgn0041342
CG10491	vn	FBgn0003984
CG10492	CG10492	FBgn0032748
CG10493	Phlpp	FBgn0032749
CG10501	amd	FBgn0000075
CG10504	Ilk	FBgn0028427
CG10516	CG10516	FBgn0036549
CG10521	NetB	FBgn0015774
CG10522	sti	FBgn0002466
CG10527	CG10527	FBgn0034583
CG10536	cbx	FBgn0011241
CG10538	CdGAPr	FBgn0032821
CG10539	S6k	FBgn0015806
CG10543	CG10543	FBgn0034570
CG10546	Cralbp	FBgn0035636
CG10553	CG10553	FBgn0039324
CG1056	5-HT2A	FBgn0087012
CG10560	CG10560	FBgn0039325
CG10562	CG10562	FBgn0039326
CG1057	MED31	FBgn0037262
CG10570	CG10570	FBgn0040992
CG10571	ara	FBgn0015904
CG10573	ko	FBgn0020294
CG10576	CG10576	FBgn0035630
CG10579	Eip63E	FBgn0005640
CG10580	fng	FBgn0011591
CG10582	Sin	FBgn0028402
CG10583	Sse	FBgn0035627
CG10584	CG10584	FBgn0037045
CG10585	CG10585	FBgn0037044
CG10589	CG10589	FBgn0037035
CG10591	CG10591	FBgn0035621
CG10593	Acer	FBgn0016122
CG10594	spo	FBgn0003486
CG10596	Msr-110	FBgn0015766
CG10598	CG10598	FBgn0003057
CG10600	CG10600	FBgn0032717
CG10601	mirr	FBgn0014343
CG10602	CG10602	FBgn0032721
CG10605	caup	FBgn0015919
CG10616	CG10616	FBgn0036286
CG10619	tup	FBgn0003896
CG10621	CG10621	FBgn0032726
CG10622	Sucb	FBgn0029118
CG10623	CG10623	FBgn0032727
CG10625	CG10625	FBgn0035612
CG1063	Itp-r83A	FBgn0010051
CG10632	sowah	FBgn0036302
CG10637	Nak	FBgn0015772
CG10638	CG10638	FBgn0036290
CG10639	CG10639	FBgn0032729
CG10641	Swip-1	FBgn0032731
CG10645	lama	FBgn0016031
CG1065	Scsalpha	FBgn0004888
CG10650	CG10650	FBgn0046302
CG10651	CG10651	FBgn0032853
CG10654	CG10654	FBgn0036294
CG10655	l(2)37Bb	FBgn0002021
CG10657	CG10657	FBgn0036289
CG10660	CG10660	FBgn0036288
CG10663	CG10663	FBgn0036287
CG10667	Orc1	FBgn0022772
CG10669	CG10669	FBgn0039329
CG10674	CG10674	FBgn0035592
CG10681	CG10681	FBgn0036291
CG10692	Mt2	FBgn0028707
CG10693	slo	FBgn0003429
CG10694	CG10694	FBgn0039147
CG10695	Pat1	FBgn0029878
CG10699	Lim3	FBgn0002023
CG1070	Alh	FBgn0261238
CG10702	CG10702	FBgn0032752
CG1071	E2f2	FBgn0024371
CG10710	CG10710	FBgn0036377
CG10713	CG10713	FBgn0036360
CG10717	ImpL1	FBgn0001256
CG10718	neb	FBgn0004374
CG10719	brat	FBgn0010300
CG1072	Awh	FBgn0013751
CG10726	barr	FBgn0014127
CG10730	CG10730	FBgn0032843
CG10732	CG10732	FBgn0036365
CG10733	loj	FBgn0061492
CG10737	CG10737	FBgn0034420
CG10741	Tgi	FBgn0036373
CG10743	Liprin-beta	FBgn0036376
CG10750	CG10750	FBgn0032769
CG10753	SmD1	FBgn0261933
CG10759	Or7a	FBgn0030016
CG10772	Fur1	FBgn0004509
CG10778	CG10778	FBgn0029980
CG1078	Fip1	FBgn0037255
CG10781	ng1	FBgn0002933
CG10788	ng3	FBgn0010295
CG10789	ng4	FBgn0010296
CG10790	Pig1	FBgn0003086
CG10793	CG10793	FBgn0029656
CG10798	dm	FBgn0262656
CG10800	Rca1	FBgn0017551
CG10805	l(2)k09022	FBgn0086451
CG10811	eIF4G	FBgn0023213
CG10814	CG10814	FBgn0033830
CG10822	CG10822	FBgn0034478
CG10824	CG10824	FBgn0038865
CG10827	CG10827	FBgn0038845
CG10830	CG10830	FBgn0038839
CG10833	Cyp28d1	FBgn0031689
CG10840	eIF5B	FBgn0026259
CG10844	RyR	FBgn0011286
CG10847	enc	FBgn0004875
CG10855	ntc	FBgn0035461
CG10862	CG10862	FBgn0035455
CG10863	CG10863	FBgn0027552
CG10866	CG10866	FBgn0035475
CG10868	orb	FBgn0004882
CG10874	CG10874	FBgn0031395
CG1088	Vha26	FBgn0015324
CG10881	CG10881	FBgn0038796
CG10887	CG10887	FBgn0038773
CG10888	Rh3	FBgn0003249
CG10889	CG10889	FBgn0038769
CG10895	lok	FBgn0019686
CG10897	tou	FBgn0033636
CG10909	CG10909	FBgn0038090
CG10910	CG10910	FBgn0034289
CG10913	Spn55B	FBgn0028983
CG10915	CG10915	FBgn0034308
CG10920	CG10920	FBgn0029963
CG10922	La	FBgn0011638
CG10923	Klp67A	FBgn0004379
CG10924	CG10924	FBgn0034356
CG10930	PpY-55A	FBgn0003140
CG10936	CG10936	FBgn0034253
CG10939	Sip1	FBgn0010620
CG10948	CG10948	FBgn0036317
CG10949	CG10949	FBgn0032858
CG10952	eag	FBgn0000535
CG10953	CG10953	FBgn0034204
CG10954	Arpc2	FBgn0032859
CG10958	CG10958	FBgn0030004
CG10960	CG10960	FBgn0036316
CG10962	CG10962	FBgn0030073
CG10967	Atg1	FBgn0260945
CG10971	Hip1	FBgn0036309
CG10975	Ptp69D	FBgn0014007
CG10978	jagn	FBgn0037374
CG10986	g	FBgn0001087
CG10988	Grip91	FBgn0001612
CG1100	Rpn5	FBgn0028690
CG11000	CG11000	FBgn0263353
CG11006	Sap130	FBgn0262714
CG11007	CG11007	FBgn0034455
CG11009	Wbp2	FBgn0036318
CG11015	CoVb	FBgn0031830
CG11020	nompC	FBgn0016920
CG11023	CG11023	FBgn0031208
CG11029	CG11029	FBgn0031735
CG11030	CG11030	FBgn0031736
CG11033	Kdm2	FBgn0037659
CG11034	CG11034	FBgn0031741
CG1104	CG1104	FBgn0037467
CG11041	CG11041	FBgn0034481
CG11043	CG11043	FBgn0031831
CG11044	CG11044	FBgn0034484
CG11049	sv	FBgn0005561
CG11050	CG11050	FBgn0031836
CG11055	Hsl	FBgn0034491
CG11059	Cals	FBgn0039928
CG11060	CG11060	FBgn0033149
CG11062	Actbeta	FBgn0024913
CG11064	Rfabg	FBgn0087002
CG11068	CG11068	FBgn0030536
CG11069	CG11069	FBgn0039244
CG11081	PlexA	FBgn0025741
CG11084	pk	FBgn0003090
CG11085	CG11085	FBgn0030408
CG11093	fuss	FBgn0039932
CG11094	dsx	FBgn0000504
CG11100	Mes2	FBgn0037207
CG11101	pwn	FBgn0003174
CG11107	CG11107	FBgn0033160
CG11121	so	FBgn0003460
CG11123	CG11123	FBgn0033169
CG11124	sPLA2	FBgn0033170
CG11128	slif	FBgn0037203
CG11132	DMAP1	FBgn0034537
CG11134	CG11134	FBgn0030518
CG11136	Lrt	FBgn0034540
CG11138	CG11138	FBgn0030400
CG11143	Inos	FBgn0025885
CG11145	CG11145	FBgn0033168
CG11148	CG11148	FBgn0039936
CG1115	Vps37B	FBgn0037299
CG11152	fd102C	FBgn0039937
CG11153	Sox102F	FBgn0039938
CG11156	mus101	FBgn0002878
CG11158	CG11158	FBgn0030511
CG11159	CG11159	FBgn0034539
CG1116	CG1116	FBgn0037297
CG11168	CG11168	FBgn0039249
CG11172	NFAT	FBgn0030505
CG11175	Rcd6	FBgn0034530
CG11180	CG11180	FBgn0034528
CG11181	cup	FBgn0000392
CG11186	toy	FBgn0019650
CG1120	IntS10	FBgn0035462
CG11202	org-1	FBgn0021767
CG1121	alpha-Est8	FBgn0015576
CG11212	Ptr	FBgn0262867
CG11213	Cp38	FBgn0000360
CG11218	Obp56d	FBgn0034470
CG11219	PIP82	FBgn0024943
CG11221	CG11221	FBgn0031855
CG11231	CG11231	FBgn0039939
CG1124	CG1124	FBgn0037290
CG11241	CG11241	FBgn0037186
CG11242	TBCB	FBgn0034451
CG11253	Zmynd10	FBgn0266709
CG11254	mael	FBgn0016034
CG11255	AdenoK	FBgn0036337
CG11259	MICAL-like	FBgn0036333
CG11262	CG11262	FBgn0036329
CG11266	CG11266	FBgn0031883
CG11267	CG11267	FBgn0036334
CG11271	RpS12	FBgn0260441
CG11279	CG11279	FBgn0036342
CG1128	alpha-Est9	FBgn0015577
CG11280	trn	FBgn0010452
CG11281	snky	FBgn0086916
CG11282	caps	FBgn0023095
CG11294	CG11294	FBgn0030058
CG1130	scrt	FBgn0004880
CG11306	CG11306	FBgn0037108
CG11307	CG11307	FBgn0037106
CG11308	sa	FBgn0002842
CG1131	alpha-Est10	FBgn0015569
CG11312	insc	FBgn0011674
CG11319	CG11319	FBgn0031835
CG1132	fd64A	FBgn0004895
CG11325	AkhR	FBgn0025595
CG11326	Tsp	FBgn0031850
CG1133	opa	FBgn0003002
CG11330	cort	FBgn0000351
CG11331	Spn27A	FBgn0028990
CG11347	DOR	FBgn0035542
CG11352	jim	FBgn0027339
CG11353	CG11353	FBgn0035557
CG11354	Lim1	FBgn0026411
CG11357	CG11357	FBgn0035558
CG1136	CG1136	FBgn0035490
CG11360	CG11360	FBgn0039920
CG11367	CG11367	FBgn0037185
CG11369	CG11369	FBgn0029951
CG11370	CG11370	FBgn0037181
CG11371	dbr	FBgn0067779
CG11372	galectin	FBgn0031213
CG11376	Zir	FBgn0031216
CG11377	CG11377	FBgn0031217
CG11378	CG11378	FBgn0040364
CG11379	CG11379	FBgn0040362
CG11382	CG11382	FBgn0040367
CG11384	CG11384	FBgn0040363
CG11387	ct	FBgn0004198
CG11395	CG11395	FBgn0034200
CG11396	CG11396	FBgn0037022
CG11397	glu	FBgn0015391
CG11398	CG11398	FBgn0040366
CG11399	CG11399	FBgn0037021
CG1140	SCOT	FBgn0035298
CG11403	CG11403	FBgn0026876
CG11405	Atf3	FBgn0028550
CG11417	CG11417	FBgn0024364
CG1142	CG1142	FBgn0037504
CG11421	Obp83a	FBgn0011281
CG11422	Obp83b	FBgn0010403
CG11423	CG11423	FBgn0034251
CG11437	CG11437	FBgn0037165
CG11438	CG11438	FBgn0037164
CG11449	CG11449	FBgn0037162
CG11450	net	FBgn0002931
CG11453	CG11453	FBgn0038734
CG11455	CG11455	FBgn0031228
CG1146	CG1146	FBgn0035346
CG1147	NPFR	FBgn0037408
CG1148	Osi2	FBgn0037410
CG11486	CG11486	FBgn0035397
CG11488	mRpL10	FBgn0031231
CG1150	Osi3	FBgn0037411
CG11502	svp	FBgn0003651
CG1152	Gld	FBgn0001112
CG11523	CG11523	FBgn0037156
CG11526	CG11526	FBgn0035437
CG11527	Tig	FBgn0011722
CG11529	CG11529	FBgn0036264
CG11533	Asator	FBgn0039908
CG11537	CG11537	FBgn0035400
CG1154	Osi12	FBgn0037419
CG11546	kermit	FBgn0010504
CG1155	Osi14	FBgn0040279
CG11551	ind	FBgn0025776
CG11552	Rpn12R	FBgn0036465
CG11556	Rph	FBgn0030230
CG11561	smo	FBgn0003444
CG11566	CG11566	FBgn0031159
CG11567	Cpr	FBgn0015623
CG11583	CG11583	FBgn0035524
CG11589	VhaM9.7-c	FBgn0028664
CG11591	Dpy-30L2	FBgn0035491
CG11592	Amnionless	FBgn0025686
CG11594	CG11594	FBgn0035484
CG11596	CG11596	FBgn0023522
CG11598	CG11598	FBgn0038067
CG11600	CG11600	FBgn0038068
CG11607	H2.0	FBgn0001170
CG1161	CG1161	FBgn0037313
CG11614	nkd	FBgn0002945
CG11617	CG11617	FBgn0031232
CG11619	CG11619	FBgn0036836
CG11628	step	FBgn0086779
CG11629	CG11629	FBgn0032965
CG11630	CG11630	FBgn0032964
CG11635	CG11635	FBgn0033283
CG11637	NijB	FBgn0036822
CG11638	CG11638	FBgn0040351
CG11639	TfIIA-S-2	FBgn0040338
CG11648	Abd-B	FBgn0000015
CG11652	CG11652	FBgn0036194
CG11658	CG11658	FBgn0036196
CG11661	Nc73EF	FBgn0010352
CG11666	CG11666	FBgn0040648
CG11669	Mal-A7	FBgn0033296
CG1167	Ras64B	FBgn0003206
CG11670	CG11670	FBgn0038114
CG11671	CG11671	FBgn0037562
CG1169	Osi18	FBgn0037428
CG11695	CG11695	FBgn0030316
CG11696	CG11696	FBgn0030314
CG1171	Akh	FBgn0004552
CG11711	Mob2	FBgn0259481
CG11714	CG11714	FBgn0036170
CG11720	Sgs3	FBgn0003373
CG11723	CG11723	FBgn0031391
CG11727	Evi5	FBgn0262740
CG11734	HERC2	FBgn0031107
CG11735	Or85b	FBgn0037590
CG11737	CG11737	FBgn0037592
CG11738	l(1)G0004	FBgn0027334
CG11741	CG11741	FBgn0040531
CG11761	trsn	FBgn0033528
CG11770	lin	FBgn0002552
CG11771	CG11771	FBgn0039252
CG11778	CNT1	FBgn0033371
CG11779	CG11779	FBgn0038683
CG11783	Hr96	FBgn0015240
CG11784	GstE13	FBgn0033381
CG11785	bai	FBgn0045866
CG11793	Sod	FBgn0003462
CG11796	CG11796	FBgn0036992
CG11798	chn	FBgn0015371
CG11799	fd68A	FBgn0036134
CG11804	ced-6	FBgn0029092
CG11816	CG11816	FBgn0030495
CG11821	Cyp12a5	FBgn0038680
CG11838	rempA	FBgn0260933
CG11847	Clbn	FBgn0259152
CG11848	Bili	FBgn0039282
CG11866	dmpd	FBgn0033486
CG11883	CG11883	FBgn0033538
CG11895	stan	FBgn0024836
CG11896	m-cup	FBgn0038488
CG11902	CG11902	FBgn0028647
CG11907	Ent1	FBgn0031250
CG11908	rha	FBgn0027376
CG11909	tobi	FBgn0261575
CG11910	alrm	FBgn0039332
CG11913	CG11913	FBgn0039331
CG11921	fd96Ca	FBgn0004897
CG11922	fd96Cb	FBgn0004898
CG11937	amn	FBgn0086782
CG11943	Nup205	FBgn0031078
CG11949	cora	FBgn0010434
CG11988	neur	FBgn0002932
CG11990	hyx	FBgn0037657
CG11992	Rel	FBgn0014018
CG11999	CG11999	FBgn0037312
CG12003	CG12003	FBgn0035234
CG12004	CG12004	FBgn0035236
CG12006	CG12006	FBgn0035464
CG12008	kst	FBgn0004167
CG12011	CG12011	FBgn0035257
CG12013	PHGPx	FBgn0035438
CG12014	CG12014	FBgn0035445
CG12016	CG12016	FBgn0035436
CG12023	GV1	FBgn0027790
CG12024	CG12024	FBgn0035283
CG12025	CG12025	FBgn0035285
CG12026	Tmhs	FBgn0262624
CG12029	dar1	FBgn0263239
CG12030	Gale	FBgn0035147
CG12034	CG12034	FBgn0035421
CG12035	CG12035	FBgn0035263
CG12052	lola	FBgn0005630
CG12055	Gapdh1	FBgn0001091
CG12065	CG12065	FBgn0030052
CG12076	YT521-B	FBgn0027616
CG12079	NDUFS3	FBgn0266582
CG12085	pUf68	FBgn0028577
CG12086	cue	FBgn0011204
CG12092	Npc1b	FBgn0261675
CG12093	CG12093	FBgn0035372
CG12096	CG12096	FBgn0030457
CG1210	Pdk1	FBgn0020386
CG12104	CG12104	FBgn0035238
CG12105	CG12105	FBgn0035241
CG12107	CG12107	FBgn0033209
CG12109	Caf1-180	FBgn0030054
CG12116	CG12116	FBgn0030041
CG12117	Sptr	FBgn0014032
CG1212	p130CAS	FBgn0035101
CG12124	mxc	FBgn0260789
CG12128	CG12128	FBgn0033473
CG12129	CG12129	FBgn0033475
CG1214	ru	FBgn0003295
CG12147	CG12147	FBgn0037325
CG12154	oc	FBgn0004102
CG12158	CG12158	FBgn0040775
CG12159	CG12159	FBgn0033232
CG12161	Prosbeta2R2	FBgn0037296
CG12163	CG12163	FBgn0260462
CG12164	CG12164	FBgn0033158
CG12165	Incenp	FBgn0260991
CG12169	Ppm1	FBgn0035143
CG12178	Nhe1	FBgn0026787
CG1218	CG1218	FBgn0037377
CG12181	Sgs4	FBgn0003374
CG12182	CG12182	FBgn0028504
CG12194	CG12194	FBgn0031636
CG12199	kek5	FBgn0031016
CG1220	Kaz1-ORFB	FBgn0063923
CG1221	miple	FBgn0027111
CG12214	mlt	FBgn0265512
CG12218	mei-P26	FBgn0026206
CG12224	CG12224	FBgn0037974
CG12232	Galphaf	FBgn0010223
CG12233	l(1)G0156	FBgn0027291
CG12234	Ranbp21	FBgn0031051
CG12235	Arp10	FBgn0031050
CG12238	e(y)3	FBgn0087008
CG12239	CG12239	FBgn0029810
CG12241	CG12241	FBgn0038304
CG12242	GstD5	FBgn0010041
CG12244	lic	FBgn0261524
CG12249	mira	FBgn0021776
CG12250	ymp	FBgn0261287
CG12254	MED25	FBgn0038760
CG12255	Cpr72Eb	FBgn0036618
CG12262	CG12262	FBgn0035811
CG12263	CG12263	FBgn0034346
CG1227	CG1227	FBgn0037491
CG12272	CG12272	FBgn0036571
CG1228	Ptpmeg	FBgn0261985
CG12284	th	FBgn0260635
CG12286	kar	FBgn0001296
CG12287	pdm2	FBgn0004394
CG12292	spict	FBgn0032451
CG12296	klu	FBgn0013469
CG12298	sub	FBgn0003545
CG12303	Ir67b	FBgn0036083
CG12304	CG12304	FBgn0036515
CG12306	polo	FBgn0003124
CG12314	zuc	FBgn0261266
CG12316	CG12316	FBgn0036483
CG12317	JhI-21	FBgn0028425
CG12327	Best3	FBgn0036492
CG1234	CG1234	FBgn0037489
CG12340	wde	FBgn0027499
CG12342	dgo	FBgn0086898
CG12345	Cha	FBgn0000303
CG12347	CG12347	FBgn0038558
CG12348	Sh	FBgn0003380
CG12355	CG12355	FBgn0040805
CG12357	Cbp20	FBgn0022943
CG12359	Ulp1	FBgn0027603
CG1236	CG1236	FBgn0037370
CG12369	Lac	FBgn0010238
CG12370	Dh44-R2	FBgn0033744
CG12373	mRpL18	FBgn0026741
CG12391	CG12391	FBgn0033581
CG12393	CG12393	FBgn0031768
CG12399	Mad	FBgn0011648
CG12400	CG12400	FBgn0031505
CG12402	CG12402	FBgn0038202
CG12414	nAChRalpha4	FBgn0266347
CG12437	raw	FBgn0003209
CG1244	MEP-1	FBgn0035357
CG12442	wuc	FBgn0033770
CG12443	ths	FBgn0033652
CG12444	Ir48c	FBgn0033651
CG12449	Gfat1	FBgn0027341
CG12464	CG12464	FBgn0033861
CG12470	CG12470	FBgn0040371
CG12483	CG12483	FBgn0040688
CG12484	CG12484	FBgn0086604
CG12487	BobA	FBgn0040487
CG12501	Or56a	FBgn0034473
CG12512	CG12512	FBgn0031703
CG12529	Zw	FBgn0004057
CG12532	AP-1-2beta	FBgn0010380
CG12535	CG12535	FBgn0029657
CG12537	rdx	FBgn0264493
CG12539	CG12539	FBgn0030586
CG12540	CG12540	FBgn0030570
CG12541	CG12541	FBgn0029930
CG12547	CG12547	FBgn0250830
CG12560	CG12560	FBgn0031974
CG1258	pav	FBgn0011692
CG12581	CG12581	FBgn0037213
CG12586	Mur82C	FBgn0037260
CG12591	dpr16	FBgn0037295
CG12592	CG12592	FBgn0037811
CG12598	Adar	FBgn0026086
CG12602	Vha100-5	FBgn0032373
CG12608	CG12608	FBgn0030630
CG12611	Andorra	FBgn0030898
CG12617	CG12617	FBgn0040996
CG1262	Acp62F	FBgn0020509
CG12621	beat-IIIa	FBgn0265607
CG1263	RpL8	FBgn0261602
CG12637	CG12637	FBgn0030224
CG1264	lab	FBgn0002522
CG12640	CG12640	FBgn0030202
CG12645	CG12645	FBgn0030181
CG12661	CG12661	FBgn0030071
CG12662	CG12662	FBgn0030074
CG12672	CG12672	FBgn0030886
CG12673	olf413	FBgn0037153
CG12676	ed	FBgn0000547
CG12679	CG12679	FBgn0031103
CG12681	CG12681	FBgn0029730
CG12684	CG12684	FBgn0029717
CG12688	CG12688	FBgn0029707
CG12689	CG12689	FBgn0029952
CG12692	CG12692	FBgn0029703
CG12693	CG12693	FBgn0029705
CG12697	Or13a	FBgn0030715
CG12699	CG12699	FBgn0046294
CG12700	skpD	FBgn0026174
CG12701	vfl	FBgn0259789
CG1271	CG1271	FBgn0035392
CG12713	CG12713	FBgn0036536
CG12715	CG12715	FBgn0030443
CG12728	CG12728	FBgn0029825
CG12729	CG12729	FBgn0029816
CG1273	CG1273	FBgn0035522
CG12730	CG12730	FBgn0029771
CG12734	Girdin	FBgn0035411
CG1274	Jafrac2	FBgn0040308
CG12740	RpL28	FBgn0035422
CG12743	otu	FBgn0003023
CG12744	CG12744	FBgn0033459
CG12746	CG12746	FBgn0037341
CG1275	CG1275	FBgn0035321
CG12754	Or42b	FBgn0033043
CG12758	sano	FBgn0034408
CG12766	CG12766	FBgn0035476
CG12769	CG12769	FBgn0033252
CG12772	CG12772	FBgn0030055
CG12780	CG12780	FBgn0033301
CG12784	CG12784	FBgn0038356
CG12787	hoe1	FBgn0041150
CG12789	santa-maria	FBgn0025697
CG12792	l(2)09851	FBgn0022288
CG12800	Cyp6d4	FBgn0039006
CG12806	Teh1	FBgn0037766
CG12814	CG12814	FBgn0037796
CG12819	sle	FBgn0037810
CG12821	Atg10	FBgn0040780
CG12822	CG12822	FBgn0033229
CG12824	CG12824	FBgn0033222
CG12825	CG12825	FBgn0033221
CG12832	Tsp42Eq	FBgn0033138
CG12845	Tsp42Ef	FBgn0033127
CG12846	Tsp42Ed	FBgn0029507
CG12858	CG12858	FBgn0033958
CG12860	CG12860	FBgn0033954
CG12862	CG12862	FBgn0033950
CG12885	CG12885	FBgn0039523
CG12898	CG12898	FBgn0033516
CG12900	Ir47a	FBgn0033515
CG12908	Ndg	FBgn0026403
CG12911	CG12911	FBgn0033501
CG12912	CG12912	FBgn0033497
CG12920	CG12920	FBgn0033481
CG12924	Lsm11	FBgn0033450
CG12944	Obp47a	FBgn0033573
CG12945	CG12945	FBgn0037755
CG12946	Whamy	FBgn0037750
CG12948	CG12948	FBgn0037739
CG12950	CG12950	FBgn0037736
CG12972	ebd2	FBgn0037076
CG12974	CG12974	FBgn0037065
CG12986	CG12986	FBgn0030868
CG1299	CG1299	FBgn0035501
CG12991	CG12991	FBgn0030847
CG12992	CG12992	FBgn0030846
CG12994	CG12994	FBgn0040877
CG12995	CG12995	FBgn0030826
CG13003	CG13003	FBgn0030798
CG13004	CG13004	FBgn0030797
CG13005	CG13005	FBgn0030794
CG13008	CG13008	FBgn0030780
CG13012	CG13012	FBgn0030769
CG13022	CG13022	FBgn0036679
CG13024	CG13024	FBgn0036665
CG13026	CG13026	FBgn0036656
CG13027	Obp73a	FBgn0036681
CG13031	CG13031	FBgn0036655
CG13056	CG13056	FBgn0040794
CG13057	retinin	FBgn0040074
CG13062	CG13062	FBgn0036603
CG13075	CG13075	FBgn0036563
CG13076	Notum	FBgn0044028
CG13077	CG13077	FBgn0032810
CG13082	CG13082	FBgn0032803
CG13085	CG13085	FBgn0032780
CG13086	CG13086	FBgn0032770
CG13091	CG13091	FBgn0032055
CG13096	CG13096	FBgn0032050
CG13101	CG13101	FBgn0032084
CG13106	Or30a	FBgn0032096
CG13109	tai	FBgn0041092
CG1311	CG1311	FBgn0035523
CG13116	CG13116	FBgn0032139
CG13117	CG13117	FBgn0032140
CG13123	CG13123	FBgn0032150
CG13124	CG13124	FBgn0032156
CG13126	CG13126	FBgn0032168
CG13131	CG13131	FBgn0032175
CG13139	lft	FBgn0032230
CG13140	dpr19	FBgn0032233
CG13142	CG13142	FBgn0032251
CG13148	CG13148	FBgn0033767
CG1315	CG1315	FBgn0026565
CG13177	CG13177	FBgn0040759
CG13183	CG13183	FBgn0033667
CG13185	CG13185	FBgn0033661
CG1319	CG1319	FBgn0035529
CG13190	cuff	FBgn0260932
CG13193	CG13193	FBgn0033650
CG13194	pyr	FBgn0033649
CG13195	Ir48b	FBgn0033648
CG13198	CG13198	FBgn0033640
CG13204	CG13204	FBgn0033627
CG13207	nompA	FBgn0016047
CG13215	CG13215	FBgn0033592
CG13216	CG13216	FBgn0033591
CG13226	CG13226	FBgn0033594
CG13229	CG13229	FBgn0033579
CG13231	CG13231	FBgn0033580
CG13232	BBS4	FBgn0033578
CG13239	CG13239	FBgn0037197
CG13247	CG13247	FBgn0036979
CG13248	CG13248	FBgn0036984
CG13250	CG13250	FBgn0037013
CG13251	CG13251	FBgn0037014
CG13252	CG13252	FBgn0037016
CG13253	cmpy	FBgn0037015
CG13263	Cyt-c-d	FBgn0086907
CG13270	Ugt36Ba	FBgn0040262
CG13271	Ugt36Bb	FBgn0040261
CG13272	CG13272	FBgn0086673
CG13279	Cyt-b5-r	FBgn0000406
CG13280	CG13280	FBgn0032609
CG13281	Cas	FBgn0022213
CG13282	CG13282	FBgn0032612
CG13283	CG13283	FBgn0032613
CG13287	CG13287	FBgn0035643
CG13288	CG13288	FBgn0035648
CG1330	Ccp84Ae	FBgn0004779
CG13300	CG13300	FBgn0035699
CG13305	CG13305	FBgn0035921
CG13306	CG13306	FBgn0040828
CG13309	CG13309	FBgn0035933
CG1331	Ccp84Af	FBgn0004778
CG13313	CG13313	FBgn0035941
CG13316	Mnt	FBgn0023215
CG13317	Ilp7	FBgn0044046
CG13319	CG13319	FBgn0033781
CG13320	Sans	FBgn0033785
CG13321	CG13321	FBgn0033787
CG13330	CG13330	FBgn0033848
CG13331	CG13331	FBgn0033850
CG13337	CG13337	FBgn0033863
CG13363	Hmt4-20	FBgn0025639
CG13365	CG13365	FBgn0029529
CG13366	CG13366	FBgn0025633
CG13367	CG13367	FBgn0025634
CG13373	CG13373	FBgn0029522
CG13374	pcl	FBgn0011822
CG13375	CG13375	FBgn0040370
CG13376	CG13376	FBgn0029518
CG13377	CG13377	FBgn0261446
CG13380	CG13380	FBgn0036799
CG13384	CG13384	FBgn0032036
CG13388	Akap200	FBgn0027932
CG1339	CG1339	FBgn0033202
CG13391	Aats-ala	FBgn0027094
CG13392	CG13392	FBgn0032033
CG13397	CG13397	FBgn0014417
CG13398	CG13398	FBgn0032042
CG13399	Chrac-14	FBgn0043002
CG13400	D12	FBgn0027490
CG13405	CG13405	FBgn0035097
CG13417	Gr93a	FBgn0041229
CG1343	Sp1	FBgn0020378
CG13432	qsm	FBgn0028622
CG13436	CG13436	FBgn0034532
CG13439	dpr	FBgn0040726
CG13441	Gr57a	FBgn0041240
CG13442	CG13442	FBgn0034546
CG13445	CG13445	FBgn0036532
CG13454	CG13454	FBgn0036503
CG13458	CG13458	FBgn0036479
CG13465	CG13465	FBgn0040809
CG13475	HGTX	FBgn0040318
CG13478	shd	FBgn0003388
CG13482	CG13482	FBgn0036419
CG13484	CG13484	FBgn0036406
CG1354	CG1354	FBgn0030151
CG1358	CG1358	FBgn0033196
CG1360	CG1360	FBgn0033195
CG13613	CG13613	FBgn0039193
CG1362	cdc2rk	FBgn0013435
CG13627	CG13627	FBgn0039217
CG13643	CG13643	FBgn0040601
CG13646	CG13646	FBgn0039255
CG13648	tnc	FBgn0039257
CG13650	CG13650	FBgn0039277
CG13651	danr	FBgn0039283
CG13674	CG13674	FBgn0035858
CG13675	CG13675	FBgn0035845
CG13676	CG13676	FBgn0035844
CG13686	lectin-21Cb	FBgn0040106
CG13687	Ptth	FBgn0013323
CG13688	Ipk2	FBgn0031267
CG13689	CG13689	FBgn0031270
CG13693	CG13693	FBgn0031235
CG13694	CG13694	FBgn0031219
CG13695	gk	FBgn0020300
CG13698	CG13698	FBgn0036773
CG13699	CG13699	FBgn0036781
CG13701	skl	FBgn0036786
CG1371	CG1371	FBgn0033482
CG13712	CG13712	FBgn0035570
CG13713	CG13713	FBgn0042199
CG13732	qjt	FBgn0036730
CG13739	CG13739	FBgn0033403
CG1374	tsh	FBgn0003866
CG13742	CG13742	FBgn0033372
CG13743	CG13743	FBgn0033368
CG13747	CG13747	FBgn0033364
CG13758	Pdfr	FBgn0260753
CG13766	CG13766	FBgn0031834
CG13771	CG13771	FBgn0031844
CG13772	Nlg2	FBgn0031866
CG13773	CG13773	FBgn0042092
CG13775	CG13775	FBgn0031874
CG13778	Mnn1	FBgn0031885
CG13780	Pvf2	FBgn0031888
CG13784	CG13784	FBgn0031897
CG13788	Gr28b	FBgn0045495
CG13795	CG13795	FBgn0031937
CG13796	CG13796	FBgn0031939
CG13830	CG13830	FBgn0039054
CG13833	CG13833	FBgn0039040
CG13840	CG13840	FBgn0039028
CG13841	CG13841	FBgn0040588
CG13842	CG13842	FBgn0039009
CG13849	Nop56	FBgn0038964
CG1385	Def	FBgn0010385
CG1387	CG1387	FBgn0030033
CG13874	Obp56h	FBgn0034475
CG13875	CG13875	FBgn0035104
CG13876	CG13876	FBgn0035109
CG13877	CG13877	FBgn0035112
CG13879	wac	FBgn0035120
CG13880	mRpL17	FBgn0035122
CG13894	CG13894	FBgn0035157
CG13895	CG13895	FBgn0035158
CG13896	CG13896	FBgn0035159
CG13897	hng3	FBgn0035160
CG13898	CG13898	FBgn0035161
CG13912	CG13912	FBgn0035186
CG13916	SA-2	FBgn0043865
CG13917	CG13917	FBgn0035237
CG13921	CG13921	FBgn0035267
CG13939	Obp50e	FBgn0033931
CG13949	CG13949	FBgn0031288
CG13954	CG13954	FBgn0033405
CG13956	kat80	FBgn0040207
CG13957	CG13957	FBgn0030739
CG13968	sNPF	FBgn0032840
CG13969	bwa	FBgn0045064
CG13972	CG13972	FBgn0039522
CG1399	CG1399	FBgn0033212
CG13994	CG13994	FBgn0031772
CG14005	CG14005	FBgn0031739
CG14014	CG14014	FBgn0031718
CG1402	CG1402	FBgn0029962
CG14020	CG14020	FBgn0031707
CG14021	fusl	FBgn0031702
CG14026	tkv	FBgn0003716
CG14029	vri	FBgn0016076
CG1403	Sep1	FBgn0011710
CG14031	Cyp4ac3	FBgn0031695
CG14040	CG14040	FBgn0031676
CG14049	Ilp6	FBgn0044047
CG14053	CG14053	FBgn0029603
CG1406	U2A	FBgn0033210
CG1407	CG1407	FBgn0033474
CG14072	CG14072	FBgn0032318
CG14073	CG14073	FBgn0036814
CG14074	CG14074	FBgn0036818
CG14075	CG14075	FBgn0036835
CG14080	Mkp3	FBgn0036844
CG14082	CG14082	FBgn0036851
CG14084	Bet1	FBgn0260857
CG1409	CG1409	FBgn0029964
CG1410	waw	FBgn0024182
CG14101	ms(3)76Ca	FBgn0036905
CG14102	CG14102	FBgn0036906
CG14104	CG14104	FBgn0040786
CG1411	CRMP	FBgn0023023
CG14110	CG14110	FBgn0036352
CG14111	CG14111	FBgn0036350
CG14115	CG14115	FBgn0036343
CG1412	RhoGAP19D	FBgn0031118
CG14122	Smyd4	FBgn0036282
CG14133	Pallidin	FBgn0036192
CG1414	bbx	FBgn0024251
CG14145	Blos2	FBgn0036118
CG14153	CG14153	FBgn0036094
CG14162	dpr6	FBgn0040823
CG14164	CG14164	FBgn0036057
CG14168	Zasp67	FBgn0036044
CG14176	Or67b	FBgn0036019
CG14186	CG14186	FBgn0036935
CG14190	CG14190	FBgn0030979
CG14193	HP1D3csd	FBgn0030994
CG14194	CG14194	FBgn0030996
CG14195	CG14195	FBgn0030998
CG14196	CG14196	FBgn0031002
CG14200	CG14200	FBgn0031023
CG14204	CG14204	FBgn0031032
CG14207	CG14207	FBgn0031037
CG1421	CG1421	FBgn0032966
CG14213	Rcd-1	FBgn0031047
CG14214	Sec61gamma	FBgn0031049
CG14216	Ssu72	FBgn0031054
CG14218	CG14218	FBgn0031031
CG14223	CG14223	FBgn0031053
CG14224	Ubqn	FBgn0031057
CG14226	dome	FBgn0043903
CG14234	CG14234	FBgn0031065
CG14235	CoVIb	FBgn0031066
CG14239	ppk15	FBgn0039424
CG1424	mst	FBgn0020272
CG14240	TwdlP	FBgn0039435
CG14242	TwdlS	FBgn0039443
CG14247	CG14247	FBgn0039454
CG14250	TwdlQ	FBgn0039448
CG14251	ms(3)K81	FBgn0002838
CG14257	CG14257	FBgn0039479
CG14266	ng2	FBgn0010294
CG14269	CG14269	FBgn0029658
CG14275	CG14275	FBgn0032022
CG14280	CG14280	FBgn0038695
CG1429	Mef2	FBgn0011656
CG14292	CG14292	FBgn0038658
CG14296	EndoA	FBgn0038659
CG14297	CG14297	FBgn0038655
CG14298	CG14298	FBgn0038654
CG14304	CG14304	FBgn0038629
CG14305	CG14305	FBgn0038630
CG14307	fru	FBgn0004652
CG14310	CG14310	FBgn0040569
CG14312	CG14312	FBgn0038596
CG14315	CG14315	FBgn0038568
CG14322	CG14322	FBgn0038532
CG14327	CG14327	FBgn0038526
CG14330	CG14330	FBgn0038512
CG14331	CG14331	FBgn0038510
CG14332	CG14332	FBgn0038509
CG14334	beat-IIa	FBgn0038498
CG14340	CG14340	FBgn0031302
CG14341	CG14341	FBgn0031315
CG1435	CBP	FBgn0026144
CG14351	haf	FBgn0261509
CG14353	CG14353	FBgn0036771
CG14362	CG14362	FBgn0038186
CG14367	CG14367	FBgn0038170
CG14372	CG14372	FBgn0038156
CG14387	d-cup	FBgn0038089
CG14390	beat-Vc	FBgn0038084
CG14391	CG14391	FBgn0038078
CG14394	NijC	FBgn0038079
CG14395	CG14395	FBgn0038073
CG14396	Ret	FBgn0011829
CG14405	CheB38c	FBgn0032888
CG14407	CG14407	FBgn0030584
CG14408	CG14408	FBgn0030581
CG14410	CG14410	FBgn0030583
CG14413	mRpS25	FBgn0030572
CG14414	CG14414	FBgn0030571
CG14416	CG14416	FBgn0040352
CG14417	CG14417	FBgn0040353
CG14418	CG14418	FBgn0040354
CG14426	nullo	FBgn0004143
CG14427	CG14427	FBgn0029931
CG14430	bou	FBgn0261284
CG14431	CG14431	FBgn0029922
CG14434	CG14434	FBgn0029915
CG14437	COQ7	FBgn0029502
CG14438	CG14438	FBgn0029899
CG14439	CG14439	FBgn0029898
CG14440	CG14440	FBgn0029894
CG14441	CG14441	FBgn0029895
CG14442	CG14442	FBgn0029893
CG14443	CG14443	FBgn0029880
CG14444	APC7	FBgn0029879
CG14445	CG14445	FBgn0029851
CG14446	CG14446	FBgn0262730
CG14447	Grip	FBgn0029830
CG14448	CG14448	FBgn0037191
CG14450	CG14450	FBgn0037184
CG14457	CG14457	FBgn0037174
CG14459	CG14459	FBgn0037171
CG14464	CG14464	FBgn0033000
CG14472	poe	FBgn0011230
CG14478	CG14478	FBgn0028953
CG14483	CG14483	FBgn0034248
CG14485	swi2	FBgn0034262
CG14487	Ir54a	FBgn0034272
CG1449	zfh2	FBgn0004607
CG14491	CG14491	FBgn0034284
CG14500	CG14500	FBgn0034318
CG14502	CG14502	FBgn0034321
CG14505	CG14505	FBgn0034327
CG14536	Herp	FBgn0031950
CG14538	CG14538	FBgn0031943
CG14546	CG14546	FBgn0039395
CG14551	CG14551	FBgn0039408
CG14556	CG14556	FBgn0039413
CG14560	msopa	FBgn0004414
CG14564	CG14564	FBgn0037131
CG14568	CG14568	FBgn0037124
CG14569	CG14569	FBgn0037123
CG14577	ORMDL	FBgn0037110
CG14579	CG14579	FBgn0031163
CG14589	CG14589	FBgn0033063
CG14591	CG14591	FBgn0033054
CG14593	CCHa2-R	FBgn0033058
CG14598	CG14598	FBgn0037503
CG14624	CG14624	FBgn0040357
CG14627	CG14627	FBgn0040361
CG1464	ey	FBgn0005558
CG14655	CG14655	FBgn0037275
CG14657	CG14657	FBgn0037282
CG14658	CG14658	FBgn0037283
CG14660	laf	FBgn0020280
CG14661	CG14661	FBgn0037288
CG14664	CG14664	FBgn0040682
CG14666	Tim17a2	FBgn0037307
CG14667	CG14667	FBgn0037317
CG14669	CG14669	FBgn0037326
CG14672	Spec2	FBgn0044823
CG14680	Cyp12e1	FBgn0037817
CG14701	CG14701	FBgn0037883
CG14704	PGRP-LB	FBgn0037906
CG14712	CG14712	FBgn0037924
CG1472	Sec24AB	FBgn0033460
CG14723	HisCl1	FBgn0037950
CG14724	CoVa	FBgn0019624
CG14728	sad	FBgn0003312
CG14731	CG14731	FBgn0037964
CG14734	Tk	FBgn0037976
CG14735	ssp5	FBgn0037985
CG14739	CG14739	FBgn0037987
CG1474	Es2	FBgn0023506
CG14740	CG14740	FBgn0037988
CG14741	CG14741	FBgn0037989
CG14749	CG14749	FBgn0033316
CG14752	CG14752	FBgn0033307
CG14756	CG14756	FBgn0033275
CG14760	CG14760	FBgn0033277
CG14763	CG14763	FBgn0033243
CG1478	Cp36	FBgn0000359
CG14796	Mur2B	FBgn0025390
CG14797	CG14797	FBgn0029587
CG14808	Scgdelta	FBgn0025391
CG14810	CG14810	FBgn0029589
CG14814	CG14814	FBgn0023515
CG14821	tow	FBgn0035719
CG14825	BBS1	FBgn0035741
CG14839	CG14839	FBgn0038219
CG14841	CG14841	FBgn0038218
CG14852	CG14852	FBgn0038242
CG14857	CG14857	FBgn0038262
CG14860	CG14860	FBgn0038273
CG14869	AdamTS-A	FBgn0038341
CG14880	CG14880	FBgn0038422
CG14893	CG14893	FBgn0038451
CG14898	CG14898	FBgn0038437
CG14899	Der-2	FBgn0038438
CG14900	Cad89D	FBgn0038439
CG14905	CG14905	FBgn0038452
CG14909	VhaM9.7-d	FBgn0038458
CG14919	AstC	FBgn0032336
CG14921	CG14921	FBgn0032345
CG14926	CG14926	FBgn0032360
CG14937	CG14937	FBgn0032377
CG14938	crol	FBgn0020309
CG14945	CG14945	FBgn0032402
CG14946	CG14946	FBgn0032405
CG14948	dpr18	FBgn0030723
CG1495	CaMKI	FBgn0016126
CG14960	CG14960	FBgn0035428
CG14962	Asciz	FBgn0035407
CG14964	CG14964	FBgn0035410
CG14967	CG14967	FBgn0035420
CG14968	CG14968	FBgn0035431
CG14990	CG14990	FBgn0035496
CG14993	Faa	FBgn0016013
CG14994	Gad1	FBgn0004516
CG14995	CG14995	FBgn0035497
CG14996	Chd64	FBgn0035499
CG14997	CG14997	FBgn0035515
CG14998	ens	FBgn0264693
CG14999	RfC4	FBgn0260985
CG1500	fw	FBgn0001083
CG15002	mas	FBgn0011653
CG15003	Teh4	FBgn0035504
CG15004	Teh2	FBgn0035505
CG15009	ImpL2	FBgn0001257
CG1501	unc	FBgn0003950
CG15010	ago	FBgn0041171
CG15013	dyl	FBgn0066365
CG15015	Cip4	FBgn0035533
CG15021	CG15021	FBgn0035544
CG15025	CG15025	FBgn0038709
CG15035	CG15035	FBgn0029949
CG1504	CG1504	FBgn0031100
CG15042	CG15042	FBgn0030937
CG15047	CG15047	FBgn0030938
CG1505	gd	FBgn0000808
CG15056	CG15056	FBgn0030918
CG15059	CG15059	FBgn0030905
CG1506	Ac3	FBgn0023416
CG15064	Him	FBgn0030900
CG1507	Pur-alpha	FBgn0022361
CG15078	Mctp	FBgn0034389
CG15080	CG15080	FBgn0034391
CG15081	Phb2	FBgn0010551
CG15082	CG15082	FBgn0034397
CG15088	List	FBgn0034381
CG15096	CG15096	FBgn0034394
CG15097	CG15097	FBgn0034396
CG15109	CG15109	FBgn0034416
CG1511	Eph	FBgn0025936
CG15117	CG15117	FBgn0034417
CG1512	Cul2	FBgn0032956
CG15120	CG15120	FBgn0034454
CG15121	Ir56b	FBgn0034456
CG15122	Ir56c	FBgn0034457
CG1513	CG1513	FBgn0033463
CG15130	CG15130	FBgn0032860
CG15138	beat-IIIc	FBgn0032629
CG15150	elfless	FBgn0032660
CG15151	rdo	FBgn0243486
CG15154	Socs36E	FBgn0041184
CG1516	CG1516	FBgn0027580
CG15160	CG15160	FBgn0032688
CG15161	CG15161	FBgn0032692
CG15162	MESR3	FBgn0032694
CG15167	CG15167	FBgn0032709
CG15168	CG15168	FBgn0032732
CG15170	CG15170	FBgn0032733
CG15178	sowi	FBgn0037460
CG15180	glob2	FBgn0250846
CG15186	CG15186	FBgn0037448
CG15188	Osi20	FBgn0037430
CG15189	Osi19	FBgn0037429
CG15191	e(y)2	FBgn0000618
CG15198	CG15198	FBgn0030283
CG15218	CycK	FBgn0025674
CG15224	CkIIbeta	FBgn0000259
CG15225	CG15225	FBgn0034551
CG15227	CG15227	FBgn0034554
CG15231	IM4	FBgn0040653
CG1524	RpS14a	FBgn0004403
CG15258	CG15258	FBgn0032563
CG15259	nht	FBgn0041103
CG15261	UK114	FBgn0086691
CG15266	l(2)35Cc	FBgn0259982
CG15267	dao	FBgn0028862
CG15269	CG15269	FBgn0028878
CG15270	CG15270	FBgn0028879
CG15274	GABA-B-R1	FBgn0260446
CG15283	CG15283	FBgn0028844
CG15308	CG15308	FBgn0040941
CG15317	CG15317	FBgn0030137
CG15330	CG15330	FBgn0029987
CG15332	CG15332	FBgn0029986
CG15333	CG15333	FBgn0029989
CG15335	cyr	FBgn0030001
CG15345	CG15345	FBgn0040928
CG15350	Cp7Fb	FBgn0014465
CG15358	CG15358	FBgn0031373
CG15367	Dip1	FBgn0040467
CG15370	CG15370	FBgn0030107
CG15371	Gr8a	FBgn0030108
CG15375	CG15375	FBgn0029694
CG15382	CG15382	FBgn0031393
CG15385	CG15385	FBgn0031397
CG15390	CG15390	FBgn0031419
CG15403	CG15403	FBgn0031504
CG15408	CG15408	FBgn0031523
CG15414	CG15414	FBgn0031542
CG15418	CG15418	FBgn0031554
CG15427	tutl	FBgn0010473
CG15429	CG15429	FBgn0031596
CG1543	Tbh	FBgn0010329
CG15433	Elp3	FBgn0031604
CG15436	CG15436	FBgn0031610
CG15444	ine	FBgn0011603
CG15460	jb	FBgn0031104
CG15465	CG15465	FBgn0029746
CG15479	CG15479	FBgn0032493
CG1548	cathD	FBgn0029093
CG15480	CG15480	FBgn0032489
CG15485	CG15485	FBgn0032442
CG15498	CG15498	FBgn0038892
CG15570	CG15570	FBgn0029697
CG15572	CG15572	FBgn0029702
CG15576	CG15576	FBgn0029700
CG15578	CG15578	FBgn0040905
CG15579	CG15579	FBgn0040906
CG15581	Or83c	FBgn0037399
CG15582	Obp83cd	FBgn0046878
CG1559	Upf1	FBgn0030354
CG15591	Osi8	FBgn0037415
CG15592	Osi9	FBgn0037416
CG15594	CG15594	FBgn0037421
CG15599	CG15599	FBgn0030667
CG1560	mys	FBgn0004657
CG15601	CG15601	FBgn0030673
CG1561	CG1561	FBgn0030317
CG15611	CG15611	FBgn0034194
CG15614	CG15614	FBgn0034168
CG15625	CG15625	FBgn0031644
CG15626	tank	FBgn0031635
CG15628	CG15628	FBgn0031632
CG15629	CG15629	FBgn0031630
CG15636	HP6	FBgn0031613
CG15649	CG15649	FBgn0034563
CG15650	CG15650	FBgn0034565
CG15685	Ir92a	FBgn0038789
CG15712	CG15712	FBgn0034131
CG15715	CG15715	FBgn0036538
CG15719	CG15719	FBgn0030440
CG15727	Aven	FBgn0030410
CG15728	CG15728	FBgn0030409
CG15730	Mks1	FBgn0030395
CG15737	wisp	FBgn0260780
CG15740	CG15740	FBgn0030340
CG15743	CG15743	FBgn0030465
CG15754	CG15754	FBgn0030492
CG15756	CG15756	FBgn0030493
CG15757	Cpr12A	FBgn0030494
CG15773	CG15773	FBgn0029795
CG1578	CG1578	FBgn0030336
CG15803	CG15803	FBgn0038606
CG15811	Rop	FBgn0004574
CG15822	CG15822	FBgn0035308
CG15829	CG15829	FBgn0035743
CG15831	CG15831	FBgn0040034
CG15845	Adf1	FBgn0000054
CG15848	Scp1	FBgn0020908
CG15855	Eip63F-1	FBgn0004910
CG15862	Pka-R2	FBgn0022382
CG15865	CG15865	FBgn0015336
CG1587	Crk	FBgn0024811
CG15870	CG15870	FBgn0033798
CG15876	CG15876	FBgn0035569
CG15881	CG15881	FBgn0036909
CG15882	CG15882	FBgn0030983
CG15890	CG15890	FBgn0030576
CG15899	Ca-alpha1T	FBgn0264386
CG15902	Ugt86Dj	FBgn0040250
CG15904	Ir56d	FBgn0034458
CG15908	CG15908	FBgn0033085
CG1591	REG	FBgn0029133
CG15917	Gbp	FBgn0034199
CG15923	CG15923	FBgn0038814
CG15925	CG15925	FBgn0034129
CG1598	CG1598	FBgn0033191
CG1600	Drat	FBgn0033188
CG1602	CG1602	FBgn0033186
CG1618	comt	FBgn0000346
CG1622	CG1622	FBgn0030468
CG1625	dila	FBgn0033447
CG1629	yellow-h	FBgn0039896
CG1631	CG1631	FBgn0031101
CG1634	Nrg	FBgn0264975
CG1637	CG1637	FBgn0030245
CG1639	l(1)10Bb	FBgn0001491
CG1643	Atg5	FBgn0029943
CG1648	CG1648	FBgn0033446
CG1652	lectin-46Cb	FBgn0040092
CG1656	lectin-46Ca	FBgn0040093
CG1664	sbr	FBgn0003321
CG1665	CG1665	FBgn0033451
CG1667	CG1667	FBgn0033453
CG1669	kappaB-Ras	FBgn0040513
CG16708	Cerk	FBgn0037315
CG16711	CG16711	FBgn0036032
CG16712	CG16712	FBgn0031561
CG16713	CG16713	FBgn0031560
CG16717	CG16717	FBgn0036028
CG16718	subdued	FBgn0038721
CG16719	CG16719	FBgn0036029
CG16720	5-HT1A	FBgn0004168
CG16721	CG16721	FBgn0029820
CG16727	CG16727	FBgn0038719
CG16733	St2	FBgn0037665
CG16734	CG16734	FBgn0037667
CG16736	CG16736	FBgn0037668
CG16738	slp1	FBgn0003430
CG1674	CG1674	FBgn0039897
CG1675	Ntmt	FBgn0033457
CG16752	SPR	FBgn0029768
CG16753	CG16753	FBgn0035393
CG16757	Spn	FBgn0010905
CG16758	CG16758	FBgn0035348
CG16761	Cyp4d20	FBgn0035344
CG16762	CG16762	FBgn0035343
CG1677	CG1677	FBgn0029941
CG16771	CG16771	FBgn0032779
CG16779	CG16779	FBgn0037698
CG16798	CG16798	FBgn0032856
CG16799	CG16799	FBgn0034538
CG16801	Hr51	FBgn0034012
CG16807	roq	FBgn0036621
CG16812	CG16812	FBgn0032488
CG16813	CG16813	FBgn0032490
CG16824	CG16824	FBgn0040973
CG16827	ItgalphaPS4	FBgn0034005
CG1683	Ant2	FBgn0025111
CG16834	lectin-33A	FBgn0040096
CG16857	CG16857	FBgn0028482
CG16858	vkg	FBgn0016075
CG16870	Acyp	FBgn0025115
CG16874	Vm32E	FBgn0014076
CG16876	NimC4	FBgn0260011
CG1688	CG1688	FBgn0027589
CG16884	CG16884	FBgn0028544
CG16885	CG16885	FBgn0032538
CG16894	CG16894	FBgn0034483
CG16901	sqd	FBgn0263396
CG16904	CG16904	FBgn0037763
CG16905	eloF	FBgn0037762
CG1691	Imp	FBgn0262735
CG16926	CG16926	FBgn0040732
CG16940	CG16940	FBgn0035111
CG16941	CG16941	FBgn0266917
CG16944	sesB	FBgn0003360
CG16947	CG16947	FBgn0031816
CG16963	Cry	FBgn0005664
CG16965	CG16965	FBgn0032387
CG16969	dgt2	FBgn0032390
CG1697	rho-4	FBgn0030318
CG16972	CG16972	FBgn0032481
CG16973	msn	FBgn0010909
CG16975	Sfmbt	FBgn0032475
CG1698	CG1698	FBgn0033443
CG16982	Roc1a	FBgn0025638
CG16983	skpA	FBgn0025637
CG16984	CG16984	FBgn0062517
CG16987	daw	FBgn0031461
CG16989	CG16989	FBgn0025621
CG16993	in	FBgn0001259
CG17002	CG17002	FBgn0033122
CG17010	CG17010	FBgn0032424
CG17011	lectin-30A	FBgn0040097
CG17018	CG17018	FBgn0039972
CG17026	CG17026	FBgn0036550
CG1703	CG1703	FBgn0030321
CG17030	CG17030	FBgn0035584
CG17031	Ref2	FBgn0032439
CG17046	klar	FBgn0001316
CG17047	CG17047	FBgn0033827
CG17048	CG17048	FBgn0033828
CG1705	Met	FBgn0002723
CG17059	CG17059	FBgn0040754
CG17061	mthl10	FBgn0035132
CG17064	mars	FBgn0033845
CG17078	CG17078	FBgn0086855
CG1708	cos	FBgn0000352
CG17081	Cep135	FBgn0036480
CG17084	mthl9	FBgn0035131
CG17090	hipk	FBgn0035142
CG17097	CG17097	FBgn0265264
CG1710	Hcf	FBgn0039904
CG17100	cwo	FBgn0259938
CG17104	CG17104	FBgn0040496
CG17105	CG17105	FBgn0032280
CG17107	CG17107	FBgn0032281
CG17108	CG17108	FBgn0032285
CG17116	Lip2	FBgn0024740
CG17117	hth	FBgn0001235
CG17124	CG17124	FBgn0032297
CG17129	CG17129	FBgn0035151
CG17131	tyn	FBgn0029128
CG17141	CG17141	FBgn0039020
CG17142	pyx	FBgn0035113
CG17154	CG17154	FBgn0036246
CG17166	mRpL39	FBgn0036462
CG17177	CG17177	FBgn0036440
CG17181	Kah	FBgn0035144
CG17184	Arfip	FBgn0037884
CG17193	CG17193	FBgn0040571
CG17200	Ugt86Dg	FBgn0040253
CG17207	CG17207	FBgn0038051
CG17211	CG17211	FBgn0032414
CG17218	crok	FBgn0032421
CG17219	CG17219	FBgn0031494
CG1722	CG1722	FBgn0031168
CG17224	CG17224	FBgn0031489
CG17227	lig3	FBgn0038035
CG17228	pros	FBgn0004595
CG17230	CG17230	FBgn0046225
CG1724	CG1724	FBgn0031164
CG17244	CG17244	FBgn0039031
CG1725	dlg1	FBgn0001624
CG17255	nocte	FBgn0261710
CG17257	GABPI	FBgn0031495
CG17261	CG17261	FBgn0031501
CG17264	CG17264	FBgn0031490
CG17265	CG17265	FBgn0031488
CG17273	AdSS	FBgn0027493
CG17283	CG17283	FBgn0038505
CG17285	Fbp1	FBgn0000639
CG17291	Pp2A-29B	FBgn0260439
CG17292	CG17292	FBgn0032029
CG17295	Rcd4	FBgn0032034
CG17299	SNF4Agamma	FBgn0264357
CG1732	CG1732	FBgn0039915
CG17320	ScpX	FBgn0015808
CG17321	CG17321	FBgn0032719
CG17322	CG17322	FBgn0027070
CG17324	CG17324	FBgn0027074
CG17331	Prosbeta4	FBgn0032596
CG17332	VhaSFD	FBgn0027779
CG17343	CG17343	FBgn0032751
CG17344	CG17344	FBgn0032755
CG17348	drl	FBgn0015380
CG17358	Taf12	FBgn0011290
CG17359	CG17359	FBgn0036396
CG17360	CG17360	FBgn0037949
CG17361	CG17361	FBgn0036395
CG17362	CG17362	FBgn0036393
CG17364	CG17364	FBgn0036391
CG17367	Lnk	FBgn0028717
CG17369	Vha55	FBgn0005671
CG17370	SppL	FBgn0039381
CG17383	jigr1	FBgn0039350
CG17386	CG17386	FBgn0033936
CG17387	CG17387	FBgn0037276
CG1743	Gs2	FBgn0001145
CG17461	Kif3C	FBgn0039925
CG1747	Sk1	FBgn0030300
CG17484	p120ctn	FBgn0260799
CG17486	CG17486	FBgn0032997
CG17489	RpL5	FBgn0064225
CG17492	mib2	FBgn0086442
CG17510	Fis1	FBgn0039969
CG17523	GstE2	FBgn0063498
CG17528	CG17528	FBgn0261387
CG17544	CG17544	FBgn0032775
CG17549	CG17549	FBgn0032774
CG17559	dnt	FBgn0024245
CG1759	cad	FBgn0000251
CG17597	CG17597	FBgn0032715
CG17608	fu12	FBgn0026718
CG17610	grk	FBgn0001137
CG1762	Itgbetanu	FBgn0010395
CG17625	CG17625	FBgn0039002
CG1763	nod	FBgn0002948
CG1764	CG1764	FBgn0030467
CG17642	mRpL48	FBgn0031357
CG17646	CG17646	FBgn0264494
CG17648	CG17648	FBgn0031364
CG1765	EcR	FBgn0000546
CG17654	Eno	FBgn0000579
CG17657	frtz	FBgn0086698
CG17660	CG17660	FBgn0031356
CG17665	IntS3	FBgn0262117
CG1768	dia	FBgn0011202
CG17681	CG17681	FBgn0032668
CG17683	CG17683	FBgn0262115
CG17684	CG17684	FBgn0263780
CG17691	CG17691	FBgn0039993
CG17697	fz	FBgn0001085
CG1770	HDAC4	FBgn0041210
CG17704	Nipped-B	FBgn0026401
CG17707	CG17707	FBgn0025835
CG1771	mew	FBgn0004456
CG17712	CG17712	FBgn0027597
CG17716	fas	FBgn0000633
CG17717	CG17717	FBgn0029877
CG1772	dap	FBgn0010316
CG17723	ZnT63C	FBgn0035432
CG17725	Pepck	FBgn0003067
CG1773	CG1773	FBgn0033439
CG17732	CG17732	FBgn0036923
CG17734	CG17734	FBgn0037890
CG17738	CG17738	FBgn0038009
CG17746	CG17746	FBgn0035425
CG17751	CG17751	FBgn0038717
CG17752	CG17752	FBgn0038718
CG17762	Tomosyn	FBgn0030412
CG17764	CG17764	FBgn0029751
CG17765	CG17765	FBgn0033529
CG17768	CG17768	FBgn0032240
CG17777	CG17777	FBgn0040900
CG17778	CG17778	FBgn0023534
CG17780	CG17780	FBgn0039197
CG17784	CG17784	FBgn0039192
CG17795	mthl2	FBgn0035623
CG1780	Idgf4	FBgn0026415
CG17800	Dscam1	FBgn0033159
CG1783	Slip1	FBgn0024728
CG17834	CG17834	FBgn0028394
CG17835	inv	FBgn0001269
CG17838	Syp	FBgn0038826
CG17840	CG17840	FBgn0031611
CG17841	CG17841	FBgn0028480
CG17843	CG17843	FBgn0038919
CG17853	Or43b	FBgn0026393
CG17870	14-3-3zeta	FBgn0004907
CG17871	Or71a	FBgn0036474
CG17888	Pdp1	FBgn0016694
CG17896	CG17896	FBgn0023537
CG17903	Cyt-c-p	FBgn0000409
CG17904	CG17904	FBgn0032597
CG17905	ChLD3	FBgn0032598
CG17906	CG17906	FBgn0032086
CG17907	Ace	FBgn0000024
CG17911	Or85c	FBgn0037591
CG17912	CG17912	FBgn0032600
CG17914	yellow-b	FBgn0032601
CG17927	Mhc	FBgn0264695
CG17928	CG17928	FBgn0032603
CG1793	MED26	FBgn0039923
CG17932	Ugt36Bc	FBgn0040260
CG1794	Mmp2	FBgn0033438
CG17941	ds	FBgn0000497
CG17970	Cyp4ac2	FBgn0031694
CG17975	sut2	FBgn0028562
CG17988	Ance-3	FBgn0032536
CG1799	ras	FBgn0003204
CG17996	CG17996	FBgn0032595
CG17999	CG17999	FBgn0034552
CG18001	RpL38	FBgn0040007
CG18009	Trf2	FBgn0261793
CG18013	Psf2	FBgn0261976
CG18023	Eip78C	FBgn0004865
CG18024	SoxN	FBgn0029123
CG18028	lt	FBgn0002566
CG18031	CG18031	FBgn0023550
CG18069	CaMKII	FBgn0264607
CG18088	CG18088	FBgn0032082
CG18095	CG18095	FBgn0028872
CG18102	shi	FBgn0003392
CG18104	arg	FBgn0023535
CG1812	CG1812	FBgn0031119
CG18131	CG18131	FBgn0031343
CG18135	CG18135	FBgn0036837
CG18144	Hand	FBgn0032209
CG18145	Ripalpha	FBgn0032189
CG18146	NimC2	FBgn0028939
CG1817	Ptp10D	FBgn0004370
CG18170	CG18170	FBgn0035239
CG18174	Rpn11	FBgn0028694
CG18212	alt	FBgn0038535
CG18214	trio	FBgn0024277
CG1822	bif	FBgn0014133
CG18223	CG18223	FBgn0036832
CG18234	CG18234	FBgn0265268
CG18241	Toll-4	FBgn0032095
CG18247	shark	FBgn0015295
CG1825	Map60	FBgn0010342
CG18250	Dg	FBgn0034072
CG1826	BTBD9	FBgn0030228
CG18262	CG18262	FBgn0030012
CG18265	CG18265	FBgn0036725
CG18271	slx1	FBgn0037263
CG18273	CG18273	FBgn0029525
CG18278	CG18278	FBgn0033836
CG18279	IM10	FBgn0033835
CG18285	igl	FBgn0013467
CG1830	PhKgamma	FBgn0011754
CG18304	CG18304	FBgn0031869
CG18313	betaNACtes4	FBgn0030566
CG18314	DopEcR	FBgn0035538
CG18315	Aprt	FBgn0000109
CG18317	Rim2	FBgn0031359
CG18319	ben	FBgn0000173
CG1832	Clamp	FBgn0032979
CG18321	miple2	FBgn0029002
CG18331	Muc68Ca	FBgn0036181
CG18340	Ucp4B	FBgn0031758
CG18341	Prosbeta2R1	FBgn0029812
CG18349	Cpr67Fa2	FBgn0036109
CG1835	CG1835	FBgn0031127
CG18362	Mio	FBgn0032940
CG18368	CG18368	FBgn0033864
CG1837	prtp	FBgn0030329
CG18371	CG18371	FBgn0033893
CG18374	Gyk	FBgn0025592
CG18389	Eip93F	FBgn0264490
CG18397	ssp3	FBgn0032723
CG18398	Tango6	FBgn0032728
CG18402	InR	FBgn0013984
CG18405	Sema-1a	FBgn0011259
CG18412	ph-p	FBgn0004861
CG18437	unc80	FBgn0039536
CG18445	oys	FBgn0033476
CG18446	CG18446	FBgn0033458
CG1845	Br140	FBgn0033155
CG18466	Nmdmc	FBgn0010222
CG18467	CG18467	FBgn0034218
CG18468	Lhr	FBgn0034217
CG18469	CG18469	FBgn0034206
CG18476	CG18476	FBgn0037931
CG18492	Tak1	FBgn0026323
CG18497	spen	FBgn0016977
CG18525	Spn88Ea	FBgn0028984
CG18530	CG18530	FBgn0042207
CG18531	Gr2a	FBgn0265139
CG18536	CG18536	FBgn0034322
CG18537	CG18537	FBgn0034323
CG18538	CG18538	FBgn0034324
CG18539	CG18539	FBgn0034325
CG1854	Or43a	FBgn0026389
CG18540	CG18540	FBgn0034326
CG18549	CG18549	FBgn0038053
CG18563	CG18563	FBgn0032639
CG1857	nec	FBgn0002930
CG18572	r	FBgn0003189
CG18577	CG18577	FBgn0037870
CG18582	mbt	FBgn0025743
CG18585	CG18585	FBgn0031929
CG18596	CG18596	FBgn0038953
CG18605	CG18605	FBgn0034411
CG18616	Not10	FBgn0260444
CG1862	Ephrin	FBgn0040324
CG18622	CG18622	FBgn0038460
CG1864	Hr38	FBgn0014859
CG18642	Bem46	FBgn0025109
CG18657	NetA	FBgn0015773
CG18659	CG18659	FBgn0027561
CG18660	Nckx30C	FBgn0028704
CG18666	CG18666	FBgn0040967
CG18675	CG18675	FBgn0040696
CG18676	Teh3	FBgn0040697
CG18734	Fur2	FBgn0004598
CG18745	CG18745	FBgn0042102
CG18746	CG18746	FBgn0042103
CG18747	CG18747	FBgn0042104
CG18748	CG18748	FBgn0042105
CG18765	CG18765	FBgn0042110
CG18766	CG18766	FBgn0042111
CG18767	mRpL36	FBgn0042112
CG1877	Cul1	FBgn0015509
CG18809	CG18809	FBgn0042132
CG18810	CG18810	FBgn0042133
CG18811	Capr	FBgn0042134
CG18812	CG18812	FBgn0042135
CG18814	CG18814	FBgn0042137
CG1882	CG1882	FBgn0033226
CG18823	CG18823	FBgn0042146
CG18858	CG18858	FBgn0042175
CG1886	ATP7	FBgn0030343
CG1887	CG1887	FBgn0035290
CG1893	scramb2	FBgn0035390
CG1909	CG1909	FBgn0039911
CG1915	sls	FBgn0086906
CG1921	sty	FBgn0014388
CG1922	onecut	FBgn0028996
CG1927	CG1927	FBgn0027547
CG1942	CG1942	FBgn0033215
CG1956	R	FBgn0004636
CG1965	CG1965	FBgn0037466
CG1967	p24-1	FBgn0030341
CG1970	CG1970	FBgn0039909
CG1975	Drep-2	FBgn0028408
CG1977	alpha-Spec	FBgn0250789
CG1978	Or45a	FBgn0033404
CG1979	CG1979	FBgn0026563
CG1981	Thd1	FBgn0026869
CG1982	Sodh-1	FBgn0024289
CG2009	bip2	FBgn0026262
CG2017	CG2017	FBgn0037391
CG2022	CG2022	FBgn0037292
CG2025	CG2025	FBgn0030344
CG2028	CkIalpha	FBgn0015024
CG2038	CSN7	FBgn0028836
CG2040	hig	FBgn0010114
CG2043	Lcp3	FBgn0002534
CG2045	Ser7	FBgn0019929
CG2052	Lin29	FBgn0262636
CG2056	spirit	FBgn0030051
CG2078	Myd88	FBgn0033402
CG2082	CG2082	FBgn0027608
CG2086	drpr	FBgn0027594
CG2091	CG2091	FBgn0037372
CG2092	scra	FBgn0261385
CG2093	Vps13	FBgn0033194
CG2095	Sec8	FBgn0266672
CG2096	flw	FBgn0000711
CG2097	Sym	FBgn0037371
CG2102	cas	FBgn0004878
CG2104	CG2104	FBgn0037365
CG2105	Corin	FBgn0033192
CG2111	CG2111	FBgn0030223
CG2120	CG2120	FBgn0030005
CG2121	CG2121	FBgn0033289
CG2127	CG2127	FBgn0033286
CG2137	CG2137	FBgn0033190
CG2144	CG2144	FBgn0033187
CG2157	CG2157	FBgn0030244
CG2162	CG2162	FBgn0035388
CG2163	Pabp2	FBgn0005648
CG2175	dec-1	FBgn0000427
CG2194	su(r)	FBgn0086450
CG2199	CG2199	FBgn0035213
CG2201	CG2201	FBgn0032955
CG2206	l(1)G0193	FBgn0027280
CG2207	Df31	FBgn0022893
CG2209	CG2209	FBgn0030441
CG2211	CG2211	FBgn0035211
CG2212	sws	FBgn0003656
CG2213	msd5	FBgn0035210
CG2219	Arl4	FBgn0039889
CG2221	l(1)G0289	FBgn0028331
CG2225	CG2225	FBgn0032957
CG2233	CG2233	FBgn0029990
CG2238	EF2	FBgn0000559
CG2247	CG2247	FBgn0030320
CG2248	Rac1	FBgn0010333
CG2252	fs(1)h	FBgn0004656
CG2253	Upf2	FBgn0029992
CG2256	CG2256	FBgn0029995
CG2259	Gclc	FBgn0040319
CG2262	Smox	FBgn0025800
CG2264	magu	FBgn0262169
CG2269	CG2269	FBgn0033484
CG2275	Jra	FBgn0001291
CG2278	CG2278	FBgn0030017
CG2292	CG2292	FBgn0033479
CG2302	nAChRalpha3	FBgn0015519
CG2316	CG2316	FBgn0039890
CG2328	eve	FBgn0000606
CG2330	Neurochondrin	FBgn0037447
CG2336	CG2336	FBgn0037455
CG2342	Ccp84Ag	FBgn0004777
CG2345	Edg84A	FBgn0000552
CG2360	Ccp84Aa	FBgn0004783
CG2371	CG2371	FBgn0030323
CG2380	NfI	FBgn0042696
CG2381	Syt7	FBgn0039900
CG2397	Cyp6a13	FBgn0033304
CG2411	ptc	FBgn0003892
CG2412	Rad51C	FBgn0033389
CG2444	CG2444	FBgn0030326
CG2448	FucT6	FBgn0030327
CG2467	pot	FBgn0250871
CG2488	phr6-4	FBgn0016054
CG2503	atms	FBgn0010750
CG2507	sas	FBgn0002306
CG2520	lap	FBgn0086372
CG2525	Hus1-like	FBgn0026417
CG2528	CG2528	FBgn0032969
CG2530	corto	FBgn0010313
CG2540	CG2540	FBgn0030411
CG2555	Cpr11B	FBgn0030398
CG2556	CG2556	FBgn0030396
CG2560	Cpr11A	FBgn0030394
CG2577	CG2577	FBgn0030384
CG2604	CG2604	FBgn0037298
CG2608	CG2608	FBgn0032870
CG2611	CG2611	FBgn0032871
CG2614	CG2614	FBgn0032873
CG2615	ik2	FBgn0086657
CG2621	sgg	FBgn0003371
CG2637	Fs(2)Ket	FBgn0262743
CG2641	CG2641	FBgn0037518
CG2652	CG2652	FBgn0025838
CG2655	HLH3B	FBgn0011276
CG2663	CG2663	FBgn0037323
CG2666	kkv	FBgn0001311
CG2669	hd	FBgn0086695
CG2670	Taf7	FBgn0024909
CG2671	l(2)gl	FBgn0002121
CG2674	Sam-S	FBgn0005278
CG2682	d4	FBgn0033015
CG2699	Pi3K21B	FBgn0020622
CG2714	crm	FBgn0000376
CG2750	CG2750	FBgn0030376
CG2762	ush	FBgn0003963
CG2774	Snx1	FBgn0031534
CG2788	Dot	FBgn0015663
CG2789	CG2789	FBgn0031263
CG2807	CG2807	FBgn0031266
CG2813	cold	FBgn0031268
CG2818	CG2818	FBgn0031566
CG2822	Shaw	FBgn0003386
CG2837	CG2837	FBgn0031646
CG2841	ptr	FBgn0003159
CG2843	Cwc25	FBgn0031452
CG2845	phl	FBgn0003079
CG2849	Rala	FBgn0015286
CG2854	CG2854	FBgn0040391
CG2855	aph-1	FBgn0031458
CG2865	CG2865	FBgn0023526
CG2867	Prat	FBgn0004901
CG2872	AstA-R1	FBgn0266429
CG2887	CG2887	FBgn0030207
CG2889	CG2889	FBgn0030206
CG2890	PPP4R2r	FBgn0030208
CG2901	CG2901	FBgn0029679
CG2902	Nmdar1	FBgn0010399
CG2904	ec	FBgn0000542
CG2910	nito	FBgn0027548
CG2914	Ets21C	FBgn0005660
CG2922	kra	FBgn0250753
CG2929	Pi4KIIalpha	FBgn0037339
CG2931	CG2931	FBgn0037342
CG2939	slp2	FBgn0004567
CG2945	cin	FBgn0000316
CG2950	mxt	FBgn0031637
CG2962	CG2962	FBgn0030186
CG2968	l(1)G0230	FBgn0028342
CG2969	Atet	FBgn0020762
CG2977	Inx7	FBgn0027106
CG2986	RpS21	FBgn0015521
CG2988	ems	FBgn0000576
CG2991	CG2991	FBgn0031474
CG2993	CG2993	FBgn0037521
CG2995	G9a	FBgn0040372
CG2998	RpS28b	FBgn0030136
CG2999	unc-13	FBgn0025726
CG30001	CG30001	FBgn0050001
CG30002	CG30002	FBgn0260474
CG30007	CG30007	FBgn0050007
CG30008	CG30008	FBgn0050008
CG3001	Hex-A	FBgn0001186
CG30015	CG30015	FBgn0050015
CG3002	Gga	FBgn0030141
CG30023	sprt	FBgn0082585
CG30035	Tret1-1	FBgn0050035
CG30039	CG30039	FBgn0050039
CG30040	jeb	FBgn0086677
CG30044	s-cup	FBgn0050044
CG30053	CG30053	FBgn0050053
CG30056	CG30056	FBgn0050056
CG30060	CG30060	FBgn0265272
CG30062	CG30062	FBgn0050062
CG30069	CG30069	FBgn0050069
CG30074	Obp50d	FBgn0050074
CG30076	CG30076	FBgn0050076
CG3008	CG3008	FBgn0031643
CG30080	CG30080	FBgn0050080
CG30083	CG30083	FBgn0050083
CG30084	Zasp52	FBgn0265991
CG30085	Rif1	FBgn0050085
CG30089	CG30089	FBgn0050089
CG30093	CG30093	FBgn0050093
CG30101	CG30101	FBgn0050101
CG30103	CG30103	FBgn0050103
CG30104	NT5E-2	FBgn0050104
CG3011	CG3011	FBgn0029823
CG30114	CG30114	FBgn0050114
CG30115	GEFmeso	FBgn0050115
CG30116	CG30116	FBgn0028496
CG30118	CG30118	FBgn0050118
CG30120	CG30120	FBgn0050120
CG30122	CG30122	FBgn0050122
CG30125	Ir56a	FBgn0050125
CG30147	Hil	FBgn0050147
CG30149	rig	FBgn0250850
CG30152	CG30152	FBgn0034543
CG30156	CG30156	FBgn0050156
CG30157	CG30157	FBgn0050157
CG3016	CG3016	FBgn0029819
CG3018	lwr	FBgn0010602
CG3019	su(w[a])	FBgn0003638
CG3021	CG3021	FBgn0040337
CG30291	CG30291	FBgn0050291
CG30295	Ipk1	FBgn0050295
CG30329	Vha100-3	FBgn0028669
CG30344	CG30344	FBgn0050344
CG30349	CG30349	FBgn0050349
CG30350	CG30350	FBgn0050350
CG3036	CG3036	FBgn0031645
CG30361	mtt	FBgn0050361
CG30371	CG30371	FBgn0050371
CG30377	CG30377	FBgn0050377
CG3038	CG3038	FBgn0040373
CG30384	CG30384	FBgn0050384
CG30385	CG30385	FBgn0050385
CG30388	Magi	FBgn0034590
CG3039	ogre	FBgn0004646
CG30438	CG30438	FBgn0050438
CG30440	CG30440	FBgn0050440
CG30448	Obp56i	FBgn0043532
CG30456	CG30456	FBgn0050456
CG30460	CG30460	FBgn0050460
CG30463	CG30463	FBgn0050463
CG30466	CG30466	FBgn0050466
CG30468	Ir52c	FBgn0050468
CG30472	CG30472	FBgn0050472
CG30473	Obp51a	FBgn0043530
CG30479	CG30479	FBgn0050479
CG3048	Traf4	FBgn0026319
CG30480	CG30480	FBgn0050480
CG30483	Prosap	FBgn0040752
CG30497	CG30497	FBgn0050497
CG30499	CG30499	FBgn0050499
CG3050	Cyp6d5	FBgn0038194
CG30503	CG30503	FBgn0050503
CG3051	AMPKalpha	FBgn0023169
CG3056	ssx	FBgn0024987
CG3059	NTPase	FBgn0024947
CG3069	Taf10b	FBgn0026324
CG3073	l(1)G0144	FBgn0027296
CG3077	CG3077	FBgn0031457
CG3078	CG3078	FBgn0023524
CG3095	hfw	FBgn0001189
CG3096	Brd	FBgn0000216
CG3100	b6	FBgn0024897
CG3104	CG3104	FBgn0031473
CG31043	gukh	FBgn0026239
CG31045	Mhcl	FBgn0026059
CG3106	CG3106	FBgn0030148
CG31060	Gr98c	FBgn0046886
CG31061	Gr98d	FBgn0046885
CG31062	side	FBgn0016061
CG3107	CG3107	FBgn0033005
CG3108	CG3108	FBgn0029807
CG3109	mRpL16	FBgn0023519
CG31092	LpR2	FBgn0051092
CG31094	LpR1	FBgn0066101
CG31096	Lgr3	FBgn0039354
CG31104	CG31104	FBgn0051104
CG31108	CG31108	FBgn0051108
CG31111	CG31111	FBgn0051111
CG31116	ClC-a	FBgn0051116
[truncated: 3,967 more rows]
