# Supplementary material for: Common binding by redundant group B Sox proteins is evolutionarily conserved in Drosophila
Source: BMC Genomics. 2015 Apr 13;16(1):292. doi: 10.1186/s12864-015-1495-3 (PMC4419465; doi:10.1186/s12864-015-1495-3)
Supplement: Additional file 10: — Gene ontology terms enriched in commonly bound, conserved target genes. List of all significantly enriched GO terms for target genes annotated to intervals that are commonly bound by Dichaete and SoxN and are conserved between D. melanogaster and D. simulans. The first column lists the GO biological process term and the second column lists the corrected p-value. [file 12864_2015_1495_MOESM10_ESM.xls]

## Sheet: Dmel_Dsim_Dichaete_SoxN_common_GO
GO:BP term	P-value
organ development	3.1e-46
multicellular organismal development	5.45e-41
anatomical structure morphogenesis	2.63e-40
system development	1.77e-39
single-multicellular organism process	2.44e-38
anatomical structure development	1.07e-37
single-organism developmental process	1.03e-34
developmental process	4.53e-34
imaginal disc development	5.61e-34
organ morphogenesis	5.74e-34
biological regulation	1.07e-31
instar larval or pupal morphogenesis	1.58e-30
post-embryonic morphogenesis	4.35e-30
metamorphosis	6.17e-30
multicellular organismal process	1.24e-29
post-embryonic organ development	1.45e-29
regulation of biological process	1.54e-29
imaginal disc morphogenesis	2.72e-29
post-embryonic organ morphogenesis	2.72e-29
post-embryonic development	1.73e-28
instar larval or pupal development	2.02e-27
cell development	2.16e-27
tissue development	2.4e-27
regulation of cellular process	3.76e-26
locomotion	1.03e-25
appendage development	2.45e-25
imaginal disc-derived appendage development	4.47e-25
appendage morphogenesis	8.18e-25
imaginal disc-derived appendage morphogenesis	1.49e-24
post-embryonic appendage morphogenesis	9.12e-24
generation of neurons	1.64e-23
cellular component movement	5.94e-23
single-organism process	1.15e-21
cell differentiation	2.46e-21
neuron differentiation	2.87e-21
cellular developmental process	4.79e-21
wing disc development	9.42e-20
nervous system development	5.73e-19
response to stimulus	1.13e-18
single-organism cellular process	1.5e-18
cell communication	1.94e-18
tissue morphogenesis	3.55e-18
wing disc morphogenesis	2.07e-17
imaginal disc-derived wing morphogenesis	2.21e-17
signaling	2.77e-17
single organism signaling	2.77e-17
embryo development	6.85e-16
epithelium development	8.6e-16
neuron development	5.98e-15
morphogenesis of an epithelium	1.17e-14
taxis	3.54e-14
regulation of developmental process	6.58e-14
cell morphogenesis involved in differentiation	6.77e-14
cellular component morphogenesis	7.64e-14
axon development	1.22e-13
cell morphogenesis	1.37e-12
regulation of gene expression	1.7e-12
regulation of multicellular organismal process	1.78e-12
axonogenesis	1.9e-12
neurogenesis	2.37e-12
central nervous system development	2.6e-12
cell migration	2.79e-12
cell projection organization	3.09e-12
chemotaxis	3.18e-12
cell morphogenesis involved in neuron differentiation	3.32e-12
neuron projection guidance	3.4e-12
response to chemical	4.68e-12
signal transduction	5.27e-12
regulation of metabolic process	1.32e-11
response to external stimulus	2.16e-11
cell motility	2.41e-11
regulation of nucleobase-containing compound metabolic process	3.3e-11
regulation of nitrogen compound metabolic process	3.4e-11
axon guidance	3.45e-11
regulation of primary metabolic process	4.48e-11
regulation of cellular biosynthetic process	5.56e-11
regulation of biosynthetic process	7.04e-11
regulation of macromolecule metabolic process	7.17e-11
regulation of transcription	8.65e-11
regulation of RNA biosynthetic process	8.65e-11
regulation of macromolecule biosynthetic process	8.75e-11
regulation of cellular macromolecule biosynthetic process	8.75e-11
regulation of cellular metabolic process	9.22e-11
regulation of multicellular organismal development	9.27e-11
sensory organ development	1.76e-10
localization of cell	1.8e-10
negative regulation of cellular process	2.4e-10
regulation of RNA metabolic process	2.92e-10
single organism reproductive process	3.54e-10
positive regulation of biological process	4.49e-10
neuron projection development	9.57e-10
pattern specification process	1.37e-09
negative regulation of biological process	2e-09
developmental process involved in reproduction	2.92e-09
cellular process involved in reproduction in multicellular organism	3.85e-09
regulation of response to stimulus	4.88e-09
multi-organism process	5.24e-09
neuron projection morphogenesis	5.83e-09
reproductive process	7.44e-09
gamete generation	7.53e-09
biological adhesion	8.51e-09
cell adhesion	1.05e-08
female gamete generation	2e-08
positive regulation of cellular process	2.1e-08
regionalization	2.67e-08
neuron recognition	3.07e-08
sexual reproduction	3.32e-08
oogenesis	4.06e-08
multicellular organismal reproductive process	4.64e-08
cellular response to stimulus	4.71e-08
RNA biosynthetic process	6.02e-08
cell fate commitment	7.09e-08
multi-organism reproductive process	7.71e-08
behavior	8.87e-08
transcription	8.9e-08
cell recognition	1.62e-07
cell projection morphogenesis	1.73e-07
cellular process involved in reproduction	1.77e-07
cell part morphogenesis	2.69e-07
embryonic morphogenesis	3.18e-07
anatomical structure formation involved in morphogenesis	5.65e-07
germ cell development	6.17e-07
leg disc development	6.78e-07
nucleobase-containing compound biosynthetic process	7.48e-07
developmental growth	9.22e-07
growth	1.31e-06
cell surface receptor signaling pathway	1.59e-06
regulation of signaling	2.34e-06
regulation of anatomical structure morphogenesis	2.61e-06
regulation of cell communication	2.88e-06
eye development	3.42e-06
peripheral nervous system development	3.72e-06
regulation of biological quality	4.63e-06
digestive tract development	5.63e-06
digestive system development	5.63e-06
tissue migration	6.59e-06
tube development	6.61e-06
cellular nitrogen compound biosynthetic process	7.35e-06
open tracheal system development	7.55e-06
regulation of cell differentiation	9.05e-06
regulation of cellular component organization	1.09e-05
ameboidal cell migration	1.19e-05
heterocycle biosynthetic process	1.26e-05
establishment of planar polarity	1.27e-05
establishment of tissue polarity	1.27e-05
regulation of signal transduction	1.33e-05
compound eye development	1.34e-05
aromatic compound biosynthetic process	1.76e-05
organic cyclic compound biosynthetic process	2.01e-05
cellular process	2.44e-05
single-organism behavior	3.03e-05
negative regulation of developmental process	3.36e-05
morphogenesis of a polarized epithelium	3.5e-05
respiratory system development	4.1e-05
synaptic target recognition	5.15e-05
epithelial cell migration	6.68e-05
epithelium migration	6.68e-05
negative regulation of response to stimulus	6.69e-05
muscle structure development	7.32e-05
formation of anatomical boundary	9.94e-05
regulation of transcription from RNA polymerase II promoter	0.000155
cardiovascular system development	0.000224
circulatory system development	0.000224
eye morphogenesis	0.000271
negative regulation of signal transduction	0.000294
compound eye morphogenesis	0.000302
border follicle cell migration	0.000324
renal tubule development	0.000326
Malpighian tubule development	0.000326
response to alcohol	0.000328
gland development	0.000359
cellular component organization	0.00039
heart development	0.000399
negative regulation of RNA metabolic process	0.000433
adult behavior	0.000449
localization	0.00045
formation of organ boundary	0.000492
muscle organ development	0.000493
segmentation	0.0005
regulation of neurogenesis	0.000564
regulation of organ morphogenesis	0.000565
transmembrane receptor protein tyrosine kinase signaling pathway	0.000572
embryo development ending in birth or egg hatching	0.000583
negative regulation of cell differentiation	0.00069
ovarian follicle cell development	0.000885
positive regulation of gene expression	0.000899
positive regulation of RNA biosynthetic process	0.000899
imaginal disc-derived leg morphogenesis	0.000926
positive regulation of nitrogen compound metabolic process	0.001
synaptic transmission	0.00105
positive regulation of RNA metabolic process	0.00126
morphogenesis of embryonic epithelium	0.00128
regulation of cell development	0.00131
cardiocyte differentiation	0.00136
segment specification	0.00139
actin filament-based process	0.00142
negative regulation of gene expression	0.00143
negative regulation of signaling	0.00147
regulation of nervous system development	0.00155
epithelial tube morphogenesis	0.00173
muscle cell differentiation	0.00176
negative regulation of transcription	0.00187
negative regulation of RNA biosynthetic process	0.00187
negative regulation of macromolecule metabolic process	0.00187
organ formation	0.00194
leg disc morphogenesis	0.00197
salivary gland development	0.00198
exocrine system development	0.00198
response to organic substance	0.00202
cellular response to endogenous stimulus	0.00202
embryonic development via the syncytial blastoderm	0.00204
stem cell differentiation	0.00222
cellular response to hormone stimulus	0.00242
eye-antennal disc development	0.00242
cell fate determination	0.00252
cellular component organization or biogenesis	0.00266
positive regulation of response to stimulus	0.00267
single organism cell adhesion	0.00274
negative regulation of nucleobase-containing compound metabolic process	0.00277
cellular response to organic substance	0.00285
behavioral response to ethanol	0.00307
positive regulation of metabolic process	0.00388
hindgut morphogenesis	0.00401
hindgut development	0.00401
cell-cell signaling	0.00424
negative regulation of cell communication	0.00426
establishment of ommatidial planar polarity	0.00452
imaginal disc-derived wing vein morphogenesis	0.00477
single organismal cell-cell adhesion	0.00539
locomotory behavior	0.00581
positive regulation of cellular metabolic process	0.00645
negative regulation of nitrogen compound metabolic process	0.00669
regulation of growth	0.00736
regulation of neuron differentiation	0.00747
motor neuron axon guidance	0.00757
dorsal closure	0.00772
negative regulation of cellular metabolic process	0.0078
regulation of cell fate commitment	0.00813
response to oxygen-containing compound	0.00895
response to hormone	0.009
positive regulation of transcription from RNA polymerase II promoter	0.00969
salivary gland morphogenesis	0.0107
gland morphogenesis	0.0107
cell proliferation	0.0108
imaginal disc pattern formation	0.011
learning or memory	0.0128
cognition	0.0128
regulation of cell morphogenesis	0.0132
mesoderm development	0.0139
urogenital system development	0.0141
renal system development	0.0141
cytoskeleton organization	0.0145
positive regulation of signaling	0.0146
anterior/posterior pattern specification	0.0149
developmental maturation	0.0149
reproduction	0.0151
positive regulation of cell communication	0.0155
heterophilic cell-cell adhesion	0.0156
RNA metabolic process	0.0157
digestive tract morphogenesis	0.016
transcription from RNA polymerase II promoter	0.0162
cellular response to chemical stimulus	0.0165
epidermis development	0.0166
skin development	0.0166
negative regulation of macromolecule biosynthetic process	0.0176
negative regulation of cellular macromolecule biosynthetic process	0.0176
negative regulation of metabolic process	0.0176
negative regulation of biosynthetic process	0.0177
negative regulation of cellular biosynthetic process	0.0177
sex differentiation	0.0187
positive regulation of signal transduction	0.0197
regulation of intracellular signal transduction	0.0198
response to lipid	0.0204
synapse organization	0.0206
enzyme linked receptor protein signaling pathway	0.0217
ovarian follicle cell migration	0.022
embryonic hindgut morphogenesis	0.0221
synapse assembly	0.0225
regulation of anatomical structure size	0.0235
positive regulation of macromolecule biosynthetic process	0.0245
reproductive structure development	0.0253
reproductive system development	0.0253
actin cytoskeleton organization	0.0259
positive regulation of biosynthetic process	0.0272
positive regulation of cellular biosynthetic process	0.0272
cell fate specification	0.0276
brain development	0.0283
development of primary sexual characteristics	0.0285
establishment or maintenance of cell polarity	0.0289
striated muscle cell differentiation	0.029
negative regulation of intracellular signal transduction	0.0293
response to endogenous stimulus	0.0301
regulation of synapse structure and activity	0.032
positive regulation of nucleobase-containing compound metabolic process	0.0328
proximal/distal pattern formation	0.0345
regulation of cell fate specification	0.0357
cell fate commitment involved in pattern specification	0.0357
tube morphogenesis	0.0377
multicellular organism reproduction	0.0401
positive regulation of transcription	0.0407
memory	0.0408
positive regulation of macromolecule metabolic process	0.0423
blastoderm segmentation	0.0423
cell-cell adhesion	0.043
embryonic pattern specification	0.0476
