# Supplementary material for: Common binding by redundant group B Sox proteins is evolutionarily conserved in Drosophila
Source: BMC Genomics. 2015 Apr 13;16(1):292. doi: 10.1186/s12864-015-1495-3 (PMC4419465; doi:10.1186/s12864-015-1495-3)
Supplement: Additional file 11: — Target genes annotated to conserved, uniquely bound Dichaete intervals. List of target genes annotated to binding intervals that are uniquely bound by Dichaete and conserved between D. melanogaster and D. simulans. The CG numbers from NCBI, gene symbols and Flybase identifiers for each gene are listed. [file 12864_2015_1495_MOESM11_ESM.xls]

## Sheet: Dmel_Dsim_DDam_unique_genes
Gene > Secondary Identifier	Gene > Symbol	Gene > DB identifier
CG10143	Adgf-E	FBgn0033952
CG10177	CG10177	FBgn0039083
CG10234	Hs2st	FBgn0024230
CG10293	how	FBgn0264491
CG10379	mbc	FBgn0015513
CG10431	CG10431	FBgn0032730
CG10491	vn	FBgn0003984
CG10493	Phlpp	FBgn0032749
CG10538	CdGAPr	FBgn0032821
CG10573	ko	FBgn0020294
CG10580	fng	FBgn0011591
CG10641	Swip-1	FBgn0032731
CG10642	Klp64D	FBgn0004380
CG10657	CG10657	FBgn0036289
CG10772	Fur1	FBgn0004509
CG10899	CG10899	FBgn0039235
CG10972	ppk12	FBgn0034730
CG11000	CG11000	FBgn0263353
CG11128	slif	FBgn0037203
CG11143	Inos	FBgn0025885
CG1121	alpha-Est8	FBgn0015576
CG11328	Nhe3	FBgn0028703
CG11340	CG11340	FBgn0039840
CG11658	CG11658	FBgn0036196
CG1169	Osi18	FBgn0037428
CG11715	Cyp4g15	FBgn0030304
CG11895	stan	FBgn0024836
CG11958	Cnx99A	FBgn0015622
CG11997	CG11997	FBgn0037662
CG12075	CG12075	FBgn0030065
CG12096	CG12096	FBgn0030457
CG12164	CG12164	FBgn0033158
CG12218	mei-P26	FBgn0026206
CG12317	JhI-21	FBgn0028425
CG12424	ckn	FBgn0033987
CG12437	raw	FBgn0003209
CG12480	CG12480	FBgn0030537
CG1259	Cpr64Ad	FBgn0035513
CG12673	olf413	FBgn0037153
CG12681	CG12681	FBgn0029730
CG12723	CG12723	FBgn0030459
CG12758	sano	FBgn0034408
CG12799	Ubc84D	FBgn0017456
CG12944	Obp47a	FBgn0033573
CG12945	CG12945	FBgn0037755
CG13003	CG13003	FBgn0030798
CG13116	CG13116	FBgn0032139
CG13255	CG13255	FBgn0040636
CG13606	CG13606	FBgn0039161
CG13648	tnc	FBgn0039257
CG13934	Cpr62Ba	FBgn0035279
CG13978	CG13978	FBgn0039518
CG14030	Bub1	FBgn0031696
CG14307	fru	FBgn0004652
CG14395	CG14395	FBgn0038073
CG1443	wat	FBgn0039620
CG14445	CG14445	FBgn0029851
CG14450	CG14450	FBgn0037184
CG14556	CG14556	FBgn0039413
CG14622	DAAM	FBgn0025641
CG14643	TwdlG	FBgn0037225
CG14680	Cyp12e1	FBgn0037817
CG14692	CG14692	FBgn0037836
CG14722	CG14722	FBgn0037943
CG1483	Map205	FBgn0002645
CG14857	CG14857	FBgn0038262
CG14869	AdamTS-A	FBgn0038341
CG14945	CG14945	FBgn0032402
CG14961	CG14961	FBgn0035439
CG1499	nyo	FBgn0039852
CG1500	fw	FBgn0001083
CG15117	CG15117	FBgn0034417
CG15155	CG15155	FBgn0032669
CG15279	CG15279	FBgn0028886
CG15444	ine	FBgn0011603
CG1545	CG1545	FBgn0030259
CG1552	CG1552	FBgn0030258
CG15544	CG15544	FBgn0039804
CG15598	Osi17	FBgn0037427
CG1560	mys	FBgn0004657
CG15732	Ir11a	FBgn0030385
CG15862	Pka-R2	FBgn0022382
CG15923	CG15923	FBgn0038814
CG1634	Nrg	FBgn0264975
CG1640	CG1640	FBgn0030478
CG16798	CG16798	FBgn0032856
CG16807	roq	FBgn0036621
CG16857	CG16857	FBgn0028482
CG16884	CG16884	FBgn0028544
CG17031	Ref2	FBgn0032439
CG17299	SNF4Agamma	FBgn0264357
CG17570	CG17570	FBgn0260000
CG17759	Galphaq	FBgn0004435
CG17795	mthl2	FBgn0035623
CG17840	CG17840	FBgn0031611
CG17853	Or43b	FBgn0026393
CG17888	Pdp1	FBgn0016694
CG17988	Ance-3	FBgn0032536
CG17991	CG17991	FBgn0039498
CG18076	shot	FBgn0013733
CG1817	Ptp10D	FBgn0004370
CG18214	trio	FBgn0024277
CG18332	CSN3	FBgn0027055
CG1837	prtp	FBgn0030329
CG18377	Cyp49a1	FBgn0033524
CG18389	Eip93F	FBgn0264490
CG1841	Tango10	FBgn0030330
CG1845	Br140	FBgn0033155
CG18660	Nckx30C	FBgn0028704
CG18666	CG18666	FBgn0040967
CG18769	CG18769	FBgn0042185
CG1877	Cul1	FBgn0015509
CG18816	Tsp42Eb	FBgn0042086
CG18817	Tsp42Ea	FBgn0029508
CG1919	Cpr62Bc	FBgn0035281
CG1945	faf	FBgn0005632
CG2099	RpL35A	FBgn0037328
CG2118	CG2118	FBgn0039877
CG2204	Galphao	FBgn0001122
CG2467	pot	FBgn0250871
CG2666	kkv	FBgn0001311
CG2904	ec	FBgn0000542
CG30377	CG30377	FBgn0050377
CG3039	ogre	FBgn0004646
CG30483	Prosap	FBgn0040752
CG31005	qless	FBgn0051005
CG3106	CG3106	FBgn0030148
CG31062	side	FBgn0016061
CG31183	CG31183	FBgn0051183
CG3123	CG3123	FBgn0031465
CG3131	Duox	FBgn0031464
CG31324	CG31324	FBgn0051324
CG31363	Jupiter	FBgn0051363
CG31407	CG31407	FBgn0051407
CG31437	CG31437	FBgn0051437
CG31439	Muc96D	FBgn0051439
CG31547	CG31547	FBgn0051547
CG3159	Eaat2	FBgn0026438
CG31637	CG31637	FBgn0051637
CG31676	CG31676	FBgn0051676
CG3168	CG3168	FBgn0029896
CG31739	CG31739	FBgn0051739
CG31868	Samuel	FBgn0032330
CG31931	Gr22b	FBgn0045500
CG31952	CG31952	FBgn0051952
CG3201	Mlc-c	FBgn0004687
CG32026	CG32026	FBgn0052026
CG32062	A2bp1	FBgn0052062
CG3208	RhoGAP5A	FBgn0029778
CG32169	Rbp6	FBgn0260943
CG32185	edin	FBgn0052185
CG32239	RhoGEF64C	FBgn0035574
CG32365	CG32365	FBgn0052365
CG32373	CG32373	FBgn0052373
CG32397	jv	FBgn0263973
CG32428	CG32428	FBgn0052428
CG32498	dnc	FBgn0000479
CG32499	Cda4	FBgn0052499
CG3254	pgant2	FBgn0031530
CG32549	CG32549	FBgn0052549
CG32570	TwdlY	FBgn0052570
CG32645	CG32645	FBgn0052645
CG32670	Rab9Fb	FBgn0052670
CG32694	CG32694	FBgn0052694
CG32697	l(1)G0232	FBgn0028341
CG32806	CG32806	FBgn0052806
CG32811	CG32811	FBgn0052811
CG32843	Dh31-R	FBgn0052843
CG3288	CG3288	FBgn0037030
CG33057	CG33057	FBgn0053057
CG33110	CG33110	FBgn0053110
CG33196	dp	FBgn0053196
CG33208	Mical	FBgn0053208
CG33255	CG33255	FBgn0053255
CG33528	Vmat	FBgn0260964
CG33556	form3	FBgn0053556
CG33968	drd	FBgn0260006
CG33970	CG33970	FBgn0053970
CG33991	nuf	FBgn0013718
CG34045	CG34045	FBgn0054045
CG34157	Dys	FBgn0260003
CG34292	CG34292	FBgn0085321
CG34328	CG34328	FBgn0085357
CG34340	CG34340	FBgn0085369
CG34355	CG34355	FBgn0085384
CG34362	CG34362	FBgn0085391
CG34389	cv-c	FBgn0086901
CG34411	CG34411	FBgn0085440
CG34414	spri	FBgn0085443
CG34421	Snoo	FBgn0085450
CG34461	CG34461	FBgn0250833
CG3479	osp	FBgn0003016
CG3585	Rbcn-3A	FBgn0023458
CG3610	CG3610	FBgn0038266
CG3653	kirre	FBgn0028369
CG3665	Fas2	FBgn0000635
CG3713	CG3713	FBgn0040343
CG3747	Eaat1	FBgn0026439
CG40470	CG40470	FBgn0058470
CG4059	ftz-f1	FBgn0001078
CG42230	bbg	FBgn0087007
CG42242	beat-VII	FBgn0250908
CG42258	CG42258	FBgn0259143
CG42280	ome	FBgn0259175
CG42314	PMCA	FBgn0259214
CG42346	CG42346	FBgn0259677
CG42353	CG42353	FBgn0259699
CG42354	CG42354	FBgn0259700
CG42389	CG42389	FBgn0259735
CG42594	CG42594	FBgn0260971
CG42611	mgl	FBgn0261260
CG42666	CG42666	FBgn0261548
CG42667	rdgA	FBgn0261549
CG42675	CG42675	FBgn0261561
CG42677	wb	FBgn0261563
CG42679	Lmpt	FBgn0261565
CG42734	Ank2	FBgn0261788
CG42741	CG42741	FBgn0261705
CG42749	CG42749	FBgn0261803
CG42768	Msp300	FBgn0261836
CG42840	d	FBgn0262029
CG42864	f	FBgn0262111
CG42878	CG42878	FBgn0262170
CG43079	nrm	FBgn0262509
CG43140	pyd	FBgn0262614
CG43155	CG43155	FBgn0262685
CG43162	jvl	FBgn0263929
CG4318	CG4318	FBgn0030455
CG43367	CG43367	FBgn0263110
CG43398	scrib	FBgn0263289
CG4357	Ncc69	FBgn0036279
CG43657	Myo10A	FBgn0263705
CG43693	CG43693	FBgn0263776
CG43694	CG43694	FBgn0263777
CG4374	CG4374	FBgn0039078
CG43770	Sxl	FBgn0264270
CG4379	Pka-C1	FBgn0000273
CG4385	S	FBgn0003310
CG43867	CG43867	FBgn0264449
CG44011	Rgk1	FBgn0264753
CG44012	btsz	FBgn0266756
CG44090	CG44090	FBgn0264899
CG44153	CG44153	FBgn0265002
CG44195	CG44195	FBgn0265084
CG44240	Trpm	FBgn0265194
CG44270	CG44270	FBgn0265256
CG44425	Bx	FBgn0265598
CG45058	CG45058	FBgn0266418
CG45086	CG45086	FBgn0266487
CG4551	Dyrk2	FBgn0016930
CG4629	CG4629	FBgn0031299
CG4631	CG4631	FBgn0032590
CG4644	mtRNApol	FBgn0261938
CG4719	Tnks	FBgn0027508
CG4769	CG4769	FBgn0035600
CG4974	dally	FBgn0263930
CG4999	Tsp66E	FBgn0035936
CG5065	CG5065	FBgn0034145
CG5166	Atx2	FBgn0041188
CG5206	bon	FBgn0023097
CG5315	AdipoR	FBgn0038984
CG5321	CG5321	FBgn0030575
CG5353	Aats-thr	FBgn0027081
CG5441	tx	FBgn0263118
CG5480	Tb	FBgn0243586
CG5521	CG5521	FBgn0039466
CG5610	nAChRalpha1	FBgn0000036
CG5670	Atpalpha	FBgn0002921
CG5792	CG5792	FBgn0032455
CG5811	RYa-R	FBgn0004842
CG5812	TwdlT	FBgn0029170
CG5873	CG5873	FBgn0038511
CG5883	CG5883	FBgn0036225
CG5892	CG5892	FBgn0038873
CG5911	ETHR	FBgn0038874
CG5923	DNApol-alpha73	FBgn0005696
CG6027	cdi	FBgn0004876
CG6058	Ald	FBgn0000064
CG6117	Pka-C3	FBgn0000489
CG6118	CG6118	FBgn0038339
CG6214	MRP	FBgn0032456
CG6265	Nep5	FBgn0039478
CG6321	CG6321	FBgn0036117
CG6375	pit	FBgn0266581
CG6383	crb	FBgn0259685
CG6495	CG6495	FBgn0027550
CG6705	tsl	FBgn0003867
CG6739	CG6739	FBgn0031926
CG6765	CG6765	FBgn0035903
CG6776	GstO3	FBgn0035904
CG6847	CG6847	FBgn0030884
CG6865	CG6865	FBgn0036817
CG6923	CG6923	FBgn0037944
CG7054	CG7054	FBgn0038972
CG7057	AP-2mu	FBgn0263351
CG7120	CG7120	FBgn0035888
CG7163	mkg-p	FBgn0035889
CG7203	CG7203	FBgn0031942
CG7207	cert	FBgn0027569
CG7231	CG7231	FBgn0031968
CG7333	CG7333	FBgn0038715
CG7405	CycH	FBgn0022936
CG7525	Tie	FBgn0014073
CG7571	Oatp74D	FBgn0036732
CG7573	CG7573	FBgn0036153
CG7578	Sec71	FBgn0028538
CG7589	CG7589	FBgn0036727
CG7644	beat-Ib	FBgn0028645
CG7765	Khc	FBgn0001308
CG7768	CG7768	FBgn0036415
CG7847	sr	FBgn0003499
CG7887	TkR99D	FBgn0004622
CG7888	CG7888	FBgn0036116
CG7890	Hs3st-B	FBgn0031005
CG7896	CG7896	FBgn0039728
CG8127	Eip75B	FBgn0000568
CG8165	JHDM2	FBgn0037703
CG8176	CG8176	FBgn0037702
CG8470	mRpS30	FBgn0030692
CG8500	CG8500	FBgn0037754
CG8536	beta4GalNAcTA	FBgn0027538
CG8547	CG8547	FBgn0033919
CG8587	Cyp301a1	FBgn0033753
CG8654	CG8654	FBgn0034479
CG8771	CG8771	FBgn0033766
CG8865	Rgl	FBgn0026376
CG8915	CG8915	FBgn0030833
CG8965	rau	FBgn0031745
CG9003	CG9003	FBgn0033639
CG9007	upSET	FBgn0036398
CG9097	bab1	FBgn0004870
CG9138	uif	FBgn0031879
CG9218	sm	FBgn0003435
CG9411	CG9411	FBgn0030569
CG9413	CG9413	FBgn0030574
CG9559	fog	FBgn0000719
CG9634	CG9634	FBgn0027528
CG9739	fz2	FBgn0016797
CG9753	AdoR	FBgn0039747
CG9755	pum	FBgn0003165
CG9782	CG9782	FBgn0030763
CG9850	CG9850	FBgn0034903
CG9999	RanGAP	FBgn0003346
CR17025	CR17025	FBgn0040554
CR31166	tRNA:CR31166	FBgn0051166
CR31593	tRNA:R:83AB	FBgn0011965
CR31896	tRNA:CR31896	FBgn0051896
CR32205	CR32205	FBgn0052205
CR32360	tRNA:CR32360	FBgn0052360
CR32785	tRNA:CR32785	FBgn0052785
CR42765	CR42765	FBgn0261833
CR43285	CR43285	FBgn0262974
CR43314	CR43314	FBgn0263019
CR43436	CR43436	FBgn0263384
CR43461	CR43461	FBgn0263415
CR43716	CR43716	FBgn0263869
CR43836	CR43836	FBgn0264384
CR43879	CR43879	FBgn0264471
CR43882	CR43882	FBgn0264474
CR43892	CR43892	FBgn0264484
CR43893	CR43893	FBgn0264485
CR43970	CR43970	FBgn0264701
CR43978	CR43978	FBgn0264709
CR44151	CR44151	FBgn0265000
CR44241	CR44241	FBgn0265176
CR44258	CR44258	FBgn0265198
CR44262	CR44262	FBgn0265202
CR44267	CR44267	FBgn0265253
CR44327	CR44327	FBgn0265415
CR44442	CR44442	FBgn0265635
CR44604	CR44604	FBgn0265815
CR44636	CR44636	FBgn0265847
CR44707	CR44707	FBgn0265918
CR44775	CR44775	FBgn0266001
CR44833	CR44833	FBgn0266096
CR44940	CR44940	FBgn0266245
CR45035	CR45035	FBgn0266395
CR45113	CR45113	FBgn0266588
CR45119	CR45119	FBgn0266594
		FBgn0259240
		FBgn0263097
