# Supplementary material for: Common binding by redundant group B Sox proteins is evolutionarily conserved in Drosophila
Source: BMC Genomics. 2015 Apr 13;16(1):292. doi: 10.1186/s12864-015-1495-3 (PMC4419465; doi:10.1186/s12864-015-1495-3)
Supplement: Additional file 12: — Gene ontology terms enriched in conserved, uniquely bound Dichaete target genes. List of all significantly enriched GO terms for target genes annotated to intervals that are uniquely bound by Dichaete and are conserved between D. melanogaster and D. simulans. The first column lists the GO biological process term and the second column lists the p-value. [file 12864_2015_1495_MOESM12_ESM.xls]

## Sheet: Dmel_Dsim_Dichaete_unique_GO
GO:BP term	P-value
anatomical structure morphogenesis	7.79e-07
anatomical structure development	5.2e-06
organ morphogenesis	5.76e-06
multicellular organismal development	1.17e-05
system development	1.26e-05
neuron differentiation	0.00012
cell development	0.000141
developmental process	0.000171
generation of neurons	0.000212
neuron development	0.000287
single-organism developmental process	0.000329
post-embryonic organ development	0.000399
single-multicellular organism process	0.000586
chemotaxis	0.000614
cell projection organization	0.000741
imaginal disc-derived wing morphogenesis	0.00192
regulation of tube architecture	0.00204
instar larval or pupal development	0.0023
cellular component movement	0.00239
cell morphogenesis involved in differentiation	0.00246
wing disc morphogenesis	0.00274
imaginal disc morphogenesis	0.003
post-embryonic organ morphogenesis	0.003
cell morphogenesis involved in neuron differentiation	0.00372
post-embryonic appendage morphogenesis	0.0038
organ development	0.00443
locomotion	0.00447
cell morphogenesis	0.00572
imaginal disc-derived appendage morphogenesis	0.00575
taxis	0.00605
open tracheal system development	0.00612
post-embryonic morphogenesis	0.00651
appendage morphogenesis	0.00686
imaginal disc-derived appendage development	0.00726
imaginal disc development	0.00731
neuron projection morphogenesis	0.00836
appendage development	0.00864
respiratory system development	0.01
wing disc development	0.0106
instar larval or pupal morphogenesis	0.0129
neuron projection development	0.0134
axonogenesis	0.0146
regulation of developmental process	0.0148
tissue development	0.0165
post-embryonic development	0.0168
axon guidance	0.017
cellular developmental process	0.0192
actin filament-based process	0.0227
cell differentiation	0.0229
axon development	0.0234
cell projection morphogenesis	0.0242
nervous system development	0.0275
cell part morphogenesis	0.0286
single-organism process	0.0289
response to chemical	0.0307
sensory organ development	0.0307
neuron projection guidance	0.0308
multicellular organismal process	0.0317
cellular component morphogenesis	0.0338
regulation of multicellular organismal development	0.0342
metamorphosis	0.0407
