# Supplementary material for: Common binding by redundant group B Sox proteins is evolutionarily conserved in Drosophila
Source: BMC Genomics. 2015 Apr 13;16(1):292. doi: 10.1186/s12864-015-1495-3 (PMC4419465; doi:10.1186/s12864-015-1495-3)
Supplement: Additional file 13: — Target genes annotated to conserved, uniquely bound SoxN intervals. List of target genes annotated to binding intervals that are uniquely bound by SoxN and conserved between D. melanogaster and D. simulans. The CG numbers from NCBI, gene symbols and Flybase identifiers for each gene are listed. [file 12864_2015_1495_MOESM13_ESM.xls]

## Sheet: Dmel_Dsim_SoxNDam_unique_genes
Gene > Secondary Identifier	Gene > Symbol	Gene > DB identifier
CG10077	CG10077	FBgn0035720
CG10207	NaPi-T	FBgn0016684
CG10209	CG10209	FBgn0033971
CG10244	Cad96Ca	FBgn0022800
CG10321	CG10321	FBgn0034643
CG10377	Hrb27C	FBgn0004838
CG10388	Ubx	FBgn0003944
CG10491	vn	FBgn0003984
CG1056	5-HT2A	FBgn0087012
CG10579	Eip63E	FBgn0005640
CG10777	CG10777	FBgn0029979
CG10959	CG10959	FBgn0030010
CG1098	Madm	FBgn0027497
CG11073	CG11073	FBgn0034693
CG11107	CG11107	FBgn0033160
CG11115	Ssl1	FBgn0037202
CG11168	CG11168	FBgn0039249
CG11282	caps	FBgn0023095
CG11289	CG11289	FBgn0031887
CG11411	fs(1)N	FBgn0004650
CG11760	CG11760	FBgn0037615
CG11971	E(var)3-9	FBgn0260243
CG11975	CG11975	FBgn0037648
CG12038	CG12038	FBgn0035179
CG12154	oc	FBgn0004102
CG1216	mri	FBgn0035107
CG12163	CG12163	FBgn0260462
CG12172	Spn43Aa	FBgn0024294
CG12273	angel	FBgn0016762
CG12287	pdm2	FBgn0004394
CG12296	klu	FBgn0013469
CG12348	Sh	FBgn0003380
CG12389	Fpps	FBgn0025373
CG12496	CG12496	FBgn0040385
CG12701	vfl	FBgn0259789
CG12767	Dip3	FBgn0040465
CG12769	CG12769	FBgn0033252
CG12792	l(2)09851	FBgn0022288
CG12896	CG12896	FBgn0033521
CG12908	Ndg	FBgn0026403
CG13011	sing	FBgn0261245
CG13252	CG13252	FBgn0037016
CG13362	CG13362	FBgn0029531
CG1343	Sp1	FBgn0020378
CG1354	CG1354	FBgn0030151
CG1358	CG1358	FBgn0033196
CG13599	CG13599	FBgn0039128
CG13775	CG13775	FBgn0031874
CG13780	Pvf2	FBgn0031888
CG14334	beat-IIa	FBgn0038498
CG14820	CG14820	FBgn0035718
CG14989	CG14989	FBgn0035495
CG14994	Gad1	FBgn0004516
CG15009	ImpL2	FBgn0001257
CG15059	CG15059	FBgn0030905
CG15078	Mctp	FBgn0034389
CG15125	CG15125	FBgn0034463
CG15128	CG15128	FBgn0034467
CG1523	CG1523	FBgn0039601
CG15236	CG15236	FBgn0033108
CG15319	nej	FBgn0261617
CG15336	CG15336	FBgn0030009
CG15445	CG15445	FBgn0031161
CG15485	CG15485	FBgn0032442
CG15532	hdc	FBgn0010113
CG15550	CG15550	FBgn0039811
CG15628	CG15628	FBgn0031632
CG15636	HP6	FBgn0031613
CG15818	CG15818	FBgn0031910
CG1628	CG1628	FBgn0030218
CG1646	CG1646	FBgn0039600
CG1664	sbr	FBgn0003321
CG16827	ItgalphaPS4	FBgn0034005
CG1685	pen	FBgn0015527
CG16928	mre11	FBgn0020270
CG16992	mthl6	FBgn0035789
CG17051	dod	FBgn0015379
CG17098	CG17098	FBgn0032276
CG17117	hth	FBgn0001235
CG17150	CG17150	FBgn0035581
CG1718	CG1718	FBgn0031170
CG17191	CG17191	FBgn0039473
CG17259	CG17259	FBgn0031497
CG17350	CG17350	FBgn0032772
CG17386	CG17386	FBgn0033936
CG17596	S6kII	FBgn0262866
CG17600	CG17600	FBgn0031195
CG17687	CG17687	FBgn0036348
CG17838	Syp	FBgn0038826
CG17927	Mhc	FBgn0264695
CG17934	Mst84Db	FBgn0004173
CG17941	ds	FBgn0000497
CG17945	Mst84Dc	FBgn0004174
CG17998	Gprk2	FBgn0261988
CG18096	Tep1	FBgn0041183
CG1822	bif	FBgn0014133
CG18304	CG18304	FBgn0031869
CG18374	Gyk	FBgn0025592
CG18586	CG18586	FBgn0035642
CG18730	Amy-p	FBgn0000079
CG18787	CG18787	FBgn0042125
CG1942	CG1942	FBgn0033215
CG1983	CG1983	FBgn0039751
CG2082	CG2082	FBgn0027608
CG2093	Vps13	FBgn0033194
CG2097	Sym	FBgn0037371
CG2124	CG2124	FBgn0030217
CG2272	slpr	FBgn0030018
CG2368	psq	FBgn0263102
CG2657	Ir21a	FBgn0031209
CG2679	gol	FBgn0004919
CG2762	ush	FBgn0003963
CG30040	jeb	FBgn0086677
CG30056	CG30056	FBgn0050056
CG30183	CG30183	FBgn0050183
CG30192	CG30192	FBgn0050192
CG30265	CG30265	FBgn0050265
CG30271	CG30271	FBgn0050271
CG30349	CG30349	FBgn0050349
CG30463	CG30463	FBgn0050463
CG3095	hfw	FBgn0001189
CG31062	side	FBgn0016061
CG31132	BRWD3	FBgn0011785
CG31324	CG31324	FBgn0051324
CG31347	CG31347	FBgn0051347
CG3136	Atf6	FBgn0033010
CG31472	CG31472	FBgn0051472
CG31473	CG31473	FBgn0051473
CG31716	Cnot4	FBgn0051716
CG31721	Trim9	FBgn0051721
CG3176	CG3176	FBgn0029524
CG31783	ninaD	FBgn0002939
CG31848	CG31848	FBgn0051848
CG31865	Ada1-1	FBgn0051865
CG32113	CG32113	FBgn0052113
CG32119	CG32119	FBgn0052119
CG32135	Nxf3	FBgn0263232
CG32161	CG32161	FBgn0052161
CG32392	CG32392	FBgn0052392
CG32433	Gr77a	FBgn0045474
CG32450	CG32450	FBgn0052450
CG32547	CG32547	FBgn0052547
CG32549	CG32549	FBgn0052549
CG32575	hang	FBgn0026575
CG32590	CG32590	FBgn0052590
CG32809	CG32809	FBgn0023531
CG32816	CG32816	FBgn0052816
CG32846	CG32846	FBgn0052846
CG33083	Gr97a	FBgn0041224
CG33194	CheA29a	FBgn0053194
CG33196	dp	FBgn0053196
CG33223	CG33223	FBgn0053223
CG3324	Pkg21D	FBgn0000442
CG33247	Ste:CG33247	FBgn0053247
CG33293	CG33293	FBgn0053293
CG3340	Kr	FBgn0001325
CG33516	dpr3	FBgn0053516
CG33542	upd3	FBgn0053542
CG33677	LSm-4	FBgn0067622
CG33757	CG33757	FBgn0053757
CG33962	Cp7Fa	FBgn0014464
CG33980	Vsx2	FBgn0263512
CG34113	CG34113	FBgn0083949
CG34120	CG34120	FBgn0083956
CG34215	CG34215	FBgn0085244
CG3423	SA	FBgn0020616
CG34330	CG34330	FBgn0085359
CG34340	CG34340	FBgn0085369
CG34357	CG34357	FBgn0085386
CG34385	dpr12	FBgn0085414
CG34392	Epac	FBgn0085421
CG34429	CG34429	FBgn0085458
CG3479	osp	FBgn0003016
CG3576	schlank	FBgn0040918
CG3630	CG3630	FBgn0023540
CG3707	wapl	FBgn0004655
CG3744	CG3744	FBgn0039240
CG3780	Spx	FBgn0015818
CG3978	pnr	FBgn0003117
CG40006	CG40006	FBgn0058006
CG4114	ex	FBgn0004583
CG4128	nAChRalpha6	FBgn0032151
CG4184	MED15	FBgn0027592
CG42284	CG42284	FBgn0259179
CG42332	Camta	FBgn0259234
CG42461	Sfp24Ba	FBgn0259951
CG42492	CG42492	FBgn0259994
CG42601	Cad86C	FBgn0261053
CG4264	Hsc70-4	FBgn0266599
CG42665	Exn	FBgn0261547
CG42679	Lmpt	FBgn0261565
CG42680	CG42680	FBgn0261566
CG42684	CG42684	FBgn0261570
CG42724	CG42724	FBgn0261641
CG4280	crq	FBgn0015924
CG42840	d	FBgn0262029
CG4297	CG4297	FBgn0031258
CG43122	cic	FBgn0262582
CG43128	Shab	FBgn0262593
CG43140	pyd	FBgn0262614
CG43220	CG43220	FBgn0262856
CG43224	Gfrl	FBgn0262869
CG43232	CG43232	FBgn0262877
CG43368	cac	FBgn0263111
CG43395	Cngl	FBgn0263257
CG43645	CG43645	FBgn0263654
CG43689	CG43689	FBgn0263772
CG43744	bru-3	FBgn0264001
CG43758	sli	FBgn0264089
CG43880	CG43880	FBgn0264472
CG43934	Hr4	FBgn0264562
CG4402	lox2	FBgn0034660
CG44085	CG44085	FBgn0264894
CG44086	RapGAP1	FBgn0264895
CG44240	Trpm	FBgn0265194
CG44533	NnaD	FBgn0265726
CG44623	CG44623	FBgn0265834
CG4553	CG4553	FBgn0039336
CG4574	Plc21C	FBgn0004611
CG4696	Mp20	FBgn0002789
CG5036	Dhit	FBgn0028743
CG5069	croc	FBgn0014143
CG5099	msi	FBgn0011666
CG5125	ninaC	FBgn0002938
CG5127	Vps33B	FBgn0039335
CG5195	CG5195	FBgn0036995
CG5210	CG5210	FBgn0013763
CG5227	sdk	FBgn0021764
CG5249	Blimp-1	FBgn0035625
CG5326	CG5326	FBgn0038983
CG5335	CG5335	FBgn0034365
CG5338	RpS19b	FBgn0039129
CG5466	CG5466	FBgn0038815
CG5488	B-H2	FBgn0004854
CG5489	Atg7	FBgn0034366
CG5501	Myo95E	FBgn0039157
CG5581	Ote	FBgn0266420
CG5585	Rbbp5	FBgn0036973
CG5589	CG5589	FBgn0036754
CG5648	Prosalpha6T	FBgn0032492
CG5654	yps	FBgn0022959
CG5723	Ten-m	FBgn0004449
CG5728	CG5728	FBgn0039182
CG5803	Fas3	FBgn0000636
CG5811	RYa-R	FBgn0004842
CG5932	mag	FBgn0036996
CG5949	DNApol-delta	FBgn0263600
CG5999	CG5999	FBgn0038083
CG6128	Fuca	FBgn0036169
CG6143	Pep	FBgn0004401
CG6174	Arp1	FBgn0011745
CG6176	Grip75	FBgn0026431
CG6312	Rfx	FBgn0020379
CG6361	Hayan	FBgn0030925
CG6433	qua	FBgn0003187
CG6488	CG6488	FBgn0032361
CG6490	plum	FBgn0039431
CG6498	CG6498	FBgn0036511
CG6499	CG6499	FBgn0038309
CG6535	tefu	FBgn0045035
CG6604	H15	FBgn0016660
CG6675	CG6675	FBgn0032973
CG6691	ttm3	FBgn0032971
CG6725	Sulf1	FBgn0040271
CG6801	l(3)j2D3	FBgn0011335
CG6822	ergic53	FBgn0035909
CG6884	MED11	FBgn0036811
CG6885	CG6885	FBgn0036810
CG6888	CG6888	FBgn0036490
CG7014	RpS5b	FBgn0038277
CG7026	VhaPPA1-2	FBgn0262514
CG7067	NitFhit	FBgn0024945
CG7109	mts	FBgn0004177
CG7143	DNApol-eta	FBgn0037141
CG7157	Acp36DE	FBgn0011559
CG7158	CG7158	FBgn0037116
CG7211	CG7211	FBgn0031941
CG7223	htl	FBgn0010389
CG7363	w-cup	FBgn0032269
CG7384	CG7384	FBgn0032262
CG7438	Myo31DF	FBgn0086347
CG7442	CG7442	FBgn0037140
CG7454	Or85a	FBgn0037576
CG7456	CG7456	FBgn0032258
CG7512	CG7512	FBgn0036168
CG7586	Mcr	FBgn0264800
CG7595	ck	FBgn0000317
CG7727	Appl	FBgn0000108
CG7776	E(Pc)	FBgn0000581
CG7818	CG7818	FBgn0032016
CG7843	Ars2	FBgn0033062
CG7926	Axn	FBgn0026597
CG8091	Nc	FBgn0026404
CG8116	CG8116	FBgn0037614
CG8177	CG8177	FBgn0036043
CG8182	GalNAc-T1	FBgn0034025
CG8193	PPO2	FBgn0033367
CG8194	RNaseX25	FBgn0010406
CG8196	Ance-4	FBgn0033366
CG8249	CG8249	FBgn0034045
CG8252	CG8252	FBgn0033344
CG8253	tun	FBgn0034046
CG8398	CG8398	FBgn0035708
CG8581	fra	FBgn0011592
CG8665	CG8665	FBgn0032945
CG8677	CG8677	FBgn0026577
CG8991	Sobp	FBgn0033654
CG9028	ssp2	FBgn0036389
CG9075	eIF-4a	FBgn0001942
CG9120	LysX	FBgn0004431
CG9270	CG9270	FBgn0032908
CG9272	CG9272	FBgn0032907
CG9273	RPA2	FBgn0032906
CG9294	CG9294	FBgn0034666
CG9380	CG9380	FBgn0035094
CG9399	CG9399	FBgn0037715
CG9533	rut	FBgn0003301
CG9550	CG9550	FBgn0031826
CG9610	Poxm	FBgn0003129
CG9623	if	FBgn0001250
CG9650	CG9650	FBgn0029939
CG9656	grn	FBgn0001138
CG9703	Axs	FBgn0000152
CG9715	CG9715	FBgn0036668
CG9755	pum	FBgn0003165
CG9765	tacc	FBgn0026620
CG9936	skd	FBgn0003415
CG9940	CG9940	FBgn0030512
CG9947	CG9947	FBgn0030752
CR17024	CR17024	FBgn0032437
CR30229	tRNA:CR30229	FBgn0050229
CR31586	tRNA:F2:89BC	FBgn0011858
CR32111	CR32111	FBgn0052111
CR32520	tRNA:CR32520	FBgn0052520
CR32730	CR32730	FBgn0047092
CR33319	CR33319	FBgn0053319
CR34006	CR34006	FBgn0054006
CR43297	CR43297	FBgn0262989
CR43451	CR43451	FBgn0263405
CR43601	scaRNA:PsiU6-40	FBgn0263486
CR43609	CR43609	FBgn0263584
CR43721	CR43721	FBgn0263874
CR43785	CR43785	FBgn0264310
CR43979	CR43979	FBgn0264710
CR44033	CR44033	FBgn0264825
CR44045	CR44045	FBgn0264837
CR44055	CR44055	FBgn0264864
CR44226	CR44226	FBgn0265157
CR44305	CR44305	FBgn0265364
CR44357	CR44357	FBgn0265457
CR44456	CR44456	FBgn0265649
CR44523	CR44523	FBgn0265716
CR44680	CR44680	FBgn0265891
CR44683	CR44683	FBgn0265894
CR44685	CR44685	FBgn0265896
CR44752	CR44752	FBgn0265965
CR44859	CR44859	FBgn0266153
CR44909	CR44909	FBgn0266214
CR45098	CR45098	FBgn0266537
CR45130	CR45130	FBgn0266623
		FBgn0259240
