# Supplementary material for: Common binding by redundant group B Sox proteins is evolutionarily conserved in Drosophila
Source: BMC Genomics. 2015 Apr 13;16(1):292. doi: 10.1186/s12864-015-1495-3 (PMC4419465; doi:10.1186/s12864-015-1495-3)
Supplement: Additional file 14: — Gene ontology terms enriched in conserved, uniquely bound SoxN target genes. List of all significantly enriched GO terms for target genes annotated to intervals that are uniquely bound by SoxN and are conserved between D. melanogaster and D. simulans. The first column lists the GO biological process term and the second column lists the p-value. [file 12864_2015_1495_MOESM14_ESM.xls]

## Sheet: Dmel_Dsim_SoxN_unique_GO
GO:BP term	P-value
anatomical structure morphogenesis	1.6e-05
cell differentiation	0.000903
post-embryonic morphogenesis	0.00126
post-embryonic development	0.00143
system development	0.00265
cellular developmental process	0.00313
organ morphogenesis	0.00346
neuron differentiation	0.00366
imaginal disc development	0.00376
cell development	0.00387
anatomical structure development	0.00414
generation of neurons	0.00511
regulation of cellular process	0.00569
imaginal disc morphogenesis	0.00635
post-embryonic organ morphogenesis	0.00635
organ development	0.00983
metamorphosis	0.0123
imaginal disc-derived appendage morphogenesis	0.0131
multicellular organismal development	0.0138
cell adhesion	0.0142
regulation of biological process	0.0142
regulation of developmental process	0.0143
biological regulation	0.0147
developmental process	0.0151
appendage morphogenesis	0.0152
imaginal disc-derived appendage development	0.016
post-embryonic organ development	0.0168
appendage development	0.0184
single-multicellular organism process	0.0187
instar larval or pupal development	0.0261
single-organism developmental process	0.0279
post-embryonic appendage morphogenesis	0.0293
biological adhesion	0.0318
instar larval or pupal morphogenesis	0.0391
